# Supplementary material for: Variations and expression features of CYP2D6 contribute to schizophrenia risk
Source: Mol Psychiatry. 2020 Feb 11;26(6):2605–15. doi: 10.1038/s41380-020-0675-y (PMC8440189; doi:10.1038/s41380-020-0675-y)
Supplement: Supplementary file 2 — Supplementary Table S2 [file 41380_2020_675_MOESM2_ESM.xlsx]

## Sheet: sheet1
Supplementary Table S2. SNPs that are significant in schizophrenia GWAS are significantly associated with genes in 13 brain regions by SMR & HEIDI methods
Tissue	Chr	Gene	Gene_ID	SNP	Position	Ref_b37	ALT	MAF	b_SMR	p_SMR	p_HEIDI	nsnp_HEIDI	b_eQTL	p_eQTL	b_GWAS	p_GWAS
Caudate (basal ganglia)	1	RERE	ENSG00000142599.13	rs11121178	8448404	A	G	0.2778	4.14015	5.03723e-05	2.05604e-08	20	0.0140057	3.62891e-09	0.0579858	2.48e-08
Cerebellum	3	GLYCTK	ENSG00000168237.13	rs11717383	52287468	G	T	0.4968	-0.879853	5.75477e-06	4.66015e-09	20	-0.0619288	4.55588e-14	0.0544882	1.35e-08
Cerebellar Hemisphere	3	GNL3	ENSG00000163938.12	rs13083798	52649748	A	G	0.488	-0.773197	6.04133e-06	0.000230966	20	-0.075483	2.12864e-11	0.0583632	8.25e-10
Cerebellum	3	ITIH4	ENSG00000055955.11	rs12488303	52862003	G	A	0.2435	0.522501	7.8331e-06	1.77255e-10	20	0.119087	1.98557e-14	0.0622233	3.7e-08
Cerebellar Hemisphere	3	ITIH4	ENSG00000055955.11	rs4687554	52864135	T	C	0.228	0.59538	3.07869e-05	3.55189e-09	20	0.105142	3.31454e-10	0.0625991	2.61e-08
Anterior cingulate cortex (BA24)	3	ITIH4	ENSG00000055955.11	rs2071040	52864860	A	G	0.2294	0.564882	6.02792e-06	9.02481e-08	20	0.109986	1.62938e-15	0.0621294	3.79e-08
Nucleus accumbens (basal ganglia)	3	ITIH4	ENSG00000055955.11	rs13083728	52868445	G	A	0.2154	0.650993	4.14035e-05	1.27845e-07	20	0.0960152	1.38712e-09	0.0625052	2.55e-08
Frontal Cortex (BA9)	3	THOC7	ENSG00000163634.7	rs832190	63842629	C	T	0.428	-1.10666	3.51769e-05	2.0174e-09	20	-0.0554619	3.38379e-08	0.0613773	4.21e-10
Cerebellum	3	THOC7	ENSG00000163634.7	rs7615475	63926661	G	A	0.3506	2.18998	3.15159e-05	4.64517e-09	20	-0.028283	9.97229e-09	-0.0619392	1.41e-09
Frontal Cortex (BA9)	6	BAG6	ENSG00000204463.8	rs3993747	31580507	A	G	0.3517	-0.560024	5.5222e-06	6.2754e-08	20	0.134372	4.55248e-09	-0.0752517	6.44e-13
Cortex	6	BAG6	ENSG00000204463.8	rs2736178	31585821	A	C	0.3333	-0.601684	3.8747e-06	3.37689e-08	20	0.122168	7.60043e-10	-0.0735066	2.78e-12
Hypothalamus	6	BAG6	ENSG00000204463.8	rs707939	31726688	C	A	0.3241	-0.804622	5.84994e-06	2.35313e-05	20	0.0950528	2.00802e-08	-0.0764816	1.54e-14
Cerebellar Hemisphere	6	BTN3A2	ENSG00000186470.9	rs9379851	26354780	A	C	0.124	-0.867225	3.08565e-07	0.000408547	20	-0.188116	4.9063e-09	0.163139	4.38e-26
Amygdala	6	BTN3A2	ENSG00000186470.9	rs34550936	26361985	A	G	0.1193	-0.626058	4.90966e-07	4.88651e-12	20	-0.260988	1.08534e-08	0.163394	3.57e-26
Spinal cord (cervical c-1)	6	BTN3A2	ENSG00000186470.9	rs9358936	26370657	A	G	0.1265	-0.386398	7.24996e-10	0.000249215	20	-0.423742	3.18468e-14	0.163733	5.45e-26
Hippocampus	6	BTN3A2	ENSG00000186470.9	rs13216828	26373507	G	A	0.08559	-0.570163	7.49647e-08	2.62962e-10	20	-0.290739	5.0334e-10	0.165769	7.88e-27
Caudate (basal ganglia)	6	BTN3A2	ENSG00000186470.9	rs3047288	26376314	A	G	0.1181	-0.725519	1.54194e-08	8.08797e-10	20	-0.23	3.01141e-11	0.166869	4.51e-27
Nucleus accumbens (basal ganglia)	6	BTN3A2	ENSG00000186470.9	rs3047288	26376314	A	G	0.1038	-0.678083	1.01499e-08	1.56454e-08	20	-0.24609	1.35536e-11	0.166869	4.51e-27
Substantia nigra	6	BTN3A2	ENSG00000186470.9	rs28551159	26376368	A	G	0.0875	-0.454482	3.41128e-08	6.96262e-09	20	-0.376826	1.29873e-10	0.171261	4.79e-27
Hypothalamus	6	BTN3A2	ENSG00000186470.9	rs1978	26377573	T	A	0.1065	-0.461183	1.07784e-08	1.04164e-06	20	-0.359443	1.52128e-11	0.165769	4.29e-27
Caudate (basal ganglia)	6	C4A	ENSG00000244731.3	rs1265905	31909941	A	G	0.09028	-0.725927	1.34098e-09	0.00679935	20	-0.249549	8.52724e-13	0.181154	3.18e-30
Cortex	6	C4A	ENSG00000244731.3	rs9267950	32212241	T	C	0.4044	0.704421	9.82764e-05	1.50673e-12	20	0.0919298	4.22216e-08	0.0647572	3.08e-08
Cerebellum	6	C4A	ENSG00000244731.3	rs3129943	32338695	A	G	0.224	-1.84806	9.4536e-07	0.00012356	20	-0.0629633	3.02796e-09	0.11636	2.92e-18
Cerebellar Hemisphere	6	CCHCR1	ENSG00000204536.9	rs130076	31122482	G	A	0.212	0.979223	1.02601e-07	0.0339527	20	0.115004	9.77926e-11	0.112614	8.24e-21
Cerebellum	6	CCHCR1	ENSG00000204536.9	rs1265181	31155785	G	C	0.1818	0.932564	1.09927e-08	8.55576e-25	20	0.1283	1.5535e-12	0.119648	2.73e-22
Hypothalamus	6	CYP21A1P	ENSG00000204338.4	rs497309	31892484	A	C	0.08333	-0.639897	4.75409e-07	6.66492e-15	20	-0.288435	2.22181e-08	0.184569	6.09e-31
Cerebellum	6	CYP21A1P	ENSG00000204338.4	rs542851571	32583831	G	C	0.1234	-0.598133	1.0582e-09	2.78546e-05	20	-0.298397	7.09357e-14	0.178481	6.67e-26
Cerebellar Hemisphere	6	CYP21A1P	ENSG00000204338.4	rs2647044	32667910	G	A	0.1138	-0.628886	4.99672e-09	3.06833e-10	20	-0.289514	4.35087e-12	0.182072	9.72e-28
Cortex	6	CYP21A2	ENSG00000231852.2	rs9268219	32284108	T	G	0.08456	0.635379	9.05186e-08	3.70148e-06	20	0.30676	9.59247e-10	0.194909	3.99e-28
Cerebellum	6	CYP21A2	ENSG00000231852.2	rs542851571	32583831	G	C	0.1234	0.771038	7.13015e-07	0.0645001	20	0.231481	1.90509e-08	0.178481	6.67e-26
Cerebellum	6	DDAH2	ENSG00000213722.4	rs1144708	31710020	C	T	0.4026	-0.606634	1.93573e-06	6.55321e-05	20	-0.135847	5.25075e-09	0.0824091	2.13e-16
Cerebellar Hemisphere	6	DDAH2	ENSG00000213722.4	rs805825	31740454	G	A	0.492	-0.460109	1.03369e-05	0.0007725	20	-0.151311	1.00793e-08	0.0696193	5.08e-12
Cerebellum	6	FLOT1	ENSG00000137312.10	rs9262126	30596421	G	A	0.0974	1.17398	2.71999e-08	3.38026e-05	20	0.171752	1.24469e-10	0.201634	2.46e-28
Caudate (basal ganglia)	6	HCG23	ENSG00000228962.1	rs2143462	32335204	G	A	0.1701	1.86423	1.91675e-06	0.000712162	20	0.0735225	3.14962e-08	0.137063	8.4e-21
Anterior cingulate cortex (BA24)	6	HCG23	ENSG00000228962.1	rs9276550	32722243	G	T	0.1376	0.913665	2.06145e-06	0.0128063	20	0.127258	1.37909e-08	0.116271	4.68e-18
Anterior cingulate cortex (BA24)	6	HCG4	ENSG00000176998.3	rs1737010	29757000	A	C	0.4358	-0.316705	2.96e-09	2.98543e-05	20	-0.277606	8.32436e-23	0.0879193	9.92e-14
Spinal cord (cervical c-1)	6	HCG4	ENSG00000176998.3	rs1610719	29760677	A	G	0.4036	-0.403501	2.55838e-08	6.85951e-05	20	-0.23215	1.04445e-15	0.0936725	1.02e-14
Caudate (basal ganglia)	6	HCG4	ENSG00000176998.3	rs1611217	29761095	C	T	0.4444	-0.611742	2.97579e-07	3.15103e-08	20	-0.15238	1.20908e-11	0.0932171	4.85e-15
Cerebellar Hemisphere	6	HCG4	ENSG00000176998.3	rs1737004	29761211	G	C	0.428	-0.144947	4.73795e-09	5.65559e-12	20	-0.612877	1.36069e-21	0.0888347	1.22e-13
Cortex	6	HCG4	ENSG00000176998.3	rs1610722	29761467	A	C	0.4044	-0.381144	3.04477e-09	5.84868e-07	20	-0.239308	2.64251e-21	0.0912109	3.01e-14
Substantia nigra	6	HCG4	ENSG00000176998.3	rs1610725	29761522	C	A	0.3438	-0.52213	1.02909e-06	6.44981e-05	20	-0.184977	2.60978e-10	0.0965821	1.32e-14
Amygdala	6	HCG4	ENSG00000176998.3	rs1737003	29762307	T	A	0.4091	-0.345151	6.93066e-08	8.68809e-08	20	-0.25791	4.55012e-15	0.0890177	1.1e-13
Frontal Cortex (BA9)	6	HCG4	ENSG00000176998.3	rs1633003	29764759	T	C	0.4492	-0.314417	7.95607e-10	5.18978e-07	20	-0.292997	2.11413e-24	0.0921233	1.37e-14
Hippocampus	6	HCG4	ENSG00000176998.3	rs1633003	29764759	T	C	0.4144	-0.343867	1.91843e-09	6.46388e-07	20	-0.267904	9.20151e-22	0.0921233	1.37e-14
Nucleus accumbens (basal ganglia)	6	HCG4	ENSG00000176998.3	rs1633003	29764759	T	C	0.4154	-0.45039	1.9607e-06	1.28573e-08	20	-0.204541	1.45887e-09	0.0921233	1.37e-14
Hypothalamus	6	HCG4	ENSG00000176998.3	rs1615839	29768385	G	C	0.3843	-0.263115	5.71197e-10	0.00036541	20	-0.354282	7.00052e-25	0.0932171	8.65e-15
Cerebellum	6	HIST1H2BPS1	ENSG00000178762.3	rs74979580	25247680	C	T	0.01948	4.95607	5.41921e-07	0.030148	20	0.0369892	1.16669e-10	0.183321	1.57e-15
Substantia nigra	6	HLA-C	ENSG00000204525.10	rs2524119	31229404	T	C	0.4562	-0.189921	3.25203e-06	5.21557e-11	20	0.353708	1.55086e-11	-0.0671767	1.26e-10
Cerebellum	6	HLA-C	ENSG00000204525.10	rs3819287	31237563	C	T	0.3149	-0.127316	7.43362e-10	2.83446e-17	20	0.60547	5.59404e-35	-0.0770862	1.21e-12
Cerebellar Hemisphere	6	HLA-C	ENSG00000204525.10	rs9264640	31238372	C	G	0.32	-0.11662	3.31462e-09	2.61144e-19	20	0.664709	1.48952e-28	-0.0775184	2.66e-12
Hippocampus	6	HLA-C	ENSG00000204525.10	rs9264669	31239681	A	T	0.4099	-0.196983	2.45562e-07	9.23593e-05	20	0.375677	1.60443e-14	-0.0740018	3.15e-12
Cortex	6	HLA-DMA	ENSG00000204257.10	rs76088152	32946322	G	A	0.06985	0.911041	8.25698e-09	0.238621	20	0.187798	1.40423e-14	0.171092	3.39e-18
Cerebellar Hemisphere	6	HLA-DMA	ENSG00000204257.10	rs57331574	32961191	T	C	0.06	0.453474	4.09323e-13	0.0507178	20	0.383045	2.24007e-38	0.173701	2.12e-18
Cerebellum	6	HLA-DMA	ENSG00000204257.10	rs73409691	32963948	G	T	0.07468	0.483224	4.16754e-14	0.234237	20	0.361723	6.14834e-56	0.174793	7.27e-18
Cerebellum	6	HLA-DQB1	ENSG00000179344.12	rs9273140	32612868	T	C	0.4156	0.695112	1.11544e-06	1.11599e-13	20	0.0910019	5.93124e-20	0.0632564	8.6e-09
Cortex	6	HLA-DQB1	ENSG00000179344.12	rs1049087	32629889	G	A	0.3713	-0.284296	8.00896e-07	1.04048e-10	20	-0.232723	1.2551e-19	0.0661622	3.96e-09
Cerebellar Hemisphere	6	HLA-F	ENSG00000204642.9	rs1737004	29761211	G	C	0.428	-0.542611	3.99716e-07	9.27303e-06	20	-0.163717	3.78865e-12	0.0888347	1.22e-13
Cerebellum	6	HLA-F-AS1	ENSG00000214922.5	rs532531668	29660674	G	C	0.4253	1.36505	4.1351e-06	7.61996e-13	20	0.0411641	1.31631e-14	0.0561913	9.56e-09
Cerebellar Hemisphere	6	HLA-F-AS1	ENSG00000214922.5	rs1630062	29747606	T	C	0.404	-2.39113	1.00202e-06	1.44448e-11	20	-0.0348495	9.79102e-12	0.0833296	2.04e-12
Cortex	6	HLA-K	ENSG00000230795.2	rs1611713	29829251	A	C	0.2941	-0.365684	7.7248e-09	3.39155e-09	20	-0.26957	2.35089e-18	0.0985776	1.41e-14
Hippocampus	6	HLA-K	ENSG00000230795.2	rs1611713	29829251	A	C	0.2838	-0.393492	8.63879e-08	1.32412e-09	20	-0.25052	9.05674e-14	0.0985776	1.41e-14
Spinal cord (cervical c-1)	6	HLA-K	ENSG00000230795.2	rs1611713	29829251	A	C	0.259	-0.350929	1.12103e-06	1.02423e-06	20	-0.280905	3.19226e-10	0.0985776	1.41e-14
Substantia nigra	6	HLA-K	ENSG00000230795.2	rs1611713	29829251	A	C	0.2875	-0.350059	3.58356e-06	1.40601e-06	20	-0.281603	6.40645e-09	0.0985776	1.41e-14
Caudate (basal ganglia)	6	HLA-L	ENSG00000243753.1	rs2524130	31226591	C	T	0.2535	1.35319	6.52122e-07	1.0362e-09	20	0.0737851	5.52342e-10	0.0998453	8.43e-17
Nucleus accumbens (basal ganglia)	6	HLA-V	ENSG00000181126.9	rs1737047	29735289	T	C	0.3962	0.833673	8.38211e-07	0.000329337	20	0.108751	5.70875e-11	0.090663	8.08e-14
Putamen (basal ganglia)	6	HLA-V	ENSG00000181126.9	rs1737047	29735289	TRUE	C	0.4054	1.13776	2.3021e-06	6.77786e-09	20	0.0796854	1.07009e-09	0.090663	8.08e-14
Caudate (basal ganglia)	6	HLA-V	ENSG00000181126.9	rs1610650	29768951	A	G	0.4028	1.37622	4.55743e-07	3.06784e-09	20	0.0714317	6.44267e-11	0.0983057	2.08e-15
Anterior cingulate cortex (BA24)	6	LY6G5C	ENSG00000204428.8	rs813115	31620020	A	G	0.3578	-1.21306	4.51177e-07	2.03429e-09	20	-0.0681629	6.37133e-11	0.0826854	1.98e-15
Cortex	6	MICB	ENSG00000204516.5	rs28405701	31452090	G	A	0.3566	1.97595	5.52051e-05	0.000163476	20	0.0310145	1.47175e-08	0.0612832	9.21e-09
Cerebellum	6	MICB	ENSG00000204516.5	rs2534680	31463577	T	C	0.3539	0.242559	4.0469e-07	1.10115e-08	20	0.241392	1.37479e-31	0.0585519	1.89e-08
Cerebellar Hemisphere	6	MICB	ENSG00000204516.5	rs2855817	31466885	G	A	0.332	0.239711	1.16559e-06	4.37368e-08	20	0.243866	2.33379e-22	0.0584576	1.96e-08
Cerebellum	6	MICE	ENSG00000273340.1	rs532531668	29660674	G	C	0.4253	1.40023	4.47023e-06	1.53656e-10	20	0.0401299	2.36852e-14	0.0561913	9.56e-09
Nucleus accumbens (basal ganglia)	6	MICE	ENSG00000273340.1	rs1737082	29717902	C	G	0.4885	-4.87014	1.25205e-05	5.10236e-13	20	-0.0149453	2.71845e-08	0.0727857	1.64e-12
Amygdala	6	POU5F1	ENSG00000204531.11	rs3130533	31208788	A	T	0.3864	6.62809	6.22606e-06	6.05069e-07	20	0.0116672	1.36427e-08	0.0773313	8.29e-14
Cerebellum	6	PRSS16	ENSG00000112812.11	rs34817112	27176628	G	A	0.1104	1.81801	1.76479e-10	0.000127826	20	0.100653	2.22331e-14	0.182988	3.59e-31
Cerebellar Hemisphere	6	PRSS16	ENSG00000112812.11	rs4452638	27229265	G	A	0.104	1.77561	4.0766e-08	0.0850829	20	0.104321	5.54576e-10	0.185234	5.38e-32
Cerebellum	6	RNF5	ENSG00000204308.6	rs3130347	32134656	T	C	0.1851	-1.20221	5.97918e-08	0.00172999	20	-0.103132	1.17817e-10	0.123986	1.19e-23
Frontal Cortex (BA9)	6	RNF5	ENSG00000204308.6	rs2143461	32335347	G	A	0.178	-1.16244	3.98689e-08	0.000300472	20	-0.117459	1.02017e-11	0.136539	1.35e-20
Cerebellum	6	RP5-874C20.3	ENSG00000197062.7	rs1736895	28219826	G	A	0.4773	-0.798748	5.4754e-07	1.20564e-15	20	-0.0843548	6.27528e-13	0.0673782	2.9e-12
Cerebellar Hemisphere	6	RP5-874C20.3	ENSG00000197062.7	rs1150724	28250236	C	T	0.424	-0.777355	1.47949e-06	7.24677e-05	20	-0.0995992	6.20746e-10	0.0774239	1.71e-14
Cortex	6	RP5-874C20.3	ENSG00000197062.7	rs9468371	28379360	A	G	0.4301	-1.17969	3.22757e-06	7.79709e-08	20	-0.0686068	1.33072e-08	0.0809346	4.62e-16
Frontal Cortex (BA9)	6	VARS2	ENSG00000137411.12	rs3095338	30731401	A	T	0.1229	-1.12984	5.79878e-07	3.35229e-05	20	-0.169007	2.8328e-08	0.190951	1.66e-30
Cortex	6	VARS2	ENSG00000137411.12	rs1264350	30796545	T	C	0.1471	-1.11355	8.05584e-07	2.22016e-09	20	-0.164329	3.71725e-08	0.182988	8.52e-29
Caudate (basal ganglia)	6	XXbac-BPG154L12.4	ENSG00000225914.1	rs3130338	32241720	G	A	0.2292	7.52614	2.16175e-06	3.23196e-12	20	0.0159212	1.66942e-08	0.119825	2.82e-18
Cortex	6	XXbac-BPG308K3.6	ENSG00000225595.2	rs1311912	28716854	A	T	0.09559	18.5582	2.09883e-07	2.4994e-23	20	0.0127944	1.98916e-08	0.237441	2.48e-42
Caudate (basal ganglia)	6	XXbac-BPG308K3.6	ENSG00000225595.2	rs3118361	28898287	C	T	0.07986	23.4873	3.41813e-07	8.61741e-11	20	0.0105403	3.79884e-08	0.247563	4.02e-42
Nucleus accumbens (basal ganglia)	6	XXbac-BPG308K3.6	ENSG00000225595.2	rs3116830	29167575	G	A	0.07692	16.2289	2.42014e-07	5.29625e-05	20	0.0149603	2.24449e-08	0.242789	2.87e-41
Cerebellar Hemisphere	6	ZNF192P1	ENSG00000226314.3	rs17711344	28077602	G	A	0.236	0.455974	1.28573e-09	0.000111448	20	0.187789	5.20083e-26	0.0856271	1.18e-13
Cerebellum	6	ZNF192P1	ENSG00000226314.3	rs3757185	28107776	T	A	0.2305	0.415826	1.37708e-10	4.59409e-05	20	0.207465	6.10979e-36	0.0862694	7.84e-14
Cortex	6	ZNF192P1	ENSG00000226314.3	rs9380060	28132603	G	A	0.2279	1.11138	7.80468e-07	1.00983e-06	20	0.0778714	4.41597e-11	0.0865446	8.18e-14
Cerebellar Hemisphere	6	ZSCAN23	ENSG00000187987.5	rs916403	28408258	A	G	0.496	-2.54843	2.53517e-06	1.33308e-15	20	-0.0294357	4.24923e-09	0.0750147	3.97e-15
Hypothalamus	6	ZSCAN23	ENSG00000187987.5	rs916403	28408258	A	G	0.4722	3.49634	2.57665e-06	7.38322e-06	20	0.0214552	4.41756e-09	0.0750147	3.97e-15
Cerebellum	6	ZSCAN23	ENSG00000187987.5	rs2859368	28418039	T	C	0.461	2.25491	8.13461e-09	2.38168e-08	20	0.0341304	1.55235e-17	0.076961	4.79e-15
Cortex	6	ZSCAN23	ENSG00000187987.5	rs2859368	28418039	T	C	0.4743	4.5716	3.68571e-08	4.02321e-08	20	0.0168346	9.6885e-15	0.076961	4.79e-15
Caudate (basal ganglia)	6	ZSCAN23	ENSG00000187987.5	rs442439	28573006	G	A	0.3576	5.50366	5.98666e-07	1.6375e-07	20	0.0168214	1.11323e-09	0.0925792	3.14e-18
Spinal cord (cervical c-1)	6	ZSCAN23	ENSG00000187987.5	rs442439	28573006	G	A	0.3614	2.54871	1.89176e-06	5.02715e-06	20	0.036324	1.25058e-08	0.0925792	3.14e-18
Spinal cord (cervical c-1)	6	ZSCAN31	ENSG00000235109.3	rs201002	27808192	A	G	0.1446	0.689404	1.79919e-08	0.000181868	20	0.26071	1.0565e-10	0.179735	1.49e-30
Hypothalamus	6	ZSCAN31	ENSG00000235109.3	rs203890	28022248	T	C	0.2176	1.21074	3.95172e-07	1.73866e-07	20	0.0752595	3.90025e-11	0.0911196	2.53e-15
Cerebellar Hemisphere	6	ZSCAN31	ENSG00000235109.3	rs2791332	28108788	C	T	0.3065	0.401706	2.86369e-07	4.45321e-05	20	0.184198	1.39034e-14	0.0739937	5.86e-12
Cortex	6	ZSCAN31	ENSG00000235109.3	rs1150705	28193786	T	G	0.4228	0.830971	8.99722e-09	1.11864e-10	20	0.0904968	1.82205e-18	0.0752002	2.63e-14
Putamen (basal ganglia)	6	ZSCAN31	ENSG00000235109.3	rs1150705	28193786	TRUE	G	0.4099	0.838171	3.18719e-07	2.1626e-08	20	0.0897194	5.26137e-12	0.0752002	2.63e-14
Frontal Cortex (BA9)	6	ZSCAN31	ENSG00000235109.3	rs853684	28294550	T	C	0.4322	0.816206	1.89348e-07	1.13029e-11	20	0.0928155	1.74688e-12	0.0757566	1.12e-14
Hippocampus	6	ZSCAN31	ENSG00000235109.3	rs853683	28295039	A	G	0.4009	1.25225	5.29672e-08	3.96917e-09	20	0.068672	6.32211e-13	0.0859942	9.1e-17
Anterior cingulate cortex (BA24)	6	ZSCAN31	ENSG00000235109.3	rs213238	28321993	T	C	0.3532	1.19678	4.60392e-07	3.19653e-08	20	0.0641518	3.47045e-11	0.0767758	7.84e-15
Nucleus accumbens (basal ganglia)	6	ZSCAN31	ENSG00000235109.3	rs213238	28321993	T	C	0.4	1.34227	6.20637e-07	0.0013377	20	0.0571985	8.22811e-11	0.0767758	7.84e-15
Frontal Cortex (BA9)	7	AC110781.3	ENSG00000176349.7	rs6953693	1886388	C	G	0.3644	-1.61454	8.79397e-06	4.52362e-09	20	-0.0386557	1.70017e-10	0.0624113	5.88e-10
Putamen (basal ganglia)	7	FTSJ2	ENSG00000122687.13	rs10257990	2232671	TRUE	C	0.3739	0.923385	1.79223e-05	0.0658835	20	0.0688099	8.18513e-09	0.063538	1.4e-10
Cerebellar Hemisphere	10	AS3MT	ENSG00000214435.3	rs7096169	104618695	A	G	0.4	-0.653343	2.25851e-09	7.2574e-07	20	-0.122607	3.00255e-19	0.0801042	1.09e-15
Frontal Cortex (BA9)	10	AS3MT	ENSG00000214435.3	rs7096169	104618695	A	G	0.3729	-1.90673	4.60599e-06	0.000411658	20	-0.0420113	2.36303e-08	0.0801042	1.09e-15
Cerebellum	10	AS3MT	ENSG00000214435.3	rs10786717	104625237	A	G	0.3734	-0.800206	6.43879e-10	2.49921e-11	20	-0.100912	2.16594e-26	0.0807501	3.09e-14
Cortex	10	AS3MT	ENSG00000214435.3	rs11191424	104625886	G	A	0.3824	-2.60526	1.13903e-06	5.41188e-05	20	-0.0311367	1.21794e-09	0.0811191	4.78e-16
Hypothalamus	10	AS3MT	ENSG00000214435.3	rs7896519	104866863	C	T	0.3981	-1.26224	7.31866e-07	0.0015148	20	-0.0628037	2.68636e-10	0.0792732	1.46e-15
Cerebellum	12	SETD8	ENSG00000183955.8	rs28533432	123873242	C	T	0.3506	-1.44805	1.27553e-05	0.00220105	20	-0.0437488	1.98089e-10	0.0633503	2e-09
Cortex	15	AC103965.1	ENSG00000225151.6	rs12911223	84831671	G	A	0.2388	2.03401	6.59414e-06	4.65741e-09	20	-0.0307291	5.14351e-13	-0.0625033	8.08e-09
Caudate (basal ganglia)	15	AC103965.1	ENSG00000225151.6	rs62028101	84861420	C	G	0.2361	-1.60157	9.46944e-07	4.19622e-06	20	-0.0388515	2.98948e-23	0.0622233	1.7e-08
Cerebellum	15	AC103965.1	ENSG00000225151.6	rs62028101	84861420	C	G	0.2078	-2.96117	2.94175e-05	5.53139e-06	20	-0.0210131	4.8519e-10	0.0622233	1.7e-08
Substantia nigra	15	AC103965.1	ENSG00000225151.6	rs17531523	85132449	C	G	0.25	-1.6845	1.76136e-05	3.00947e-07	20	-0.0373291	1.4503e-10	0.0628809	7.38e-09
Hippocampus	15	AC103965.1	ENSG00000225151.6	rs11638445	85137694	C	A	0.2342	-1.9569	2.70059e-05	4.29403e-07	20	-0.0315567	3.27295e-10	0.0617534	1.67e-08
Hypothalamus	15	AC103965.1	ENSG00000225151.6	rs11638445	85137694	C	A	0.2685	-1.92574	1.45773e-05	7.76876e-07	20	-0.0320674	1.21796e-11	0.0617534	1.67e-08
Cerebellar Hemisphere	15	BUB1B	ENSG00000156970.8	rs56282503	40566759	T	C	0.26	-13.0879	7.02107e-05	1.75806e-06	18	0.00476182	1.54228e-08	-0.0623223	2.3e-08
Cerebellum	15	BUB1B	ENSG00000156970.8	rs56282503	40566759	T	C	0.2662	-15.2857	7.76958e-05	1.44122e-06	11	0.00407717	2.29963e-08	-0.0623223	2.3e-08
Frontal Cortex (BA9)	15	DNM1P51	ENSG00000235370.5	rs11637666	84703874	A	G	0.2203	1.89263	1.52915e-05	1.45901e-07	20	0.0332241	2.35352e-12	0.0628809	3.93e-08
Cerebellar Hemisphere	15	PAK6	ENSG00000137843.7	rs56282503	40566759	T	C	0.26	-0.842754	5.4439e-05	4.11945e-07	20	0.0739508	5.40567e-09	-0.0623223	2.3e-08
Cerebellar Hemisphere	15	RP13-98N21.3	ENSG00000259785.1	rs61554133	82567745	A	C	0.26	-4.07027	1.62418e-06	1.15958e-08	20	0.0144633	1.07126e-23	-0.0588693	4.8e-08
Cerebellar Hemisphere	16	INO80E	ENSG00000169592.10	rs8054556	29958216	G	A	0.376	-0.896186	9.43328e-06	6.8951e-06	20	-0.0738264	6.38193e-09	0.0661622	7.07e-12
Cerebellum	16	INO80E	ENSG00000169592.10	rs8054556	29958216	G	A	0.3929	-0.646138	1.39448e-07	0.0130084	20	-0.102396	1.86052e-16	0.0661622	7.07e-12
Cortex	16	INO80E	ENSG00000169592.10	rs4788203	29978827	G	A	0.364	-1.39978	1.11515e-05	0.0125283	20	-0.048402	1.36962e-08	0.0677521	4.07e-12
Cerebellar Hemisphere	16	SETD6	ENSG00000103037.7	rs42945	58545426	A	G	0.416	-0.31177	1.83556e-06	9.13904e-10	20	0.202494	4.52628e-13	-0.0631315	2.25e-10
Cerebellum	16	SETD6	ENSG00000103037.7	rs42945	58545426	A	G	0.4091	-0.332187	3.83239e-07	5.65643e-08	20	0.190048	2.46803e-17	-0.0631315	2.25e-10
Nucleus accumbens (basal ganglia)	16	SETD6	ENSG00000103037.7	rs42945	58545426	A	G	0.4	-0.59025	3.06097e-06	1.17056e-07	19	0.106957	5.57851e-12	-0.0631315	2.25e-10
Cerebellar Hemisphere	19	IRF3	ENSG00000126456.11	rs10415576	50164390	T	C	0.436	0.584209	4.62902e-05	0.0100462	20	0.0986092	1.49125e-09	0.0576083	3.49e-08
Cerebellar Hemisphere	19	PRR12	ENSG00000126464.9	rs8113357	50089910	T	C	0.268	0.597136	1.44211e-05	0.00420701	20	0.110799	2.70494e-11	0.0661622	1.11e-08
Cerebellum	19	PRR12	ENSG00000126464.9	rs10414643	50097784	T	C	0.3117	0.444952	1.66064e-06	0.231992	20	0.14343	1.28446e-21	0.0638195	3.02e-08
Substantia nigra	22	CYP2D6	ENSG00000100197.16	rs34385013	42521929	G	A	0.3938	0.294785	6.2935e-05	0.00197651	20	-0.18484	1.21367e-08	-0.0544879	1.9e-08
Anterior cingulate cortex (BA24)	22	CYP2D6	ENSG00000100197.16	rs2743451	42534682	T	C	0.4679	0.423196	6.85118e-06	0.000359117	20	-0.141639	7.35454e-11	-0.0599411	4.98e-10
Frontal Cortex (BA9)	22	CYP2D6	ENSG00000100197.16	rs2743451	42534682	T	C	0.4449	0.484121	4.69657e-07	7.77833e-05	20	-0.123814	8.53609e-18	-0.0599411	4.98e-10
Caudate (basal ganglia)	22	CYP2D6	ENSG00000100197.16	rs1800754	42537597	A	G	0.4653	0.247635	4.35173e-08	0.160437	20	-0.242097	8.32874e-31	-0.0599517	4.96e-10
Hypothalamus	22	CYP2D6	ENSG00000100197.16	rs1800754	42537597	A	G	0.4537	0.227688	2.03166e-07	0.0142854	20	-0.263306	3.33529e-21	-0.0599517	4.96e-10
Nucleus accumbens (basal ganglia)	22	CYP2D6	ENSG00000100197.16	rs1800754	42537597	A	G	0.4577	0.219193	8.88817e-08	0.0109161	20	-0.273511	1.19172e-25	-0.0599517	4.96e-10
Putamen (basal ganglia)	22	CYP2D6	ENSG00000100197.16	rs3021083	42538103	TRUE	C	0.4144	0.248383	1.19114e-07	3.20418e-05	20	-0.248171	1.49886e-22	-0.0616414	2.98e-10
Hippocampus	22	CYP2D6	ENSG00000100197.16	rs36093924	42538399	C	T	0.464	0.508758	6.00476e-07	1.69662e-05	20	-0.1216	2.01112e-17	-0.0618648	6.86e-10
Amygdala	22	CYP2D6	ENSG00000100197.16	rs2267448	42538618	A	G	0.4091	0.518724	2.09272e-05	5.68245e-05	20	-0.122527	1.18369e-08	-0.0635577	1.65e-10
Spinal cord (cervical c-1)	22	CYP2D6	ENSG00000100197.16	rs2743461	42540551	A	G	0.4157	0.544369	1.31421e-06	4.8644e-08	20	-0.116031	7.50612e-13	-0.0631635	5.58e-11
Cerebellar Hemisphere	22	NAGA	ENSG00000198951.7	rs133300	42389839	A	G	0.428	-0.62176	5.38754e-07	7.19889e-05	20	0.0945964	5.24817e-18	-0.0588163	7.73e-10
Nucleus accumbens (basal ganglia)	22	NAGA	ENSG00000198951.7	rs133346	42420855	G	T	0.4308	-0.735873	1.90995e-05	1.2345e-09	20	0.0829139	5.18038e-09	-0.0610141	3.53e-10
Cerebellum	22	NAGA	ENSG00000198951.7	rs4822084	42435868	C	T	0.4286	-0.689465	8.44404e-08	1.28966e-05	20	0.0874622	6.21179e-25	-0.0603022	3.62e-10
Cortex	22	NAGA	ENSG00000198951.7	rs28670611	42531210	C	T	0.4007	-1.06402	2.85314e-05	8.67913e-10	20	0.0531766	1.42651e-09	-0.0565809	6.93e-09
Amygdala	22	RP4-669P10.16	ENSG00000232710.1	rs6002593	42476770	A	T	0.3182	-0.312412	4.51196e-05	2.55612e-10	20	-0.194957	2.0246e-08	0.0609069	2.84e-09
Cerebellum	22	RP4-669P10.16	ENSG00000232710.1	rs16947	42523943	A	G	0.3214	0.148575	4.19631e-07	9.09926e-05	20	-0.407514	4.07006e-23	-0.0605465	3.95e-09
Hippocampus	22	RP4-669P10.16	ENSG00000232710.1	rs28712237	42534051	A	G	0.3018	0.327686	9.58204e-06	0.0271384	20	-0.200437	4.50582e-10	-0.0656805	3.28e-10
Cerebellar Hemisphere	22	RP4-669P10.16	ENSG00000232710.1	rs4993393	42534075	G	A	0.332	0.144159	2.83149e-07	0.000701181	20	-0.44562	5.53335e-20	-0.0642399	5.55e-10
Cortex	22	RP4-669P10.16	ENSG00000232710.1	rs28515621	42534126	G	T	0.3309	0.31576	1.4495e-06	0.000632225	20	-0.208786	1.26076e-13	-0.0659262	2.28e-10
Anterior cingulate cortex (BA24)	22	RP4-669P10.16	ENSG00000232710.1	rs28570317	42534276	C	G	0.2752	0.302054	9.46539e-06	0.0724434	20	-0.21522	3.78625e-10	-0.065008	3.75e-10
Caudate (basal ganglia)	22	RP4-669P10.16	ENSG00000232710.1	rs1058167	42538029	A	G	0.3507	0.414777	1.57098e-05	4.03313e-09	20	-0.164874	1.08397e-08	-0.0683859	4.39e-11
Amygdala	22	SMDT1	ENSG00000183172.8	rs2413666	42459622	C	T	0.3239	0.442989	4.91687e-05	1.03805e-06	20	-0.138333	3.71752e-08	-0.0612798	1.84e-09
Cerebellar Hemisphere	22	SMDT1	ENSG00000183172.8	rs6002592	42476754	A	C	0.324	-0.268458	1.21228e-07	1.73458e-09	20	-0.227228	9.44033e-30	0.061001	2.13e-09
Hypothalamus	22	SMDT1	ENSG00000183172.8	rs4147638	42487900	G	A	0.3287	-0.51477	1.71134e-05	6.66055e-10	20	-0.118136	5.58544e-10	0.0608128	2.37e-09
Cerebellum	22	SMDT1	ENSG00000183172.8	rs6002624	42513824	G	C	0.3019	-0.330108	1.17872e-07	1.60404e-09	20	-0.185646	4.31145e-29	0.0612832	1.83e-09
Anterior cingulate cortex (BA24)	22	WBP2NL	ENSG00000183066.10	rs133322	42405659	A	G	0.445	-8.16716	2.19423e-05	9.70735e-08	20	0.00717429	3.98833e-09	-0.0585936	8.96e-10
Frontal Cortex (BA9)	22	WBP2NL	ENSG00000183066.10	rs133322	42405659	A	G	0.4237	-11.1824	4.3319e-05	3.82885e-06	20	0.00523982	4.00224e-08	-0.0585936	8.96e-10
