# Supplementary material for: Variations and expression features of CYP2D6 contribute to schizophrenia risk
Source: Mol Psychiatry. 2020 Feb 11;26(6):2605–15. doi: 10.1038/s41380-020-0675-y (PMC8440189; doi:10.1038/s41380-020-0675-y)
Supplement: Supplementary file 3 — Supplementary Table S3 [file 41380_2020_675_MOESM3_ESM.xlsx]

## Sheet: sheet2
Supplementary Table S3. SNPs that are significant in schizophrenia GWAS are significantly associated with genes in 13 brain regions by mapping
Tissue	Chr	Gene	Gene_ID	Position	SNP	Ref_b37	ALT	MAF	b_eQTL	p_eQTL	FDR_eQTL	p_GWAS	OR_GWAS
Cerebellar Hemisphere	1	ARTN	ENSG00000117407.12	44353237	rs803675	G	A	0.228	0.138468	1.63e-10	3.97e-07	3.43e-08	1.0651
Cerebellum	1	ARTN	ENSG00000117407.12	44353237	rs803675	G	A	0.2468	0.150142	8.11e-14	2.71e-10	3.43e-08	1.0651
Caudate (basal ganglia)	1	RERE	ENSG00000142599.13	8448404	rs11121178	A	G	0.2778	0.0140057	3.63e-09	6.01e-06	2.48e-08	1.0597
Cerebellar Hemisphere	2	TYW5	ENSG00000162971.6	200724372	rs812760	C	T	0.38	-0.0352544	6.47e-09	8.7e-06	7.93e-09	1.0592
Cerebellum	2	TYW5	ENSG00000162971.6	200786516	rs7592587	G	C	0.4123	-0.0274181	5.58e-09	5.84e-06	3.4e-08	1.056
Caudate (basal ganglia)	2	TYW5	ENSG00000162971.6	200816393	rs1704191	C	A	0.3611	-0.0370875	2.7e-10	5.04e-07	1.92e-08	1.0571
Cortex	2	C2orf82	ENSG00000182600.5	233736244	rs2675968	C	T	0.3346	0.142225	2.44e-08	4.43e-05	3.25e-14	0.92583
Hippocampus	2	C2orf82	ENSG00000182600.5	233744021	rs709937	G	A	0.2838	0.235362	2.46e-08	6.64e-05	3.5e-14	0.92592
Caudate (basal ganglia)	2	C2orf82	ENSG00000182600.5	233753340	rs2675956	G	A	0.3542	0.20894	6.6e-10	1.95e-06	2.38e-14	0.92807
Frontal Cortex (BA9)	2	C2orf82	ENSG00000182600.5	233753340	rs2675956	G	A	0.3093	0.193904	3.87e-09	8.45e-06	2.38e-14	0.92807
Putamen (basal ganglia)	2	C2orf82	ENSG00000182600.5	233753340	rs2675956	G	A	0.3333	0.247265	1.91e-08	3.12e-05	2.38e-14	0.92807
Cerebellum	2	ALMS1P	ENSG00000163016.5	73641853	rs7564890	T	C	0.224	0.00968181	1.47e-19	1.08e-15	8.52e-09	0.93565
Cerebellar Hemisphere	2	ALMS1P	ENSG00000163016.5	73661986	rs6736866	C	G	0.192	0.00798584	2.06e-12	6.07e-09	1.93e-08	0.93727
Cortex	2	ALMS1P	ENSG00000163016.5	73723959	rs13384952	A	G	0.2316	0.00508333	2.6e-09	5.06e-06	2.38e-08	0.93766
Cerebellum	2	NAT8	ENSG00000144035.3	73805172	rs6756885	A	G	0.2468	0.0606024	6.39e-11	1.18e-07	1.16e-08	0.93643
Caudate (basal ganglia)	2	ALMS1P	ENSG00000163016.5	73837751	rs6546856	T	C	0.2569	0.00465518	5.77e-09	9.05e-06	1.09e-08	0.93738
Cortex	3	RP11-275H4.1	ENSG00000241231.1	181110068	rs12632938	G	A	0.4706	-0.0593893	2.69e-13	3.34e-09	3.52e-08	0.94883
Hippocampus	3	RP11-275H4.1	ENSG00000241231.1	181110261	rs12632946	C	G	0.4865	0.0664049	3.04e-08	5.21e-05	3.24e-08	0.9487
Caudate (basal ganglia)	3	RP11-275H4.1	ENSG00000241231.1	181148496	rs9852290	G	A	0.4896	0.110911	1.27e-10	4.18e-07	1.87e-08	0.94783
Cerebellum	3	GLYCTK	ENSG00000168237.13	52287468	rs11717383	G	T	0.4968	-0.0619288	4.56e-14	6.28e-11	1.35e-08	1.056
Cerebellar Hemisphere	3	GNL3	ENSG00000163938.12	52649748	rs13083798	A	G	0.488	-0.075483	2.13e-11	2.36e-08	8.25e-10	1.0601
Cerebellum	3	GNL3	ENSG00000163938.12	52649748	rs13083798	A	G	0.4805	-0.0703345	3.35e-14	4.72e-11	8.25e-10	1.0601
Cerebellar Hemisphere	3	ITIH4	ENSG00000055955.11	52861211	rs13072536	A	T	0.228	0.105142	3.31e-10	2.65e-07	3.56e-08	1.0642
Cortex	3	ITIH4	ENSG00000055955.11	52862003	rs12488303	G	A	0.2426	0.125319	5.5e-13	1.21e-09	3.7e-08	1.0642
Anterior cingulate cortex (BA24)	3	ITIH4	ENSG00000055955.11	52864860	rs2071040	A	G	0.2294	0.109986	1.63e-15	4.32e-12	3.79e-08	1.0641
Amygdala	3	ITIH4	ENSG00000055955.11	52864860	rs2071040	A	G	0.233	0.101849	1.92e-09	3.85e-06	3.79e-08	1.0641
Hippocampus	3	ITIH4	ENSG00000055955.11	52866157	rs3755803	C	G	0.1847	0.12182	5.24e-16	4.84e-12	2.59e-08	1.0646
Putamen (basal ganglia)	3	ITIH4	ENSG00000055955.11	52866157	rs3755803	C	G	0.2432	0.102311	1.54e-09	2.46e-06	2.59e-08	1.0646
Cerebellum	3	ITIH4	ENSG00000055955.11	52868445	rs13083728	G	A	0.2435	0.119087	1.99e-14	2.86e-11	2.55e-08	1.0645
Caudate (basal ganglia)	3	ITIH4	ENSG00000055955.11	52871929	rs3733047	G	A	0.2222	0.0948311	6.69e-13	3.17e-09	1.93e-08	1.0651
Frontal Cortex (BA9)	3	ITIH4	ENSG00000055955.11	52874288	rs6445538	T	C	0.2034	0.104141	4.1e-11	1.22e-07	4.46e-08	1.0631
Hypothalamus	3	ITIH4	ENSG00000055955.11	52874288	rs6445538	T	C	0.2037	0.100029	2.04e-09	2.55e-06	4.46e-08	1.0631
Nucleus accumbens (basal ganglia)	3	ITIH4	ENSG00000055955.11	52886241	rs12496077	G	A	0.2154	0.0960152	1.39e-09	3.32e-06	4.44e-08	1.0632
Frontal Cortex (BA9)	3	THOC7	ENSG00000163634.7	63842629	rs832190	C	T	0.428	-0.0554619	3.38e-08	5.16e-05	4.21e-10	1.0633
Cerebellum	3	THOC7	ENSG00000163634.7	63926661	rs7615475	G	A	0.3506	-0.028283	9.97e-09	1.44e-05	1.41e-09	0.93994
Cerebellum	6	SLC17A4	ENSG00000146039.6	25038442	rs114812857	A	T	0.01948	0.0334141	2.29e-09	5.51e-06	6.27e-09	1.1774
Cerebellar Hemisphere	6	SLC17A4	ENSG00000146039.6	25123873	rs77216398	C	A	0.036	0.0345116	3.75e-10	1.72e-06	2.02e-09	1.1795
Cerebellum	6	HIST1H2BPS1	ENSG00000178762.3	25247680	rs74979580	C	T	0.01948	0.0369892	1.17e-10	4.48e-07	1.57e-15	1.2012
Frontal Cortex (BA9)	6	HIST1H2BPS1	ENSG00000178762.3	25247680	rs74979580	C	T	0.02119	0.0125469	3.41e-08	5.57e-05	1.57e-15	1.2012
Amygdala	6	HIST1H2BPS1	ENSG00000178762.3	25323143	rs2744301	G	T	0.03409	0.0140709	1.7e-12	6.73e-09	1.8e-16	1.1969
Cerebellar Hemisphere	6	BTN3A2	ENSG00000186470.9	26361011	rs9393705	G	A	0.124	-0.188116	4.91e-09	1.93e-06	3.33e-26	1.1776
Amygdala	6	BTN3A2	ENSG00000186470.9	26362119	rs34622023	A	T	0.1193	-0.260988	1.09e-08	1.97e-05	3.23e-26	1.1777
Hypothalamus	6	BTN3A2	ENSG00000186470.9	26362854	rs9379854	T	C	0.1065	-0.359443	1.52e-11	3.42e-08	3.62e-26	1.1778
Spinal cord (cervical c-1)	6	BTN3A2	ENSG00000186470.9	26369549	rs9379859	C	T	0.1265	-0.423742	3.18e-14	1.61e-10	2.07e-26	1.1784
Hippocampus	6	BTN3A2	ENSG00000186470.9	26373507	rs13216828	G	A	0.08559	-0.290739	5.03e-10	7.54e-07	7.88e-27	1.1803
Caudate (basal ganglia)	6	BTN3A2	ENSG00000186470.9	26376314	rs3047288	A	G	0.1181	-0.23	3.01e-11	4.33e-08	4.51e-27	1.1816
Nucleus accumbens (basal ganglia)	6	BTN3A2	ENSG00000186470.9	26376314	rs3047288	A	G	0.1038	-0.24609	1.36e-11	4.14e-08	4.51e-27	1.1816
Substantia nigra	6	BTN3A2	ENSG00000186470.9	26376368	rs28551159	A	G	0.0875	-0.376826	1.3e-10	5.04e-07	4.79e-27	1.1868
Cerebellar Hemisphere	6	PRSS16	ENSG00000112812.11	27176628	rs34817112	G	A	0.104	0.104321	5.55e-10	2.51e-07	3.59e-31	1.2008
Cerebellum	6	PRSS16	ENSG00000112812.11	27176628	rs34817112	G	A	0.1104	0.100653	2.22e-14	1.45e-11	3.59e-31	1.2008
Cerebellum	6	ZNF204P	ENSG00000204789.3	27217719	rs9393795	G	C	0.3409	0.0699846	4.67e-08	1.29e-05	1.57e-14	1.0823
Cerebellar Hemisphere	6	ZNF391	ENSG00000124613.4	27357456	rs6925606	G	C	0.388	-0.0343837	3.88e-11	2.07e-08	4.29e-08	1.0555
Cerebellum	6	ZNF391	ENSG00000124613.4	27357456	rs6925606	G	C	0.3701	-0.0245025	1.02e-09	3.87e-07	4.29e-08	1.0555
Spinal cord (cervical c-1)	6	ZNF391	ENSG00000124613.4	27357456	rs6925606	G	C	0.3916	-0.0236735	5.77e-09	5.9e-06	4.29e-08	1.0555
Spinal cord (cervical c-1)	6	ZSCAN31	ENSG00000235109.3	27808192	rs201002	A	G	0.1446	0.26071	1.06e-10	1.91e-07	1.49e-30	1.1969
Hypothalamus	6	ZSCAN31	ENSG00000235109.3	28022248	rs203890	T	C	0.2176	0.0752595	3.9e-11	8.11e-08	2.53e-15	1.0954
Caudate (basal ganglia)	6	ZSCAN31	ENSG00000235109.3	28092603	rs536704	T	G	0.2986	0.09082	8.85e-13	2e-09	9.64e-13	1.0801
Cerebellar Hemisphere	6	ZNF192P1	ENSG00000226314.3	28095355	rs9468292	G	A	0.236	0.187789	5.2e-26	7.79e-23	9.98e-14	1.0897
Cerebellum	6	ZNF192P1	ENSG00000226314.3	28107776	rs3757185	T	A	0.2305	0.207465	6.11e-36	1.61e-32	7.84e-14	1.0901
Cerebellar Hemisphere	6	ZSCAN31	ENSG00000235109.3	28108788	rs2791332	C	T	0.3065	0.184198	1.39e-14	1.09e-11	5.86e-12	1.0768
Cortex	6	ZNF192P1	ENSG00000226314.3	28141548	rs12332979	T	G	0.2279	0.0778714	4.42e-11	7.16e-08	9.94e-14	1.0901
Cortex	6	ZSCAN31	ENSG00000235109.3	28193786	rs1150705	T	G	0.4228	0.0904968	1.82e-18	1.78e-14	2.63e-14	1.0781
Putamen (basal ganglia)	6	ZSCAN31	ENSG00000235109.3	28193786	rs1150705	T	G	0.4099	0.0897194	5.26e-12	1.75e-08	2.63e-14	1.0781
Frontal Cortex (BA9)	6	ZSCAN31	ENSG00000235109.3	28198281	rs1233713	A	G	0.4322	0.0928155	1.75e-12	6.52e-09	6.4e-14	1.0763
Cerebellum	6	RP5-874C20.3	ENSG00000197062.7	28226878	rs1531681	G	A	0.4773	-0.0843548	6.28e-13	3.46e-10	2.87e-12	0.93479
Cerebellar Hemisphere	6	RP5-874C20.3	ENSG00000197062.7	28240798	rs1778484	A	G	0.424	-0.0995992	6.21e-10	2.77e-07	2.36e-14	1.0801
Hippocampus	6	ZSCAN31	ENSG00000235109.3	28282648	rs853693	G	A	0.4009	0.068672	6.32e-13	2.42e-09	4.09e-17	1.0908
Anterior cingulate cortex (BA24)	6	ZSCAN31	ENSG00000235109.3	28321993	rs213238	T	C	0.3532	0.0641518	3.47e-11	1.06e-07	7.84e-15	1.0798
Cerebellum	6	ZSCAN31	ENSG00000235109.3	28321993	rs213238	T	C	0.4058	0.11009	9.99e-09	3.14e-06	7.84e-15	1.0798
Nucleus accumbens (basal ganglia)	6	ZSCAN31	ENSG00000235109.3	28321993	rs213238	T	C	0.4	0.0571985	8.23e-11	2.12e-07	7.84e-15	1.0798
Cortex	6	RP5-874C20.3	ENSG00000197062.7	28379361	rs9468372	T	A	0.4301	-0.0686068	1.33e-08	8.67e-06	5.16e-16	1.0841
Cerebellum	6	ZSCAN23	ENSG00000187987.5	28408258	rs916403	A	G	0.461	0.0341304	1.55e-17	1.28e-14	3.97e-15	1.0779
Cortex	6	ZSCAN23	ENSG00000187987.5	28408258	rs916403	A	G	0.4743	0.0168346	9.69e-15	4.13e-11	3.97e-15	1.0779
Cerebellar Hemisphere	6	ZSCAN23	ENSG00000187987.5	28418039	rs2859368	T	C	0.496	-0.0294357	4.25e-09	1.69e-06	4.79e-15	1.08
Hypothalamus	6	ZSCAN23	ENSG00000187987.5	28418039	rs2859368	T	C	0.4722	0.0214552	4.42e-09	5.16e-06	4.79e-15	1.08
Caudate (basal ganglia)	6	ZSCAN23	ENSG00000187987.5	28573006	rs442439	G	A	0.3576	0.0168214	1.11e-09	9.99e-07	3.14e-18	1.097
Spinal cord (cervical c-1)	6	ZSCAN23	ENSG00000187987.5	28573006	rs442439	G	A	0.3614	0.036324	1.25e-08	1.19e-05	3.14e-18	1.097
Cortex	6	XXbac-BPG308K3.6	ENSG00000225595.2	28716854	rs1311912	A	T	0.09559	0.0127944	1.99e-08	1.24e-05	2.48e-42	1.268
Caudate (basal ganglia)	6	XXbac-BPG308K3.6	ENSG00000225595.2	28906922	rs3131071	C	G	0.07986	0.0105403	3.8e-08	2.09e-05	4.03e-42	1.2809
Nucleus accumbens (basal ganglia)	6	XXbac-BPG308K3.6	ENSG00000225595.2	29167575	rs3116830	G	A	0.07692	0.0149603	2.24e-08	2.26e-05	2.87e-41	1.2748
Cerebellum	6	HLA-F-AS1	ENSG00000214922.5	29660674	rs532531668	G	C	0.4253	0.0411641	1.32e-14	8.72e-12	9.56e-09	1.0578
Cerebellum	6	MICE	ENSG00000273340.1	29660674	rs532531668	G	C	0.4253	0.0401299	2.37e-14	1.54e-11	9.56e-09	1.0578
Nucleus accumbens (basal ganglia)	6	ZNRD1-AS1	ENSG00000204623.4	29696656	rs885947	G	A	0.25	-0.0341044	4.28e-08	3.94e-05	7.99e-14	1.0919
Nucleus accumbens (basal ganglia)	6	MICE	ENSG00000273340.1	29717902	rs1737082	C	G	0.4885	-0.0149453	2.72e-08	2.65e-05	1.64e-12	1.0755
Nucleus accumbens (basal ganglia)	6	HLA-V	ENSG00000181126.9	29735289	rs1737047	T	C	0.3962	0.108751	5.71e-11	1.51e-07	8.08e-14	1.0949
Putamen (basal ganglia)	6	HLA-V	ENSG00000181126.9	29735289	rs1737047	T	C	0.4054	0.0796854	1.07e-09	1.69e-06	8.08e-14	1.0949
Anterior cingulate cortex (BA24)	6	HCG4	ENSG00000176998.3	29757000	rs1737010	A	C	0.4358	-0.277606	8.32e-23	2.5e-18	9.92e-14	1.0919
Spinal cord (cervical c-1)	6	HCG4	ENSG00000176998.3	29759823	rs1611205	T	C	0.4036	-0.23215	1.04e-15	8.42e-12	3.99e-15	1.1016
Cerebellar Hemisphere	6	HCG4	ENSG00000176998.3	29761467	rs1610722	A	C	0.428	-0.612877	1.36e-21	1.64e-18	3.01e-14	1.0955
Cerebellar Hemisphere	6	HLA-F	ENSG00000204642.9	29761467	rs1610722	A	C	0.428	-0.163717	3.79e-12	2.37e-09	3.01e-14	1.0955
Cortex	6	HCG4	ENSG00000176998.3	29761467	rs1610722	A	C	0.4044	-0.239308	2.64e-21	4.97e-17	3.01e-14	1.0955
Substantia nigra	6	HCG4	ENSG00000176998.3	29761522	rs1610725	C	A	0.3438	-0.184977	2.61e-10	9.22e-07	1.32e-14	1.1014
Cerebellar Hemisphere	6	HLA-V	ENSG00000181126.9	29761717	rs1611218	T	C	0.384	-0.0590333	2.62e-08	8.99e-06	9.34e-14	1.0933
Caudate (basal ganglia)	6	HCG4	ENSG00000176998.3	29761726	rs1611219	C	T	0.4444	-0.15238	1.21e-11	2e-08	1.25e-13	1.0917
Amygdala	6	HCG4	ENSG00000176998.3	29762307	rs1737003	T	A	0.4091	-0.25791	4.55e-15	7.52e-11	1.1e-13	1.0931
Frontal Cortex (BA9)	6	HCG4	ENSG00000176998.3	29764759	rs1633003	T	C	0.4492	-0.292997	2.11e-24	1.3e-19	1.37e-14	1.0965
Hippocampus	6	HCG4	ENSG00000176998.3	29764759	rs1633003	T	C	0.4144	-0.267904	9.2e-22	2.47e-17	1.37e-14	1.0965
Nucleus accumbens (basal ganglia)	6	HCG4	ENSG00000176998.3	29764759	rs1633003	T	C	0.4154	-0.204541	1.46e-09	2.21e-06	1.37e-14	1.0965
Hypothalamus	6	HCG4	ENSG00000176998.3	29768385	rs1615839	G	C	0.3843	-0.354282	7e-25	2.39e-20	8.65e-15	1.0977
Cerebellum	6	HCG4	ENSG00000176998.3	29768467	rs909720	T	G	0.4123	-0.549281	2.16e-24	2.6e-21	6.12e-15	1.0986
Caudate (basal ganglia)	6	HLA-V	ENSG00000181126.9	29768951	rs1610650	A	G	0.4028	0.0714317	6.44e-11	8.51e-08	2.08e-15	1.1033
Cerebellar Hemisphere	6	HLA-F-AS1	ENSG00000214922.5	29773676	rs1632982	T	C	0.404	-0.0348495	9.79e-12	5.9e-09	2.46e-14	1.0969
Cerebellum	6	HLA-F	ENSG00000204642.9	29796640	rs1632942	T	C	0.4513	0.141321	1.81e-10	7.84e-08	3.13e-08	1.0637
Cerebellar Hemisphere	6	HLA-H	ENSG00000206341.6	29817106	rs2523765	T	A	0.432	-0.551581	1.64e-13	1.15e-10	1.33e-08	0.93544
Cerebellum	6	HLA-H	ENSG00000206341.6	29817106	rs2523765	T	A	0.4156	-0.519615	4.9e-13	2.74e-10	1.33e-08	0.93544
Cerebellum	6	HLA-K	ENSG00000230795.2	29825434	rs1611674	A	G	0.4156	-0.228646	5.23e-23	5.87e-20	1.04e-10	1.0836
Anterior cingulate cortex (BA24)	6	HLA-K	ENSG00000230795.2	29829251	rs1611713	A	C	0.2982	-0.314043	2.75e-13	1.61e-09	1.41e-14	1.1036
Amygdala	6	HLA-K	ENSG00000230795.2	29829251	rs1611713	A	C	0.2727	-0.367318	3.25e-12	2.32e-08	1.41e-14	1.1036
Caudate (basal ganglia)	6	HLA-K	ENSG00000230795.2	29829251	rs1611713	A	C	0.3125	-0.279545	1.76e-17	1.37e-13	1.41e-14	1.1036
Cerebellar Hemisphere	6	HLA-K	ENSG00000230795.2	29829251	rs1611713	A	C	0.32	-0.200754	1.97e-17	1.86e-14	1.41e-14	1.1036
Cortex	6	HLA-K	ENSG00000230795.2	29829251	rs1611713	A	C	0.2941	-0.26957	2.35e-18	2.27e-14	1.41e-14	1.1036
Frontal Cortex (BA9)	6	HLA-K	ENSG00000230795.2	29829251	rs1611713	A	C	0.3008	-0.266308	3.39e-17	3.96e-13	1.41e-14	1.1036
Hippocampus	6	HLA-K	ENSG00000230795.2	29829251	rs1611713	A	C	0.2838	-0.25052	9.06e-14	4.09e-10	1.41e-14	1.1036
Nucleus accumbens (basal ganglia)	6	HLA-K	ENSG00000230795.2	29829251	rs1611713	A	C	0.2923	-0.281697	4.33e-14	2.97e-10	1.41e-14	1.1036
Spinal cord (cervical c-1)	6	HLA-K	ENSG00000230795.2	29829251	rs1611713	A	C	0.259	-0.280905	3.19e-10	5.01e-07	1.41e-14	1.1036
Substantia nigra	6	HLA-K	ENSG00000230795.2	29829251	rs1611713	A	C	0.2875	-0.281603	6.41e-09	1.17e-05	1.41e-14	1.1036
Cerebellum	6	HLA-T	ENSG00000231130.1	29832043	rs1611742	A	C	0.4448	-0.0504831	1.79e-08	5.34e-06	1.05e-08	1.0696
Putamen (basal ganglia)	6	HLA-K	ENSG00000230795.2	29832046	rs1611743	C	T	0.4054	-0.2697	1.74e-12	6.52e-09	1.37e-08	1.0693
Hypothalamus	6	HLA-K	ENSG00000230795.2	29832695	rs1611747	T	C	0.3704	-0.269013	2.86e-13	9.26e-10	1.92e-08	1.0677
Cerebellum	6	FLOT1	ENSG00000137312.10	30596421	rs9262126	G	A	0.0974	0.171752	1.24e-10	5.57e-08	2.46e-28	1.2234
Frontal Cortex (BA9)	6	VARS2	ENSG00000137411.12	30730482	rs9262174	G	T	0.1229	-0.169007	2.83e-08	2.7e-05	2.91e-30	1.2104
Cortex	6	VARS2	ENSG00000137411.12	30796545	rs1264350	T	C	0.1471	-0.164329	3.72e-08	2.19e-05	8.52e-29	1.2008
Cerebellum	6	VARS2	ENSG00000137411.12	30919391	rs3094086	G	A	0.1396	-0.199543	2.66e-08	7.65e-06	2.42e-29	1.1952
Cerebellar Hemisphere	6	CCHCR1	ENSG00000204536.9	31121945	rs3094662	A	C	0.212	0.115004	9.78e-11	4.92e-08	7.09e-21	1.1192
Cerebellum	6	CCHCR1	ENSG00000204536.9	31165187	rs561768797	AGG	A	0.1818	0.1283	1.55e-12	8.29e-10	1.46e-22	0.88568
Nucleus accumbens (basal ganglia)	6	HCG27	ENSG00000206344.6	31170713	rs9263873	T	C	0.4269	0.0656213	1.26e-09	1.96e-06	4.96e-08	0.94547
Cerebellar Hemisphere	6	PSORS1C3	ENSG00000204528.3	31208788	rs3130533	A	T	0.416	0.0332578	9.19e-10	4.04e-07	8.29e-14	1.0804
Amygdala	6	PSORS1C3	ENSG00000204528.3	31209389	rs3095247	G	A	0.4261	0.0164536	1.96e-10	6.59e-07	3.91e-13	1.0771
Putamen (basal ganglia)	6	PSORS1C3	ENSG00000204528.3	31209389	rs3095247	G	A	0.4189	0.0128918	4.3e-08	4.2e-05	3.91e-13	1.0771
Amygdala	6	POU5F1	ENSG00000204531.11	31216300	rs3134755	C	T	0.3864	0.0116672	1.36e-08	2.37e-05	7.02e-14	1.081
Caudate (basal ganglia)	6	PSORS1C3	ENSG00000204528.3	31216300	rs3134755	C	T	0.3785	0.0106902	9.25e-11	1.19e-07	7.02e-14	1.081
Cortex	6	PSORS1C3	ENSG00000204528.3	31216300	rs3134755	C	T	0.3971	0.0132837	4.35e-10	4.44e-07	7.02e-14	1.081
Hypothalamus	6	PSORS1C3	ENSG00000204528.3	31216300	rs3134755	C	T	0.3843	0.0169533	1.42e-09	1.89e-06	7.02e-14	1.081
Nucleus accumbens (basal ganglia)	6	PSORS1C3	ENSG00000204528.3	31216300	rs3134755	C	T	0.3923	0.0140544	1.56e-10	3.71e-07	7.02e-14	1.081
Caudate (basal ganglia)	6	HLA-L	ENSG00000243753.1	31228282	rs4570007	C	T	0.2535	0.0737851	5.52e-10	6e-07	2.51e-17	1.1077
Nucleus accumbens (basal ganglia)	6	HLA-C	ENSG00000204525.10	31229404	rs2524119	T	C	0.4154	0.426654	2.9e-19	1.59e-14	1.26e-10	0.93503
Substantia nigra	6	HLA-C	ENSG00000204525.10	31229404	rs2524119	T	C	0.4562	0.353708	1.55e-11	8.09e-08	1.26e-10	0.93503
Cerebellum	6	HLA-C	ENSG00000204525.10	31237437	rs66459704	T	C	0.3149	0.60547	5.59e-35	1.4e-31	5.84e-13	0.92481
Anterior cingulate cortex (BA24)	6	HLA-C	ENSG00000204525.10	31237950	rs9264623	T	C	0.3287	0.445585	9.43e-14	6.4e-10	1.82e-11	0.92968
Amygdala	6	HLA-C	ENSG00000204525.10	31237962	rs9264626	T	C	0.3793	0.435226	7.8e-11	2.92e-07	1.5e-09	0.93611
Hypothalamus	6	HLA-C	ENSG00000204525.10	31237991	rs2308628	G	T	0.3505	0.444939	2.33e-16	1.59e-12	9.96e-11	0.93148
Putamen (basal ganglia)	6	HLA-C	ENSG00000204525.10	31237991	rs2308628	G	T	0.35	0.476821	1.75e-16	2.93e-12	9.96e-11	0.93148
Caudate (basal ganglia)	6	HLA-C	ENSG00000204525.10	31239681	rs9264669	A	T	0.4201	0.409417	4.37e-20	8.83e-16	3.15e-12	0.92867
Cortex	6	HLA-C	ENSG00000204525.10	31239681	rs9264669	A	T	0.386	0.436014	8.26e-23	2.03e-18	3.15e-12	0.92867
Frontal Cortex (BA9)	6	HLA-C	ENSG00000204525.10	31239681	rs9264669	A	T	0.4237	0.4205	3.31e-23	1.22e-18	3.15e-12	0.92867
Hippocampus	6	HLA-C	ENSG00000204525.10	31239681	rs9264669	A	T	0.4099	0.375677	1.6e-14	8.07e-11	3.15e-12	0.92867
Spinal cord (cervical c-1)	6	HLA-C	ENSG00000204525.10	31239681	rs9264669	A	T	0.3735	0.380353	3e-11	6.42e-08	3.15e-12	0.92867
Cerebellar Hemisphere	6	HLA-C	ENSG00000204525.10	31240293	rs2524091	C	T	0.32	0.664709	1.49e-28	2.51e-25	3.88e-13	0.92357
Cerebellum	6	PSORS1C3	ENSG00000204528.3	31241639	rs2524084	A	G	0.3019	0.0332615	1.52e-09	5.54e-07	1.94e-08	1.0673
Frontal Cortex (BA9)	6	HCG27	ENSG00000206344.6	31242223	rs2844619	C	G	0.4068	-0.0653142	4.61e-11	1.18e-07	9.99e-10	0.93531
Caudate (basal ganglia)	6	HCG27	ENSG00000206344.6	31267422	rs2524060	A	C	0.2639	-0.0740351	1.26e-11	2.07e-08	4.98e-17	0.90617
Cerebellum	6	HCG27	ENSG00000206344.6	31325886	rs9266257	G	C	0.2955	-0.140307	3.46e-11	1.65e-08	3.53e-13	0.92363
Anterior cingulate cortex (BA24)	6	MICA	ENSG00000204520.8	31402837	rs3128980	G	A	0.4587	-0.099217	2e-08	2e-05	3.82e-10	1.0691
Caudate (basal ganglia)	6	MICA	ENSG00000204520.8	31402837	rs3128980	G	A	0.4583	-0.131153	2.08e-13	5.1e-10	3.82e-10	1.0691
Cortex	6	MICA	ENSG00000204520.8	31402837	rs3128980	G	A	0.4522	-0.0905917	3.18e-08	1.9e-05	3.82e-10	1.0691
Nucleus accumbens (basal ganglia)	6	MICA	ENSG00000204520.8	31402837	rs3128980	G	A	0.4846	-0.129683	2.82e-11	7.96e-08	3.82e-10	1.0691
Putamen (basal ganglia)	6	MICA	ENSG00000204520.8	31402837	rs3128980	G	A	0.4685	-0.130823	1.1e-10	2.39e-07	3.82e-10	1.0691
Cortex	6	MICB	ENSG00000204516.5	31452090	rs28405701	G	A	0.3566	0.0310145	1.47e-08	9.51e-06	9.21e-09	1.0632
Cerebellar Hemisphere	6	MICB	ENSG00000204516.5	31463533	rs67155321	A	ACTCGC	0.332	0.243866	2.33e-22	2.9e-19	9.74e-09	1.06322
Cerebellum	6	MICB	ENSG00000204516.5	31467170	rs2855803	G	A	0.3539	0.241392	1.37e-31	2.18e-28	1.65e-08	1.0606
Frontal Cortex (BA9)	6	BAG6	ENSG00000204463.8	31580507	rs3993747	A	G	0.3517	0.134372	4.55e-09	5.96e-06	6.44e-13	0.92751
Cortex	6	BAG6	ENSG00000204463.8	31585821	rs2736178	A	C	0.3333	0.122168	7.6e-10	7.26e-07	2.78e-12	0.92913
Cortex	6	LY6G5C	ENSG00000204428.8	31597753	rs2242660	G	A	0.4265	-0.0644065	8.35e-09	5.87e-06	6.49e-15	1.0845
Hypothalamus	6	LY6G5C	ENSG00000204428.8	31597753	rs2242660	G	A	0.3889	-0.0712573	4.69e-09	5.46e-06	6.49e-15	1.0845
Nucleus accumbens (basal ganglia)	6	LY6G5C	ENSG00000204428.8	31597753	rs2242660	G	A	0.4154	-0.183267	2.04e-15	1.85e-11	6.49e-15	1.0845
Putamen (basal ganglia)	6	LY6G5C	ENSG00000204428.8	31597753	rs2242660	G	A	0.4009	-0.169668	1.37e-12	5.39e-09	6.49e-15	1.0845
Anterior cingulate cortex (BA24)	6	LY6G5C	ENSG00000204428.8	31620020	rs813115	A	G	0.3578	-0.0681629	6.37e-11	1.74e-07	1.98e-15	1.0862
Frontal Cortex (BA9)	6	LY6G5C	ENSG00000204428.8	31620020	rs813115	A	G	0.4025	-0.0702052	2.13e-10	4.14e-07	1.98e-15	1.0862
Cerebellar Hemisphere	6	LY6G5C	ENSG00000204428.8	31634193	rs805257	A	G	0.412	-0.201641	7.08e-14	5.11e-11	1.69e-15	1.0864
Caudate (basal ganglia)	6	LY6G5C	ENSG00000204428.8	31640518	rs1266076	T	G	0.3854	-0.167826	1.17e-16	7.62e-13	1.9e-15	1.0863
Cerebellum	6	LY6G5C	ENSG00000204428.8	31640518	rs1266076	T	G	0.4156	-0.202582	5.76e-20	5.72e-17	1.9e-15	1.0863
Cerebellum	6	BAG6	ENSG00000204463.8	31641139	rs707919	A	G	0.289	0.0733658	9.93e-09	3.12e-06	9.34e-14	0.92331
Cerebellum	6	DDAH2	ENSG00000213722.4	31710020	rs1144708	C	T	0.4026	-0.135847	5.25e-09	1.74e-06	2.13e-16	1.0859
Hypothalamus	6	BAG6	ENSG00000204463.8	31726688	rs707939	C	A	0.3241	0.0950528	2.01e-08	2.01e-05	1.54e-14	0.92637
Cerebellar Hemisphere	6	DDAH2	ENSG00000213722.4	31740454	rs805825	G	A	0.492	-0.151311	1.01e-08	3.72e-06	5.08e-12	1.0721
Caudate (basal ganglia)	6	CYP21A1P	ENSG00000204338.4	31894626	rs3020644	A	G	0.3472	0.172359	2.4e-10	2.79e-07	4.44e-09	0.9439
Caudate (basal ganglia)	6	C4A	ENSG00000244731.3	31909941	rs1265905	A	G	0.09028	-0.249549	8.53e-13	1.93e-09	3.18e-30	1.1986
Hypothalamus	6	CYP21A1P	ENSG00000204338.4	32059867	rs1150753	A	G	0.08333	-0.288435	2.22e-08	2.2e-05	5.63e-30	1.2009
Cerebellum	6	RNF5	ENSG00000204308.6	32134656	rs3130347	T	C	0.1851	-0.103132	1.18e-10	5.29e-08	1.19e-23	1.132
Cortex	6	C4A	ENSG00000244731.3	32212237	rs9267949	T	G	0.4044	0.0919298	4.22e-08	2.46e-05	3.08e-08	1.0669
Caudate (basal ganglia)	6	XXbac-BPG154L12.4	ENSG00000225914.1	32241720	rs3130338	G	A	0.2292	0.0159212	1.67e-08	1.09e-05	2.82e-18	1.1273
Cortex	6	CYP21A2	ENSG00000231852.2	32284108	rs9268219	T	G	0.08456	0.30676	9.59e-10	8.94e-07	3.99e-28	1.2152
Frontal Cortex (BA9)	6	RNF5	ENSG00000204308.6	32332765	rs3129917	G	A	0.178	-0.117459	1.02e-11	3.21e-08	2.56e-20	1.1459
Caudate (basal ganglia)	6	HCG23	ENSG00000228962.1	32335204	rs2143462	G	A	0.1701	0.0735225	3.15e-08	1.78e-05	8.4e-21	1.1469
Cerebellum	6	C4A	ENSG00000244731.3	32338695	rs3129943	A	G	0.224	-0.0629633	3.03e-09	1.05e-06	2.92e-18	1.1234
Amygdala	6	HLA-DRB6	ENSG00000229391.3	32421329	rs567082101	T	G	0.4091	-0.242145	2.65e-08	4.25e-05	3.35e-09	0.9346
Nucleus accumbens (basal ganglia)	6	HLA-DRB6	ENSG00000229391.3	32425135	rs7743415	C	T	0.3808	-0.16017	9.27e-09	1.11e-05	1.98e-08	0.93798
Frontal Cortex (BA9)	6	HLA-DRB6	ENSG00000229391.3	32427789	rs9268832	T	C	0.3644	-0.118744	4.83e-08	4.2e-05	6.23e-11	0.9282
Anterior cingulate cortex (BA24)	6	HLA-DRB5	ENSG00000198502.5	32546743	rs1064707	C	T	0.289	0.206164	7.56e-09	8.75e-06	4.5e-08	1.0702
Nucleus accumbens (basal ganglia)	6	HLA-DRB5	ENSG00000198502.5	32560520	rs9270552	G	A	0.2423	0.184533	1.36e-08	1.49e-05	3.25e-08	1.0678
Cortex	6	HLA-DRB5	ENSG00000198502.5	32560523	rs9270553	A	G	0.2721	0.203847	3.6e-12	8.08e-09	4.2e-08	1.0673
Putamen (basal ganglia)	6	HLA-DRB5	ENSG00000198502.5	32560523	rs9270553	A	G	0.2883	0.230987	1.3e-11	3.88e-08	4.2e-08	1.0673
Frontal Cortex (BA9)	6	HLA-DRB5	ENSG00000198502.5	32561143	rs9270581	C	T	0.25	0.1963	1.35e-13	6.42e-10	1.76e-08	1.0688
Substantia nigra	6	HLA-DRB5	ENSG00000198502.5	32561143	rs9270581	C	T	0.3125	0.467706	6.27e-10	1.84e-06	1.76e-08	1.0688
Hippocampus	6	HLA-DRB5	ENSG00000198502.5	32566609	rs549032929	GTA	G	0.2613	0.32558	8.67e-12	2.62e-08	4.77e-08	0.937442
Hypothalamus	6	HLA-DRB5	ENSG00000198502.5	32566609	rs549032929	GTA	G	0.2546	0.524881	2.78e-18	3.39e-14	4.77e-08	0.937442
Caudate (basal ganglia)	6	HLA-DRB5	ENSG00000198502.5	32574863	rs9271021	G	A	0.2812	0.31362	1.63e-14	5.22e-11	3.22e-08	1.0649
Caudate (basal ganglia)	6	HLA-DRB1	ENSG00000196126.6	32574863	rs9271021	G	A	0.2812	0.247702	2.09e-08	1.33e-05	3.22e-08	1.0649
Spinal cord (cervical c-1)	6	HLA-DRB5	ENSG00000198502.5	32574863	rs9271021	G	A	0.2289	0.61529	3.29e-10	5.04e-07	3.22e-08	1.0649
Cerebellar Hemisphere	6	HLA-DRB5	ENSG00000198502.5	32577470	rs9271150	T	G	0.256	0.136174	3.28e-14	2.48e-11	2.99e-08	1.0651
Cerebellum	6	HLA-DRB5	ENSG00000198502.5	32577470	rs9271150	T	G	0.276	0.0935043	3.1e-13	1.77e-10	2.99e-08	1.0651
Cerebellum	6	HLA-DRB1	ENSG00000196126.6	32577474	rs9271151	T	G	0.276	0.157145	4.53e-10	1.83e-07	2.79e-08	1.0653
Caudate (basal ganglia)	6	HLA-DRB6	ENSG00000229391.3	32612397	rs6927022	A	G	0.434	0.187042	2.05e-11	3.06e-08	3.7e-08	1.0646
Caudate (basal ganglia)	6	HLA-DQA2	ENSG00000237541.3	32612397	rs6927022	A	G	0.434	0.0961717	2.52e-09	2.09e-06	3.7e-08	1.0646
Cerebellar Hemisphere	6	HLA-DRB6	ENSG00000229391.3	32612397	rs6927022	A	G	0.472	0.0894173	7.85e-09	2.96e-06	3.7e-08	1.0646
Cerebellar Hemisphere	6	HLA-DQA2	ENSG00000237541.3	32612397	rs6927022	A	G	0.472	0.0426145	1.69e-08	6.02e-06	3.7e-08	1.0646
Cerebellum	6	HLA-DRB6	ENSG00000229391.3	32612397	rs6927022	A	G	0.4383	0.0695641	1.21e-10	5.42e-08	3.7e-08	1.0646
Cortex	6	HLA-DRB6	ENSG00000229391.3	32612397	rs6927022	A	G	0.4375	0.111966	1.34e-08	8.7e-06	3.7e-08	1.0646
Hippocampus	6	HLA-DRB6	ENSG00000229391.3	32612397	rs6927022	A	G	0.4234	0.26594	2.84e-10	4.5e-07	3.7e-08	1.0646
Hypothalamus	6	HLA-DRB6	ENSG00000229391.3	32612397	rs6927022	A	G	0.4213	0.329824	2.42e-12	6.43e-09	3.7e-08	1.0646
Hypothalamus	6	HLA-DQA2	ENSG00000237541.3	32612397	rs6927022	A	G	0.4213	0.206016	2.96e-09	3.56e-06	3.7e-08	1.0646
Putamen (basal ganglia)	6	HLA-DRB6	ENSG00000229391.3	32612397	rs6927022	A	G	0.4234	0.1848	1.78e-12	6.63e-09	3.7e-08	1.0646
Spinal cord (cervical c-1)	6	HLA-DRB6	ENSG00000229391.3	32612397	rs6927022	A	G	0.4639	0.485408	1.56e-10	2.59e-07	3.7e-08	1.0646
Spinal cord (cervical c-1)	6	HLA-DQA2	ENSG00000237541.3	32612397	rs6927022	A	G	0.4639	0.491435	5.47e-10	8.06e-07	3.7e-08	1.0646
Caudate (basal ganglia)	6	HLA-DQB2	ENSG00000232629.4	32612868	rs9273140	T	C	0.4201	-0.042528	6.34e-12	1.18e-08	8.6e-09	1.0653
Cerebellar Hemisphere	6	HLA-DQB2	ENSG00000232629.4	32612868	rs9273140	T	C	0.388	-0.0130724	5.46e-09	2.12e-06	8.6e-09	1.0653
Cerebellum	6	HLA-DQB1	ENSG00000179344.12	32612868	rs9273140	T	C	0.4156	0.0910018	5.93e-20	5.89e-17	8.6e-09	1.0653
Hypothalamus	6	HLA-DQB2	ENSG00000232629.4	32612868	rs9273140	T	C	0.4028	-0.110906	3.01e-16	2.03e-12	8.6e-09	1.0653
Substantia nigra	6	HLA-DQB2	ENSG00000232629.4	32612868	rs9273140	T	C	0.45	-0.107515	1.4e-09	3.64e-06	8.6e-09	1.0653
Amygdala	6	HLA-DQB1	ENSG00000179344.12	32613163	rs9273167	C	A	0.3807	0.298206	6.83e-11	2.6e-07	4.12e-08	1.0623
Caudate (basal ganglia)	6	HLA-DQB1	ENSG00000179344.12	32613163	rs9273167	C	A	0.4132	0.280209	1.46e-16	8.13e-13	4.12e-08	1.0623
Cerebellar Hemisphere	6	HLA-DQB1	ENSG00000179344.12	32613163	rs9273167	C	A	0.38	0.113292	6.68e-14	4.89e-11	4.12e-08	1.0623
Cortex	6	HLA-DRB1	ENSG00000196126.6	32613163	rs9273167	C	A	0.4191	0.222316	1.99e-09	1.67e-06	4.12e-08	1.0623
Frontal Cortex (BA9)	6	HLA-DRB1	ENSG00000196126.6	32613163	rs9273167	C	A	0.3983	0.247583	6.43e-11	1.51e-07	4.12e-08	1.0623
Hippocampus	6	HLA-DQB2	ENSG00000232629.4	32613163	rs9273167	C	A	0.3964	-0.0607814	1.07e-08	1.14e-05	4.12e-08	1.0623
Hippocampus	6	HLA-DQB1	ENSG00000179344.12	32613163	rs9273167	C	A	0.3964	0.329263	1.32e-17	1.09e-13	4.12e-08	1.0623
Hypothalamus	6	HLA-DQB1	ENSG00000179344.12	32613163	rs9273167	C	A	0.3935	0.411385	9.86e-18	8.42e-14	4.12e-08	1.0623
Nucleus accumbens (basal ganglia)	6	HLA-DQB1	ENSG00000179344.12	32613163	rs9273167	C	A	0.3731	0.18304	2.34e-10	5.04e-07	4.12e-08	1.0623
Putamen (basal ganglia)	6	HLA-DQB2	ENSG00000232629.4	32613163	rs9273167	C	A	0.4099	-0.0259311	2.44e-08	2.61e-05	4.12e-08	1.0623
Putamen (basal ganglia)	6	HLA-DQB1	ENSG00000179344.12	32613163	rs9273167	C	A	0.4099	0.202282	5.47e-15	3.31e-11	4.12e-08	1.0623
Spinal cord (cervical c-1)	6	HLA-DQB2	ENSG00000232629.4	32613163	rs9273167	C	A	0.3855	-0.221095	7.8e-10	1.07e-06	4.12e-08	1.0623
Spinal cord (cervical c-1)	6	HLA-DQB1	ENSG00000179344.12	32613163	rs9273167	C	A	0.3855	0.705386	6.5e-18	7.64e-14	4.12e-08	1.0623
Substantia nigra	6	HLA-DQB1	ENSG00000179344.12	32613163	rs9273167	C	A	0.4375	0.43655	2.47e-11	1.1e-07	4.12e-08	1.0623
Cerebellum	6	CYP21A2	ENSG00000231852.2	32626484	rs9273369	T	C	0.1234	0.231481	1.91e-08	5.63e-06	4.02e-24	1.1876
Anterior cingulate cortex (BA24)	6	HLA-DRB6	ENSG00000229391.3	32627833	rs1770	A	G	0.3853	0.184623	2.86e-10	6.07e-07	1.29e-08	1.0665
Anterior cingulate cortex (BA24)	6	HLA-DQB1	ENSG00000179344.12	32628030	rs9273471	G	A	0.3853	-0.227291	7.21e-12	2.53e-08	9.66e-10	1.0703
Frontal Cortex (BA9)	6	HLA-DQB1	ENSG00000179344.12	32628030	rs9273471	G	A	0.4025	-0.289294	8.26e-18	1.12e-13	9.66e-10	1.0703
Cerebellum	6	CYP21A1P	ENSG00000204338.4	32628084	rs2854277	C	T	0.1234	-0.298397	7.09e-14	4.43e-11	5.54e-22	1.1887
Cortex	6	HLA-DQB1	ENSG00000179344.12	32629889	rs1049087	G	A	0.3713	-0.232723	1.26e-19	1.58e-15	3.96e-09	1.0684
Cortex	6	HLA-DQB2	ENSG00000232629.4	32634341	rs3189152	A	G	0.4191	0.0836178	4.16e-16	2.13e-12	1.13e-10	1.0792
Frontal Cortex (BA9)	6	HLA-DQB2	ENSG00000232629.4	32634341	rs3189152	A	G	0.3983	0.0892277	6.07e-09	7.64e-06	1.13e-10	1.0792
Anterior cingulate cortex (BA24)	6	HLA-DQB2	ENSG00000232629.4	32635011	rs9274563	G	A	0.4037	0.0671039	2.54e-12	1e-08	1.05e-14	1.0941
Cerebellar Hemisphere	6	CYP21A1P	ENSG00000204338.4	32667910	rs2647044	G	A	0.1138	-0.289514	4.35e-12	2.71e-09	9.72e-28	1.1997
Anterior cingulate cortex (BA24)	6	HCG23	ENSG00000228962.1	32722243	rs9276550	G	T	0.1376	0.127258	1.38e-08	1.48e-05	4.68e-18	1.1233
Cerebellum	6	BRD2	ENSG00000204256.8	32924584	rs209474	A	G	0.4383	-0.0701158	8.08e-11	3.7e-08	3.72e-08	0.94596
Cerebellar Hemisphere	6	HLA-DMA	ENSG00000204257.10	32949229	rs73409643	C	T	0.06	0.383045	2.24e-38	1.06e-34	8.95e-19	1.1914
Cortex	6	HLA-DMA	ENSG00000204257.10	32949229	rs73409643	C	T	0.06985	0.187798	1.4e-14	5.68e-11	8.95e-19	1.1914
Cerebellum	6	HLA-DMA	ENSG00000204257.10	32950639	rs111234931	C	T	0.07468	0.361723	6.15e-56	1.4e-50	9.36e-19	1.1911
Spinal cord (cervical c-1)	6	HLA-DPA2	ENSG00000231461.1	33006410	rs9277054	G	A	0.1024	0.00489138	3.75e-08	3.19e-05	4.97e-08	1.0908
Cerebellar Hemisphere	6	COL11A2	ENSG00000204248.6	33103660	rs7770843	T	G	0.379	-0.193416	4.46e-08	1.46e-05	4.13e-08	0.9421
Cerebellum	6	COL11A2	ENSG00000204248.6	33103660	rs7770843	T	G	0.3824	-0.19173	6.27e-10	2.45e-07	4.13e-08	0.9421
Cerebellum	6	HLA-DPA1	ENSG00000231389.3	33324527	rs3117324	G	T	0.4091	-0.237737	2.54e-08	7.36e-06	1.44e-13	0.92847
Spinal cord (cervical c-1)	6	ME1	ENSG00000065833.7	84173462	rs2324418	T	C	0.3675	-0.0334945	1.24e-09	9.37e-07	3.3e-09	0.94097
Frontal Cortex (BA9)	7	AC110781.3	ENSG00000176349.7	1886388	rs6953693	C	G	0.3644	-0.0386557	1.7e-10	6.45e-07	5.88e-10	1.0644
Cerebellum	7	FTSJ2	ENSG00000122687.13	2212758	rs6967286	C	A	0.4123	0.0641803	1.47e-10	2.26e-07	2.16e-10	1.0649
Putamen (basal ganglia)	7	FTSJ2	ENSG00000122687.13	2232671	rs10257990	T	C	0.3739	0.0688099	8.19e-09	1.77e-05	1.4e-10	1.0656
Hippocampus	10	AS3MT	ENSG00000214435.3	104613361	rs12219247	A	G	0.3636	-0.0405707	3.64e-09	6.53e-06	2.01e-15	1.0832
Anterior cingulate cortex (BA24)	10	AS3MT	ENSG00000214435.3	104618695	rs7096169	A	G	0.3486	-0.0518318	2.89e-09	4.61e-06	1.09e-15	1.0834
Cerebellum	10	AS3MT	ENSG00000214435.3	104618695	rs7096169	A	G	0.3734	-0.100912	2.17e-26	4.37e-22	1.09e-15	1.0834
Cerebellum	10	C10orf32	ENSG00000166275.11	104621068	rs12241517	A	G	0.3734	-0.0725417	1.32e-10	1.88e-07	1.09e-15	1.0839
Cortex	10	C10orf32	ENSG00000166275.11	104621068	rs12241517	A	G	0.3824	-0.0919623	5.97e-12	1.84e-08	1.09e-15	1.0839
Cerebellar Hemisphere	10	AS3MT	ENSG00000214435.3	104625237	rs10786717	A	G	0.4	-0.122607	3e-19	5.77e-15	3.09e-14	1.0841
Frontal Cortex (BA9)	10	AS3MT	ENSG00000214435.3	104625886	rs11191424	G	A	0.3729	-0.0420113	2.36e-08	3.97e-05	4.78e-16	1.0845
Cortex	10	AS3MT	ENSG00000214435.3	104628873	rs7085104	A	G	0.3824	-0.0311367	1.22e-09	2.31e-06	8.17e-16	1.0839
Hypothalamus	10	AS3MT	ENSG00000214435.3	104866863	rs7896519	C	T	0.3981	-0.0628037	2.69e-10	6.54e-07	1.46e-15	1.0825
Anterior cingulate cortex (BA24)	11	SNX19	ENSG00000120451.6	130749351	rs397799290	TAG	T	0.4266	0.0764921	1.12e-10	5.23e-07	7.42e-10	0.942707
Caudate (basal ganglia)	11	SNX19	ENSG00000120451.6	130749351	rs397799290	TAG	T	0.4028	0.0794083	2.29e-10	6.63e-07	7.42e-10	0.942707
Cerebellum	11	SNX19	ENSG00000120451.6	130749351	rs397799290	TAG	T	0.4416	0.0782386	3.41e-10	9.21e-07	7.42e-10	0.942707
Hippocampus	11	SNX19	ENSG00000120451.6	130749351	rs397799290	TAG	T	0.4054	0.106822	2.23e-12	9.96e-09	7.42e-10	0.942707
Nucleus accumbens (basal ganglia)	11	SNX19	ENSG00000120451.6	130749351	rs397799290	TAG	T	0.4269	0.0636713	2.93e-08	4.77e-05	7.42e-10	0.942707
Putamen (basal ganglia)	11	SNX19	ENSG00000120451.6	130749351	rs397799290	TAG	T	0.4324	0.0913247	3.62e-10	1.86e-06	7.42e-10	0.942707
Spinal cord (cervical c-1)	11	SNX19	ENSG00000120451.6	130749351	rs397799290	TAG	T	0.4458	0.143809	9.58e-13	5.28e-09	7.42e-10	0.942707
Amygdala	11	SNX19	ENSG00000120451.6	130800330	rs10750455	C	T	0.4716	-0.110239	4.87e-10	2.08e-06	4.79e-10	1.0635
Cerebellum	11	ARL14EP	ENSG00000152219.4	30286207	rs141011680	T	G	0.3214	-0.0851332	4.06e-23	4.11e-19	4.32e-08	1.0575
Cerebellum	12	SETD8	ENSG00000183955.8	123862813	rs34032470	T	C	0.3506	-0.0437488	1.98e-10	3.03e-07	1.21e-09	1.0658
Cerebellar Hemisphere	15	BUB1B	ENSG00000156970.8	40566759	rs56282503	T	C	0.26	0.00476182	1.54e-08	1.42e-05	2.3e-08	0.93958
Cerebellar Hemisphere	15	PAK6	ENSG00000137843.7	40566759	rs56282503	T	C	0.26	0.0739508	5.41e-09	5.52e-06	2.3e-08	0.93958
Cerebellum	15	BUB1B	ENSG00000156970.8	40566759	rs56282503	T	C	0.2662	0.00407717	2.3e-08	1.88e-05	2.3e-08	0.93958
Anterior cingulate cortex (BA24)	15	RP13-98N21.3	ENSG00000259785.1	82456853	rs72749543	C	T	0.211	0.00850875	9.94e-12	2.92e-08	3.56e-08	0.93846
Cerebellar Hemisphere	15	RP13-98N21.3	ENSG00000259785.1	82563853	rs149950722	G	GA	0.26	0.0144633	1.07e-23	3.18e-19	3.79e-08	0.942424
Frontal Cortex (BA9)	15	RP13-98N21.3	ENSG00000259785.1	82563853	rs149950722	G	GA	0.2585	0.00991135	2.97e-10	9.46e-07	3.79e-08	0.942424
Cerebellum	15	RP13-98N21.3	ENSG00000259785.1	82567745	rs61554133	A	C	0.2305	0.0154422	5.86e-28	1.01e-23	4.8e-08	0.94283
Hypothalamus	15	RP13-98N21.3	ENSG00000259785.1	82567745	rs61554133	A	C	0.2546	0.0148389	1.41e-09	3.87e-06	4.8e-08	0.94283
Nucleus accumbens (basal ganglia)	15	RP13-98N21.3	ENSG00000259785.1	82567745	rs61554133	A	C	0.2654	0.0101113	4.4e-10	1.12e-06	4.8e-08	0.94283
Cortex	15	RP13-98N21.3	ENSG00000259785.1	82568682	rs144246860	ATT	A	0.2353	0.0139587	3.96e-15	1.46e-11	4.7e-08	1.06067
Frontal Cortex (BA9)	15	DNM1P51	ENSG00000235370.5	84703874	rs11637666	A	G	0.2203	0.0332241	2.35e-12	1.46e-08	3.93e-08	1.0649
Cerebellar Hemisphere	15	CSPG4P11	ENSG00000259726.1	84761475	rs12898924	T	G	0.224	0.022769	3.23e-09	4.26e-06	1.95e-08	1.0641
Cortex	15	AC103965.1	ENSG00000225151.6	84831671	rs12911223	G	A	0.2388	-0.0307291	5.14e-13	2.27e-09	8.08e-09	0.93941
Caudate (basal ganglia)	15	AC103965.1	ENSG00000225151.6	84861420	rs62028101	C	G	0.2361	-0.0388515	2.99e-23	1.79e-18	1.7e-08	1.0642
Cerebellar Hemisphere	15	AC103965.1	ENSG00000225151.6	84861420	rs62028101	C	G	0.2	-0.0195435	1.43e-08	1.63e-05	1.7e-08	1.0642
Cerebellum	15	AC103965.1	ENSG00000225151.6	84861420	rs62028101	C	G	0.2078	-0.0210131	4.85e-10	7.92e-07	1.7e-08	1.0642
Frontal Cortex (BA9)	15	CSPG4P12	ENSG00000259295.2	84861420	rs62028101	C	G	0.2119	0.0109549	1.59e-08	2.4e-05	1.7e-08	1.0642
Anterior cingulate cortex (BA24)	15	AC103965.1	ENSG00000225151.6	84936243	rs35733428	C	T	0.2202	-0.0384604	1.58e-11	2.9e-08	3.54e-08	1.0626
Nucleus accumbens (basal ganglia)	15	AC103965.1	ENSG00000225151.6	84958367	rs468120	C	T	0.2538	-0.0351515	9.9e-17	9.66e-13	2.3e-08	1.0636
Frontal Cortex (BA9)	15	AC103965.1	ENSG00000225151.6	85114268	rs12905223	T	C	0.2458	-0.0306735	3.67e-10	9.35e-07	2.82e-08	1.0619
Putamen (basal ganglia)	15	AC103965.1	ENSG00000225151.6	85132449	rs17531523	C	G	0.2658	-0.0331149	6.04e-16	4.8e-12	7.38e-09	1.0649
Substantia nigra	15	AC103965.1	ENSG00000225151.6	85132449	rs17531523	C	G	0.25	-0.0373291	1.45e-10	3.7e-07	7.38e-09	1.0649
Hypothalamus	15	AC103965.1	ENSG00000225151.6	85135783	rs72750843	C	T	0.2685	-0.0320674	1.22e-11	9.13e-08	1.94e-08	1.0636
Hippocampus	15	AC103965.1	ENSG00000225151.6	85137694	rs11638445	C	A	0.2342	-0.0315567	3.27e-10	6.58e-07	1.67e-08	1.0637
Cerebellar Hemisphere	16	INO80E	ENSG00000169592.10	29958216	rs8054556	G	A	0.376	-0.0738264	6.38e-09	7.6e-06	7.07e-12	1.0684
Cerebellum	16	INO80E	ENSG00000169592.10	29958216	rs8054556	G	A	0.3929	-0.102396	1.86e-16	7.47e-13	7.07e-12	1.0684
Cortex	16	INO80E	ENSG00000169592.10	29978827	rs4788203	G	A	0.364	-0.0484021	1.37e-08	1.41e-05	4.07e-12	1.0701
Cerebellar Hemisphere	16	YPEL3	ENSG00000090238.7	30027694	rs12444108	G	A	0.32	0.143408	2.7e-09	3.62e-06	1.15e-09	1.0609
Cerebellum	16	YPEL3	ENSG00000090238.7	30027694	rs12444108	G	A	0.3377	0.136218	3.54e-12	6.54e-09	1.15e-09	1.0609
Cerebellar Hemisphere	16	SETD6	ENSG00000103037.7	58545426	rs42945	A	G	0.416	0.202494	4.53e-13	1.61e-09	2.25e-10	0.93882
Cerebellum	16	SETD6	ENSG00000103037.7	58545426	rs42945	A	G	0.4091	0.190048	2.47e-17	1.15e-13	2.25e-10	0.93882
Nucleus accumbens (basal ganglia)	16	SETD6	ENSG00000103037.7	58545426	rs42945	A	G	0.4	0.106957	5.58e-12	1.35e-08	2.25e-10	0.93882
Spinal cord (cervical c-1)	18	RP11-839G9.1	ENSG00000267112.1	53235579	rs200233553	CATAA	C	0.006024	0.00228373	4.99e-11	7.11e-08	4.21e-09	0.829859
Cerebellar Hemisphere	19	PRR12	ENSG00000126464.9	50087673	rs2379088	C	T	0.268	0.110799	2.7e-11	7.38e-08	1.42e-08	1.0677
Cerebellum	19	PRR12	ENSG00000126464.9	50097784	rs10414643	T	C	0.3117	0.14343	1.28e-21	1.13e-17	3.02e-08	1.0659
Cerebellar Hemisphere	19	IRF3	ENSG00000126456.11	50164390	rs10415576	T	C	0.436	0.0986092	1.49e-09	2.93e-06	3.49e-08	1.0593
Nucleus accumbens (basal ganglia)	22	CENPM	ENSG00000100162.10	42335621	rs1894713	G	A	0.2	0.0226696	1.7e-12	5.42e-09	7.55e-11	1.0824
Frontal Cortex (BA9)	22	WBP2NL	ENSG00000183066.10	42389839	rs133300	A	G	0.4237	0.00523982	4e-08	4.32e-05	7.73e-10	0.94288
Cerebellar Hemisphere	22	NAGA	ENSG00000198951.7	42402480	rs133318	G	A	0.428	0.0945964	5.25e-18	2.67e-14	6.15e-10	0.94224
Anterior cingulate cortex (BA24)	22	WBP2NL	ENSG00000183066.10	42408079	rs133328	T	C	0.445	0.00717429	3.99e-09	6.49e-06	8.75e-10	0.94306
Nucleus accumbens (basal ganglia)	22	NAGA	ENSG00000198951.7	42420855	rs133346	G	T	0.4308	0.0829139	5.18e-09	7.62e-06	3.53e-10	0.94081
Cerebellum	22	NAGA	ENSG00000198951.7	42428727	rs133349	A	T	0.4286	0.0874622	6.21e-25	7.3e-21	5.06e-10	0.94196
Amygdala	22	SMDT1	ENSG00000183172.8	42459622	rs2413666	C	T	0.3239	-0.138333	3.72e-08	6.25e-05	1.84e-09	0.94056
Amygdala	22	RP4-669P10.16	ENSG00000232710.1	42476770	rs6002593	A	T	0.3182	-0.194957	2.02e-08	3.67e-05	2.84e-09	1.0628
Hypothalamus	22	SMDT1	ENSG00000183172.8	42487900	rs4147638	G	A	0.3287	-0.118136	5.59e-10	1.37e-06	2.37e-09	1.0627
Cerebellum	22	SMDT1	ENSG00000183172.8	42506370	rs7364293	C	T	0.3019	-0.185646	4.31e-29	1.15e-24	2.09e-09	1.063
Cerebellar Hemisphere	22	SMDT1	ENSG00000183172.8	42513824	rs6002624	G	C	0.324	-0.227228	9.44e-30	2.87e-25	1.83e-09	1.0632
Caudate (basal ganglia)	22	SMDT1	ENSG00000183172.8	42516622	rs12158568	T	C	0.309	-0.0745715	9.37e-09	1.22e-05	2.02e-09	1.0635
Substantia nigra	22	CYP2D6	ENSG00000100197.16	42521929	rs34385013	G	A	0.3938	-0.18484	1.21e-08	2.06e-05	1.9e-08	0.94697
Cerebellar Hemisphere	22	NDUFA6-AS1	ENSG00000237037.5	42523943	rs16947	A	G	0.34	-0.126136	1.22e-15	4.43e-12	3.95e-09	0.94125
Cerebellum	22	RP4-669P10.16	ENSG00000232710.1	42523943	rs16947	A	G	0.3214	-0.407514	4.07e-23	3.62e-19	3.95e-09	0.94125
Cerebellum	22	NDUFA6-AS1	ENSG00000237037.5	42523943	rs16947	A	G	0.3214	-0.142015	2.56e-18	9.8e-15	3.95e-09	0.94125
Cortex	22	NAGA	ENSG00000198951.7	42529407	rs28542726	G	T	0.4007	0.0531766	1.43e-09	2.01e-06	1.95e-08	0.94643
Hippocampus	22	RP4-669P10.16	ENSG00000232710.1	42534051	rs28712237	A	G	0.3018	-0.200437	4.51e-10	9.42e-07	3.28e-10	0.93643
Anterior cingulate cortex (BA24)	22	RP4-669P10.16	ENSG00000232710.1	42534075	rs4993393	G	A	0.2752	-0.21522	3.79e-10	7.87e-07	5.55e-10	0.93778
Cerebellar Hemisphere	22	RP4-669P10.16	ENSG00000232710.1	42534126	rs28515621	G	T	0.332	-0.44562	5.53e-20	4.18e-16	2.28e-10	0.9362
Cortex	22	RP4-669P10.16	ENSG00000232710.1	42534276	rs28570317	C	G	0.3309	-0.208786	1.26e-13	3.89e-10	3.75e-10	0.93706
Anterior cingulate cortex (BA24)	22	CYP2D6	ENSG00000100197.16	42534864	rs587707332	CTG	C	0.4679	-0.141639	7.35e-11	1.98e-07	3.77e-10	0.941106
Cerebellar Hemisphere	22	CYP2D6	ENSG00000100197.16	42534864	rs587707332	CTG	C	0.428	-0.221971	3.45e-18	1.82e-14	3.77e-10	0.941106
Cortex	22	CYP2D6	ENSG00000100197.16	42534864	rs587707332	CTG	C	0.4265	-0.163506	5.69e-20	7.83e-16	3.77e-10	0.941106
Frontal Cortex (BA9)	22	CYP2D6	ENSG00000100197.16	42534864	rs587707332	CTG	C	0.4449	-0.123814	8.54e-18	5.9e-14	3.77e-10	0.941106
Caudate (basal ganglia)	22	CYP2D6	ENSG00000100197.16	42537597	rs1800754	A	G	0.4653	-0.242097	8.33e-31	3.72e-26	4.96e-10	0.94181
Hypothalamus	22	CYP2D6	ENSG00000100197.16	42537597	rs1800754	A	G	0.4537	-0.263306	3.34e-21	6.87e-17	4.96e-10	0.94181
Nucleus accumbens (basal ganglia)	22	CYP2D6	ENSG00000100197.16	42537597	rs1800754	A	G	0.4577	-0.273511	1.19e-25	3.37e-21	4.96e-10	0.94181
Caudate (basal ganglia)	22	RP4-669P10.16	ENSG00000232710.1	42538029	rs1058167	A	G	0.3507	-0.164874	1.08e-08	1.4e-05	4.39e-11	0.9339
Putamen (basal ganglia)	22	CYP2D6	ENSG00000100197.16	42538103	rs3021083	T	C	0.4144	-0.248171	1.5e-22	3.26e-18	2.98e-10	0.94022
Cerebellum	22	CYP2D6	ENSG00000100197.16	42538399	rs36093924	C	T	0.4578	-0.22934	2.74e-22	1.91e-18	6.86e-10	0.94001
Hippocampus	22	CYP2D6	ENSG00000100197.16	42538399	rs36093924	C	T	0.464	-0.1216	2.01e-17	1.78e-13	6.86e-10	0.94001
Amygdala	22	CYP2D6	ENSG00000100197.16	42538618	rs2267448	A	G	0.4091	-0.122527	1.18e-08	2.31e-05	1.65e-10	0.93842
Spinal cord (cervical c-1)	22	CYP2D6	ENSG00000100197.16	42540551	rs2743461	A	G	0.4157	-0.116031	7.51e-13	2.57e-09	5.58e-11	0.93879
