# Supplementary material for: Variations and expression features of CYP2D6 contribute to schizophrenia risk
Source: Mol Psychiatry. 2020 Feb 11;26(6):2605–15. doi: 10.1038/s41380-020-0675-y (PMC8440189; doi:10.1038/s41380-020-0675-y)
Supplement: Supplementary file 4 — Supplementary Table S4 [file 41380_2020_675_MOESM4_ESM.xlsx]

## Sheet: sheet1
Supplementary Table S4. SNPs that are significant in schizophrenia GWAS are significantly associated with junctions in 13 brain regions by SMR & HEIDI methods
Tissue	Chr	Gene	Gene_ID	Junction	SNP	Position	Ref_b37	ALT	MAF	b_SMR	p_SMR	p_HEIDI	nsnp_HEIDI	b_eQTL	p_eQTL	b_GWAS	p_GWAS
Amygdala	1	TARS2	ENSG00000143374.10	chr1:150461465-150463149	rs78681982	150130096	G	A	0.02273	0.176075	4.72253e-06	1.31153e-05	20	0.804619	1.10692e-13	0.141673	6.17e-09
Cerebellar Hemisphere	2	C2orf47	ENSG00000162972.6	chr2:200870501-200873188	rs281780	200756331	G	C	0.38	0.0649118	9.95514e-06	3.08965e-05	20	0.839419	1.08738e-13	0.0544882	3.82e-08
Caudate (basal ganglia)	2	C2orf47	ENSG00000162972.6	chr2:200870501-200873188	rs281767	200823281	C	A	0.3576	0.106454	7.74521e-05	0.000743133	20	0.513626	1.77314e-08	0.0546776	2.96e-08
Nucleus accumbens (basal ganglia)	2	C2orf47	ENSG00000162972.6	chr2:200870501-200873188	rs281767	200823281	C	A	0.3846	0.0797138	2.64061e-05	2.23057e-06	20	0.685923	1.20206e-10	0.0546776	2.96e-08
Substantia nigra	2	C2orf82	ENSG00000182600.5	chr2:233741634-233743161	rs778365	233774828	T	C	0.2938	-0.0959554	7.79819e-06	1.61822e-09	20	0.774241	1.12211e-08	-0.0742926	6.74e-13
Cerebellum	3	GLYCTK	ENSG00000168237.13	chr3:52325939-52326275	rs11717383	52287468	G	T	0.4968	-0.128565	2.34603e-05	1.46275e-09	20	-0.423818	2.26861e-10	0.0544882	1.35e-08
Cortex	3	GNL3	ENSG00000163938.12	chr3:52720219-52720784	rs13081155	52732429	A	G	0.4963	-0.105426	2.23736e-05	0.00993939	20	-0.558964	6.14113e-09	0.0589291	5.71e-10
Cerebellum	3	GNL3	ENSG00000163938.12	chr3:52720219-52720784	rs11130324	52770310	T	G	0.4968	-0.0836974	2.48077e-06	2.41993e-07	20	-0.696186	1.82199e-13	0.0582689	8.65e-10
Cerebellar Hemisphere	3	GNL3	ENSG00000163938.12	chr3:52720219-52720784	rs4481150	52837793	T	C	0.46	-0.12012	1.27364e-05	7.96501e-06	20	-0.538323	1.04849e-08	0.0646635	1.46e-11
Cerebellum	3	ITIH4	ENSG00000055955.11	chr3:52857758-52857838	rs2071040	52864860	A	G	0.224	0.163143	5.64953e-05	2.64606e-07	20	0.380829	3.33798e-09	0.0621294	3.79e-08
Cortex	3	ITIH4	ENSG00000055955.11	chr3:52847507-52847990	rs2071040	52864860	A	G	0.2243	0.153156	6.5228e-05	1.68437e-07	20	0.40566	6.31878e-09	0.0621294	3.79e-08
Cortex	3	ITIH4	ENSG00000055955.11	chr3:52851075-52852067	rs2071040	52864860	A	G	0.2243	0.103582	2.15594e-05	8.07415e-08	20	0.599809	2.22183e-11	0.0621294	3.79e-08
Nucleus accumbens (basal ganglia)	3	ITIH4	ENSG00000055955.11	chr3:52848380-52850899	rs3755803	52866157	C	G	0.2154	0.120588	2.36481e-05	2.10032e-07	20	0.519114	8.36268e-11	0.0625991	2.59e-08
Caudate (basal ganglia)	3	ITIH4	ENSG00000055955.11	chr3:52848380-52850899	rs3733047	52871929	G	A	0.2222	0.142686	8.59027e-05	1.91901e-07	20	0.442011	3.9918e-08	0.0630687	1.93e-08
Cerebellum	3	ITIH4	ENSG00000055955.11	chr3:52848380-52850899	rs6445538	52874288	T	C	0.2468	0.136537	2.09694e-05	1.16798e-07	20	0.448152	1.2814e-11	0.0611892	4.46e-08
Anterior cingulate cortex (BA24)	3	ITIH4	ENSG00000055955.11	chr3:52848380-52850899	rs11284369	52884749	GT	G	0.2385	-0.120721	7.08188e-05	4.53159e-08	20	0.506957	7.10106e-09	-0.0612001	4.462e-08
Cortex	3	ITIH4	ENSG00000055955.11	chr3:52848380-52850899	rs6803519	52889771	C	T	0.2426	0.12746	1.3622e-05	1.32503e-07	20	0.480064	7.11538e-13	0.0611892	4.61e-08
Amygdala	4	SLC9B2	ENSG00000164038.10	chr4:103941547-103952856	rs13114461	103284697	C	T	0.08523	-0.60303	1.97654e-05	0.000683963	20	0.192837	1.69578e-08	-0.116287	6.74e-11
Spinal cord (cervical c-1)	5	ELOVL7	ENSG00000164181.9	chr5:60095058-60139986	rs62366190	60483935	C	G	0.3494	-0.0766183	5.69998e-05	1.95587e-06	20	-0.786341	3.71372e-08	0.0602481	3.67e-09
Putamen (basal ganglia)	6	HFE	ENSG00000010704.14	chr6:26091333-26092954	rs77216398	25123873	C	A	0.02252	0.635021	4.9221e-07	1.37416e-09	20	0.259977	2.50399e-20	0.165091	2.02e-09
Frontal Cortex (BA9)	6	SLC17A3	ENSG00000124564.13	chr6:25868649-25882261	rs74979580	25247680	C	T	0.02119	0.680228	8.13691e-07	5.08472e-13	20	0.269499	3.41653e-10	0.183321	1.57e-15
Cerebellar Hemisphere	6	BTN2A2	ENSG00000124508.12	chr6:26390440-26390914	rs70977268	26352069	TAAG	T	0.232	-0.211079	5.09076e-06	2.68067e-14	20	0.395586	4.57695e-09	-0.0835001	3.741e-13
Hippocampus	6	BTN3A2	ENSG00000186470.9	chr6:26374602-26374998	rs71557332	26356853	C	T	0.09459	-0.182238	8.43245e-08	3.344e-14	20	-0.877921	4.06082e-10	0.159991	2.63e-25
Amygdala	6	BTN3A2	ENSG00000186470.9	chr6:26373642-26374554	rs9358932	26362705	C	T	0.1193	-0.187984	5.5503e-07	0.000620601	20	-0.871898	1.36908e-08	0.163903	2.58e-26
Cerebellar Hemisphere	6	BTN3A2	ENSG00000186470.9	chr6:26373326-26373503	rs58825580	26365679	T	G	0.132	-0.213156	5.25452e-07	0.000147599	19	-0.767342	1.48544e-08	0.163563	3.02e-27
Cerebellar Hemisphere	6	BTN3A2	ENSG00000186470.9	chr6:26374602-26374998	rs9393711	26370659	C	T	0.128	-0.212914	2.37594e-07	0.000191554	20	-0.766218	2.9473e-09	0.163139	7.84e-26
Nucleus accumbens (basal ganglia)	6	BTN3A2	ENSG00000186470.9	chr6:26373642-26374554	rs13216828	26373507	G	A	0.08915	-0.164766	3.66981e-07	8.42788e-11	20	-1.00608	7.62625e-09	0.165769	7.88e-27
Spinal cord (cervical c-1)	6	BTN3A2	ENSG00000186470.9	chr6:26365581-26368217	rs13216828	26373507	G	A	0.1	-0.118265	2.37304e-08	1.69038e-07	20	-1.40167	6.20785e-11	0.165769	7.88e-27
Spinal cord (cervical c-1)	6	BTN3A2	ENSG00000186470.9	chr6:26373642-26374554	rs2073529	26375159	A	G	0.1265	-0.177398	6.01362e-08	1.05238e-07	20	-0.937786	3.57041e-10	0.166362	5.29e-27
Frontal Cortex (BA9)	6	BTN3A2	ENSG00000186470.9	chr6:26373642-26374554	rs9379871	26375854	C	G	0.1059	-0.169764	1.67996e-07	3.85812e-06	20	-0.971475	2.04145e-09	0.164921	8.58e-27
Caudate (basal ganglia)	6	BTN3A2	ENSG00000186470.9	chr6:26375027-26376024	rs3047288	26376314	A	G	0.1181	-0.20746	9.16539e-07	2.43576e-05	20	-0.804347	3.50836e-08	0.166869	4.51e-27
Nucleus accumbens (basal ganglia)	6	BTN3A2	ENSG00000186470.9	chr6:26373525-26373614	rs3047288	26376314	A	G	0.1038	-0.181086	1.61012e-07	8.42553e-11	20	-0.921492	2.02464e-09	0.166869	4.51e-27
Nucleus accumbens (basal ganglia)	6	BTN3A2	ENSG00000186470.9	chr6:26374602-26374998	rs3047288	26376314	A	G	0.1038	-0.183333	2.12622e-07	1.35522e-10	20	-0.910198	3.24072e-09	0.166869	4.51e-27
Spinal cord (cervical c-1)	6	BTN3A2	ENSG00000186470.9	chr6:26368279-26368405	rs3047288	26376314	A	G	0.1205	-0.145626	2.26921e-07	2.32425e-07	20	-1.14587	3.61502e-09	0.166869	4.51e-27
Spinal cord (cervical c-1)	6	BTN3A2	ENSG00000186470.9	chr6:26368496-26368792	rs3047288	26376314	A	G	0.1205	-0.176003	6.13429e-07	2.57346e-14	17	-0.948106	1.84997e-08	0.166869	4.51e-27
Caudate (basal ganglia)	6	BTN3A2	ENSG00000186470.9	chr6:26373525-26373614	rs28551159	26376368	A	G	0.1181	-0.170138	2.14145e-08	2.99674e-10	20	-1.0066	5.5008e-11	0.171261	4.79e-27
Caudate (basal ganglia)	6	BTN3A2	ENSG00000186470.9	chr6:26373642-26374554	rs28551159	26376368	A	G	0.1181	-0.175229	2.30705e-08	8.57634e-11	20	-0.977352	6.31898e-11	0.171261	4.79e-27
Caudate (basal ganglia)	6	BTN3A2	ENSG00000186470.9	chr6:26374602-26374998	rs28551159	26376368	A	G	0.1181	-0.187852	4.36848e-09	2.00992e-10	20	-0.911679	2.53682e-12	0.171261	4.79e-27
Hypothalamus	6	BTN3A2	ENSG00000186470.9	chr6:26373326-26373503	rs28551159	26376368	A	G	0.1019	-0.169042	2.58948e-07	6.72745e-07	20	-1.01313	4.46801e-09	0.171261	4.79e-27
Hypothalamus	6	BTN3A2	ENSG00000186470.9	chr6:26373525-26373614	rs28551159	26376368	A	G	0.1019	-0.171307	8.62374e-08	3.3314e-06	20	-0.999731	6.81881e-10	0.171261	4.79e-27
Hypothalamus	6	BTN3A2	ENSG00000186470.9	chr6:26374602-26374998	rs28551159	26376368	A	G	0.1019	-0.157602	6.54726e-09	1.23803e-10	20	-1.08666	5.67418e-12	0.171261	4.79e-27
Hypothalamus	6	BTN3A2	ENSG00000186470.9	chr6:26375027-26376024	rs28551159	26376368	A	G	0.1019	-0.164926	2.52573e-07	1.56309e-07	20	-1.03841	4.28582e-09	0.171261	4.79e-27
Hypothalamus	6	BTN3A2	ENSG00000186470.9	chr6:26370832-26373124	rs9393716	26376868	A	G	0.162	-0.119833	4.5628e-06	1.22015e-08	20	-0.791568	8.54724e-09	0.0948555	3.53e-14
Cerebellar Hemisphere	6	BTN2A2	ENSG00000124508.12	chr6:26390936-26391030	rs9467732	26379440	A	T	0.36	0.2067	2.29045e-06	1.70649e-07	20	0.392448	1.87953e-09	0.0811191	1.94e-14
Amygdala	6	BTN3A2	ENSG00000186470.9	chr6:26375027-26376024	rs2072806	26385093	C	G	0.1136	-0.139025	2.34737e-07	3.56582e-10	20	-1.2167	4.75919e-09	0.169152	3.62e-28
Cerebellum	6	BTN3A2	ENSG00000186470.9	chr6:26373642-26374554	rs9358938	26387546	C	T	0.1104	-0.227971	8.59389e-07	2.22219e-08	20	-0.738654	3.54538e-08	0.168392	8.34e-28
Hypothalamus	6	BTN3A2	ENSG00000186470.9	chr6:26373642-26374554	rs9358938	26387546	C	T	0.1019	-0.163466	4.6528e-09	1.85543e-10	20	-1.03013	3.88049e-12	0.168392	8.34e-28
Substantia nigra	6	BTN3A2	ENSG00000186470.9	chr6:26374602-26374998	rs9358938	26387546	C	T	0.0875	-0.138692	7.94042e-08	8.27008e-07	20	-1.21414	7.10587e-10	0.168392	8.34e-28
Amygdala	6	BTN3A2	ENSG00000186470.9	chr6:26374602-26374998	rs2072803	26392515	G	C	0.1136	-0.144685	2.877e-07	4.93495e-05	20	-1.16794	6.56396e-09	0.168983	3.87e-28
Caudate (basal ganglia)	6	BTN3A2	ENSG00000186470.9	chr6:26373326-26373503	rs2072803	26392515	G	C	0.1146	-0.174029	1.00444e-08	3.26943e-08	20	-0.971005	1.90125e-11	0.168983	3.87e-28
Cerebellar Hemisphere	6	BTN3A1	ENSG00000026950.12	chr6:26402641-26404362	rs3799378	26404374	A	G	0.224	0.0781309	2.91609e-08	4.21067e-05	20	1.12528	1.53634e-16	0.0879193	6.74e-14
Cerebellum	6	BTN3A1	ENSG00000026950.12	chr6:26402641-26404362	rs3799378	26404374	A	G	0.2273	0.0759755	3.65636e-09	1.01982e-05	20	1.15721	1.02604e-21	0.0879193	6.74e-14
Cortex	6	BTN3A1	ENSG00000026950.12	chr6:26402641-26404362	rs3799378	26404374	A	G	0.2279	0.187193	2.10927e-06	5.11011e-08	20	0.469671	8.90843e-10	0.0879193	6.74e-14
Hippocampus	6	BTN3A2	ENSG00000186470.9	chr6:26373326-26373503	rs12176129	26514940	C	T	0.1081	-0.168555	5.15117e-08	1.70684e-05	20	-0.992007	3.74827e-10	0.167208	3.04e-28
Putamen (basal ganglia)	6	ZNF391	ENSG00000124613.4	chr6:27356855-27358758	rs13218537	27377235	A	G	0.06306	0.718476	6.944e-09	0.000337946	20	0.328611	1.29253e-10	0.236099	1.06e-40
Cortex	6	ZSCAN31	ENSG00000235109.3	chr6:28304721-28321638	rs149897	28006650	A	G	0.3162	0.0988099	1.74396e-05	4.87908e-10	20	0.737564	3.29027e-08	0.0728786	8.79e-12
Anterior cingulate cortex (BA24)	6	ZNF192P1	ENSG00000226314.3	chr6:28129600-28130357	rs35576511	28074925	C	A	0.2339	-0.117	7.33111e-06	0.00230867	20	-0.756925	3.3939e-08	0.0885602	1.53e-14
Hypothalamus	6	ZSCAN31	ENSG00000235109.3	chr6:28294632-28295159	rs9295760	28147385	G	A	0.2731	0.0950674	7.53408e-06	6.82656e-05	20	0.778328	3.75909e-09	0.0739937	5.8e-12
Cerebellum	6	ZNF192P1	ENSG00000226314.3	chr6:28135333-28137179	rs1150696	28175549	G	C	0.263	0.136002	9.31586e-07	0.581553	20	0.618796	2.54847e-11	0.0841573	4.5e-13
Putamen (basal ganglia)	6	ZSCAN31	ENSG00000235109.3	chr6:28294632-28295159	rs1150705	28193786	T	G	0.4099	0.110252	5.35063e-06	1.03791e-08	20	0.682078	1.37897e-08	0.0752002	2.63e-14
Putamen (basal ganglia)	6	ZSCAN31	ENSG00000235109.3	chr6:28304721-28321638	rs7206	28201138	A	G	0.4414	0.0851522	1.17561e-06	2.23729e-12	20	0.84494	8.29539e-11	0.0719485	2.45e-13
Cortex	6	ZSCAN31	ENSG00000235109.3	chr6:28294632-28295159	rs13408	28212748	G	A	0.489	0.133008	1.03881e-06	0.00109312	20	0.507978	6.99699e-12	0.0675652	3.44e-12
Frontal Cortex (BA9)	6	ZSCAN31	ENSG00000235109.3	chr6:28294632-28295159	rs1736904	28219270	G	A	0.2415	0.150212	4.55791e-06	0.00285577	20	0.632688	1.74402e-08	0.0950374	3.23e-15
Hippocampus	6	ZSCAN31	ENSG00000235109.3	chr6:28304721-28321638	rs9301	28292706	T	C	0.4324	0.0983947	3.54165e-06	3.19517e-12	20	0.766157	6.17222e-09	0.0753857	1.46e-14
Cerebellum	6	RP5-874C20.3	ENSG00000197062.7	chr6:28240117-28240446	rs853684	28294550	T	C	0.4286	-0.198705	7.24203e-07	1.45901e-11	20	-0.381252	1.07003e-10	0.0757566	1.12e-14
Caudate (basal ganglia)	6	ZSCAN31	ENSG00000235109.3	chr6:28295311-28297079	rs6928771	28375209	T	G	0.3507	0.152633	3.63225e-06	7.6428e-12	20	0.609532	4.09744e-08	0.0930349	5.78e-18
Caudate (basal ganglia)	6	ZSCAN31	ENSG00000235109.3	chr6:28294632-28295159	rs2108927	28382526	A	G	0.4514	0.108643	3.96211e-07	1.48116e-13	20	0.696444	4.53112e-12	0.0756639	9e-14
Hippocampus	6	ZSCAN9	ENSG00000137185.7	chr6:28195616-28198179	rs9393929	28696063	A	C	0.09459	-0.633269	2.93171e-07	5.3659e-31	20	0.342568	2.2543e-08	-0.216938	7.2e-38
Nucleus accumbens (basal ganglia)	6	HCG17	ENSG00000270604.1	chr6:30202228-30209923	rs9257809	29356331	A	G	0.08462	-0.208877	9.50274e-08	0.706169	20	-1.10151	4.27042e-09	0.230079	2.49e-37
Hypothalamus	6	HCG17	ENSG00000270604.1	chr6:30202228-30209923	rs437955	29375802	T	C	0.08333	-0.149391	1.12443e-09	0.445474	20	-1.49101	2.92232e-12	0.222743	1.22e-35
Putamen (basal ganglia)	6	ZFP57	ENSG00000204644.5	chr6:29641536-29643162	rs29228	29623739	G	A	0.1532	0.208902	5.26079e-07	0.116765	20	0.503875	6.93969e-10	0.105261	6.55e-18
Nucleus accumbens (basal ganglia)	6	ZFP57	ENSG00000204644.5	chr6:29641536-29643162	rs375248	29644275	C	T	0.2188	0.322533	4.99619e-06	0.172255	20	0.292685	3.96567e-08	0.0944007	2.23e-16
Spinal cord (cervical c-1)	6	ZFP57	ENSG00000204644.5	chr6:29641536-29643162	rs2747421	29645118	G	C	0.2169	0.0917465	9.86581e-07	0.00175186	20	1.01603	1.05063e-09	0.0932171	2.53e-16
Cerebellar Hemisphere	6	HLA-F-AS1	ENSG00000214922.5	chr6:29705979-29706111	rs532531668	29660674	G	C	0.416	0.0734754	3.43823e-05	5.0812e-11	20	0.764763	2.22547e-09	0.0561913	9.56e-09
Amygdala	6	ZNRD1-AS1	ENSG00000204623.4	chr6:29975174-29975300	rs1633088	29713580	T	C	0.2727	0.105454	1.63123e-05	0.000532078	20	0.796307	3.41605e-08	0.0839734	5.16e-12
Frontal Cortex (BA9)	6	FLOT1	ENSG00000137312.10	chr6:30708576-30708966	rs1633005	29764472	C	T	0.1653	-0.575547	7.22942e-07	0.022356	20	-0.226896	4.39922e-09	0.13059	2.29e-20
Caudate (basal ganglia)	6	HLA-K	ENSG00000230795.2	chr6:29896106-29896233	rs1610705	29782010	G	T	0.5	-0.0537418	1.8755e-07	2.13229e-09	20	-1.41999	8.24361e-18	0.0763127	5.6e-11
Cortex	6	HLA-K	ENSG00000230795.2	chr6:29896106-29896233	rs1610705	29782010	G	T	0.4632	-0.0606623	7.02612e-07	6.20658e-11	20	-1.25799	3.14074e-14	0.0763127	5.6e-11
Frontal Cortex (BA9)	6	HLA-K	ENSG00000230795.2	chr6:29896106-29896233	rs1610705	29782010	G	T	0.4958	-0.0552165	5.29066e-07	3.98517e-10	20	-1.38206	6.52137e-15	0.0763127	5.6e-11
Hippocampus	6	HLA-K	ENSG00000230795.2	chr6:29896106-29896233	rs1610705	29782010	G	T	0.473	-0.0555905	7.58419e-07	4.61012e-10	20	-1.37276	4.72126e-14	0.0763127	5.6e-11
Nucleus accumbens (basal ganglia)	6	HLA-K	ENSG00000230795.2	chr6:29896106-29896233	rs1610705	29782010	G	T	0.4692	-0.0477683	1.41803e-07	1.20263e-09	20	-1.59756	1.0102e-18	0.0763127	5.6e-11
Spinal cord (cervical c-1)	6	HLA-K	ENSG00000230795.2	chr6:29896106-29896233	rs1610705	29782010	G	T	0.4518	-0.060222	6.25463e-06	2.34913e-07	20	-1.26719	4.46905e-10	0.0763127	5.6e-11
Cerebellum	6	HLA-K	ENSG00000230795.2	chr6:29896106-29896233	rs1633105	29783382	A	G	0.487	-0.0583119	9.14735e-08	8.65924e-09	20	-1.29598	1.51388e-19	0.0755712	3.56e-11
Hypothalamus	6	HLA-K	ENSG00000230795.2	chr6:29896106-29896233	rs1633105	29783382	A	G	0.4954	-0.059205	5.6257e-07	1.42413e-08	20	-1.27643	2.19328e-14	0.0755712	3.56e-11
Amygdala	6	HLA-A	ENSG00000206503.7	chr6:29912175-29912276	rs407238	29806901	C	G	0.392	-0.126241	2.16632e-05	2.05364e-08	20	0.546121	3.1132e-10	-0.0689429	8.66e-09
Caudate (basal ganglia)	6	HLA-A	ENSG00000206503.7	chr6:29912175-29912276	rs407238	29806901	C	G	0.3854	-0.111197	5.76648e-07	1.60041e-09	20	0.620009	6.29889e-24	-0.0689429	8.66e-09
Cortex	6	HLA-A	ENSG00000206503.7	chr6:29912175-29912276	rs407238	29806901	C	G	0.3603	-0.0961458	6.70546e-07	5.10165e-10	20	0.717066	6.60824e-23	-0.0689429	8.66e-09
Frontal Cortex (BA9)	6	HLA-A	ENSG00000206503.7	chr6:29912175-29912276	rs407238	29806901	C	G	0.3686	-0.115382	1.70063e-06	1.45543e-10	20	0.597517	6.8343e-18	-0.0689429	8.66e-09
Hippocampus	6	HLA-A	ENSG00000206503.7	chr6:29912175-29912276	rs407238	29806901	C	G	0.3604	-0.119911	3.30233e-06	5.16987e-10	20	0.574949	2.86738e-15	-0.0689429	8.66e-09
Hypothalamus	6	HLA-A	ENSG00000206503.7	chr6:29912175-29912276	rs407238	29806901	C	G	0.3611	-0.113148	4.59573e-06	3.99604e-09	20	0.609317	3.61752e-14	-0.0689429	8.66e-09
Nucleus accumbens (basal ganglia)	6	HLA-A	ENSG00000206503.7	chr6:29912175-29912276	rs407238	29806901	C	G	0.3808	-0.10368	1.45054e-06	1.38644e-10	20	0.664956	1.27618e-18	-0.0689429	8.66e-09
Putamen (basal ganglia)	6	HLA-A	ENSG00000206503.7	chr6:29912175-29912276	rs407238	29806901	C	G	0.4009	-0.110287	4.32191e-06	1.66455e-09	20	0.625121	2.30441e-14	-0.0689429	8.66e-09
Amygdala	6	HLA-H	ENSG00000206341.6	chr6:29857601-29858040	rs2523765	29817106	T	A	0.4545	0.086939	5.17985e-05	2.00451e-09	20	-0.767645	8.10224e-09	-0.0667383	1.33e-08
Caudate (basal ganglia)	6	HLA-H	ENSG00000206341.6	chr6:29857601-29858040	rs2523765	29817106	T	A	0.4479	0.104982	4.71521e-06	3.61822e-11	20	-0.635711	1.12918e-14	-0.0667383	1.33e-08
Cerebellar Hemisphere	6	HLA-H	ENSG00000206341.6	chr6:29857382-29857483	rs2523765	29817106	T	A	0.432	0.0473114	1.55538e-06	2.61536e-13	20	-1.41062	2.36478e-19	-0.0667383	1.33e-08
Cerebellum	6	HLA-H	ENSG00000206341.6	chr6:29857382-29857483	rs2523765	29817106	T	A	0.4156	0.0498047	7.49902e-07	9.64306e-14	20	-1.34	8.02397e-24	-0.0667383	1.33e-08
Frontal Cortex (BA9)	6	HLA-H	ENSG00000206341.6	chr6:29857601-29858040	rs2523765	29817106	T	A	0.4407	0.10201	3.38988e-05	1.04498e-08	20	-0.654231	1.34863e-09	-0.0667383	1.33e-08
Nucleus accumbens (basal ganglia)	6	HLA-H	ENSG00000206341.6	chr6:29857601-29858040	rs2523765	29817106	T	A	0.45	0.0993906	8.19646e-06	2.54731e-10	20	-0.671474	6.1174e-13	-0.0667383	1.33e-08
Putamen (basal ganglia)	6	HLA-H	ENSG00000206341.6	chr6:29857601-29858040	rs2523765	29817106	T	A	0.4595	0.11649	6.44924e-05	4.63969e-08	20	-0.572909	1.91062e-08	-0.0667383	1.33e-08
Amygdala	6	HLA-K	ENSG00000230795.2	chr6:29896106-29896233	rs1611713	29829251	A	C	0.2727	-0.0567365	4.02222e-07	7.81409e-08	20	-1.73746	1.62625e-11	0.0985776	1.41e-14
Cerebellar Hemisphere	6	HLA-K	ENSG00000230795.2	chr6:29896106-29896233	rs1611713	29829251	A	C	0.32	-0.0891674	1.16189e-07	2.73231e-09	20	-1.10553	2.6596e-13	0.0985776	1.41e-14
Putamen (basal ganglia)	6	HLA-K	ENSG00000230795.2	chr6:29896106-29896233	rs1611713	29829251	A	C	0.2703	-0.073342	1.10836e-07	3.63802e-09	20	-1.34408	2.24651e-13	0.0985776	1.41e-14
Substantia nigra	6	FLOT1	ENSG00000137312.10	chr6:30708576-30709390	rs1573296	30127805	A	G	0.0625	0.0985194	8.49452e-09	0.000692724	20	2.2047	1.2063e-11	0.217206	1.04e-27
Frontal Cortex (BA9)	6	HCG17	ENSG00000270604.1	chr6:30202228-30209923	rs2517609	30170287	A	G	0.08051	-0.213069	1.92963e-07	0.314	20	-1.02923	3.63782e-09	0.219296	1.85e-28
Hypothalamus	6	FLOT1	ENSG00000137312.10	chr6:30708576-30708966	rs2844781	30204247	A	T	0.08333	-0.713489	7.2599e-07	0.641215	20	-0.305217	2.74627e-08	0.217769	7.58e-28
Cerebellum	6	FLOT1	ENSG00000137312.10	chr6:30708576-30708966	rs3094628	30285312	G	C	0.1039	-0.994623	3.81501e-07	0.910674	20	-0.21749	9.23821e-09	0.21632	1.69e-27
Hippocampus	6	FLOT1	ENSG00000137312.10	chr6:30708576-30709390	rs3094064	30296253	G	A	0.08108	0.0973827	1.71234e-11	0.183323	20	2.14413	3.34647e-18	0.208801	2.45e-26
Spinal cord (cervical c-1)	6	FLOT1	ENSG00000137312.10	chr6:30708576-30709390	rs3132616	30416456	A	G	0.1024	0.106575	1.36389e-10	0.00390454	20	1.89884	7.18817e-16	0.202369	2.91e-26
Anterior cingulate cortex (BA24)	6	FLOT1	ENSG00000137312.10	chr6:30708576-30709390	rs3131112	30447674	A	C	0.1009	0.091053	5.22841e-13	2.88021e-06	20	2.16228	2.29794e-23	0.196882	1.05e-25
Nucleus accumbens (basal ganglia)	6	FLOT1	ENSG00000137312.10	chr6:30708576-30709390	rs3131112	30447674	A	C	0.08846	0.0993428	1.16341e-12	0.0033841	20	1.98184	3.76516e-22	0.196882	1.05e-25
Amygdala	6	FLOT1	ENSG00000137312.10	chr6:30708576-30709390	rs3130117	30508956	G	A	0.108	0.0923124	9.28042e-11	0.171358	20	2.13278	3.43992e-16	0.196882	1.54e-26
Cortex	6	FLOT1	ENSG00000137312.10	chr6:30708576-30709390	rs3130117	30508956	G	A	0.1066	0.0962139	8.78947e-16	4.93502e-07	20	2.04629	1.63777e-34	0.196882	1.54e-26
Frontal Cortex (BA9)	6	FLOT1	ENSG00000137312.10	chr6:30708576-30709390	rs3130117	30508956	G	A	0.07627	0.101302	1.17679e-13	0.000708717	20	1.94352	5.06883e-25	0.196882	1.54e-26
Putamen (basal ganglia)	6	FLOT1	ENSG00000137312.10	chr6:30708576-30709390	rs3132610	30544401	A	G	0.09009	0.110981	1.36063e-10	0.031136	20	1.73767	5.54833e-16	0.192849	6.1e-26
Amygdala	6	FLOT1	ENSG00000137312.10	chr6:30708576-30708966	rs3095276	30566407	A	G	0.1023	-0.597934	8.43406e-08	0.10905	20	-0.333249	7.36361e-10	0.199261	1.69e-27
Cerebellar Hemisphere	6	FLOT1	ENSG00000137312.10	chr6:30708576-30709390	rs9262132	30611350	C	A	0.096	0.155213	7.37178e-14	0.000351794	20	1.29908	2.59649e-24	0.201634	2.45e-28
Hypothalamus	6	FLOT1	ENSG00000137312.10	chr6:30708576-30709390	rs9262132	30611350	C	A	0.0787	0.0923675	1.04542e-12	0.026334	20	2.18295	1.08915e-20	0.201634	2.45e-28
Caudate (basal ganglia)	6	FLOT1	ENSG00000137312.10	chr6:30708576-30709390	rs9262146	30656828	C	G	0.09375	0.101223	4.07779e-15	2.92857e-07	20	1.98875	6.13726e-29	0.201307	2.28e-28
Cerebellum	6	FLOT1	ENSG00000137312.10	chr6:30708088-30708272	rs9262146	30656828	C	G	0.1006	0.980396	1.65935e-07	4.43385e-05	20	0.205332	2.79389e-09	0.201307	2.28e-28
Cerebellum	6	FLOT1	ENSG00000137312.10	chr6:30708576-30709390	rs1059612	30708955	C	T	0.1006	0.148551	1.15312e-13	2.80759e-07	20	1.33971	7.4619e-24	0.199015	4.79e-28
Hippocampus	6	HCG17	ENSG00000270604.1	chr6:30202228-30209923	rs3130668	30743729	G	A	0.08559	-0.177279	7.10763e-07	0.195485	20	-1.13554	3.13706e-08	0.201307	5.78e-29
Hippocampus	6	VARS2	ENSG00000137411.12	chr6:30892338-30893050	rs1264376	30765579	C	A	0.1216	-0.377478	3.27882e-07	0.00387258	20	-0.474376	8.55986e-09	0.179066	1.97e-28
Hypothalamus	6	BAG6	ENSG00000204463.8	chr6:31616529-31616975	rs2844659	30824532	C	T	0.1713	-0.224353	2.32265e-06	1.15941e-09	13	-0.607035	3.79498e-08	0.13619	3.04e-20
Cerebellum	6	CCHCR1	ENSG00000204536.9	chr6:31110912-31111038	rs3095155	30899051	G	C	0.1104	0.517435	8.63284e-08	3.36266e-05	20	0.357824	9.99556e-10	0.185151	1.12e-28
Cerebellum	6	VARS2	ENSG00000137411.12	chr6:30893163-30893320	rs3131787	30899524	T	C	0.2078	-0.438529	1.69348e-07	4.30312e-08	20	-0.319896	5.05808e-10	0.140284	3.83e-22
Cerebellar Hemisphere	6	HCG17	ENSG00000270604.1	chr6:30202228-30209923	rs2233956	31081205	T	C	0.16	-0.138898	2.63747e-06	0.0413484	20	-0.840296	4.40849e-08	0.116716	5.67e-20
Cortex	6	CCHCR1	ENSG00000204536.9	chr6:31112566-31112661	rs3130573	31106268	A	G	0.3676	-0.228512	3.71148e-05	0.0273167	20	-0.252101	1.4023e-09	0.0576083	1.8e-08
Hippocampus	6	CCHCR1	ENSG00000204536.9	chr6:31112566-31112661	rs3130573	31106268	A	G	0.3514	-0.15785	5.3794e-05	5.94501e-05	20	-0.364955	6.96339e-09	0.0576083	1.8e-08
Cerebellum	6	CCHCR1	ENSG00000204536.9	chr6:31113080-31113224	rs1265092	31107317	C	T	0.3019	0.302781	3.93619e-05	0.000240661	20	0.191822	1.02281e-09	0.0580802	2.63e-08
Nucleus accumbens (basal ganglia)	6	CCHCR1	ENSG00000204536.9	chr6:31118900-31124507	rs1265071	31114855	A	C	0.2	0.0783063	1.80162e-11	8.27158e-05	20	1.358	1.89201e-23	0.10634	9.28e-20
Cerebellum	6	CCHCR1	ENSG00000204536.9	chr6:31110494-31110739	rs130071	31116210	G	A	0.2597	0.273075	4.97404e-05	0.000791866	20	0.224764	5.57295e-09	0.0613773	1.62e-08
Cerebellar Hemisphere	6	CCHCR1	ENSG00000204536.9	chr6:31118900-31124507	rs569459936	31121358	TTTTTA	T	0.22	-0.0995712	5.23059e-10	0.0280334	20	1.0726	1.32501e-17	-0.1068	1.341e-19
Cerebellum	6	CCHCR1	ENSG00000204536.9	chr6:31118900-31124507	rs569459936	31121358	TTTTTA	T	0.1981	-0.0931853	7.30563e-10	7.76647e-05	20	1.14611	4.24169e-17	-0.1068	1.341e-19
Cortex	6	CCHCR1	ENSG00000204536.9	chr6:31118900-31124507	rs130076	31122482	G	A	0.1985	0.0859191	3.15984e-10	0.00728663	20	1.3107	1.9447e-17	0.112614	8.24e-21
Putamen (basal ganglia)	6	CCHCR1	ENSG00000204536.9	chr6:31118900-31124507	rs130065	31122500	G	A	0.1802	0.116976	1.06058e-07	1.90041e-05	20	0.984073	1.43745e-10	0.115113	1.93e-21
Amygdala	6	CCHCR1	ENSG00000204536.9	chr6:31118900-31124507	rs3130455	31125978	A	T	0.2102	0.105185	3.75475e-07	0.000220466	20	1.05958	1.22291e-09	0.111452	2e-20
Caudate (basal ganglia)	6	CCHCR1	ENSG00000204536.9	chr6:31118900-31124507	rs3130455	31125978	A	T	0.2083	0.103238	2.37549e-10	0.00306697	20	1.07957	3.81668e-18	0.111452	2e-20
Cerebellar Hemisphere	6	CCHCR1	ENSG00000204536.9	chr6:31110912-31111038	rs1062630	31138107	G	A	0.224	0.365642	1.7053e-06	0.00107507	20	0.290094	1.58465e-08	0.10607	2.36e-19
Cerebellar Hemisphere	6	CCHCR1	ENSG00000204536.9	chr6:31113586-31116181	rs3094191	31138910	T	C	0.176	0.359992	3.27764e-06	6.45148e-05	20	0.307109	3.49021e-08	0.110557	4.49e-18
Cerebellum	6	C4A	ENSG00000244731.3	chr6:31962485-31962728	rs3132514	31142758	T	C	0.1623	-0.160067	1.99686e-06	0.000175786	20	-0.758011	3.60199e-08	0.121332	5.27e-21
Substantia nigra	6	CCHCR1	ENSG00000204536.9	chr6:31118900-31124507	rs1265177	31161577	A	G	0.1875	0.0906084	1.50821e-07	0.178016	20	1.33517	4.63783e-10	0.120978	1.71e-22
Spinal cord (cervical c-1)	6	CCHCR1	ENSG00000204536.9	chr6:31118900-31124507	rs561768797	31165187	AGG	A	0.1988	-0.106328	1.63104e-06	1.57767e-24	20	1.14174	3.81959e-08	-0.1214	1.458e-22
Anterior cingulate cortex (BA24)	6	CCHCR1	ENSG00000204536.9	chr6:31118900-31124507	rs1793895	31192192	G	T	0.2064	0.146128	6.56859e-07	0.254141	20	0.828499	7.31615e-09	0.121067	1.86e-22
Frontal Cortex (BA9)	6	CCHCR1	ENSG00000204536.9	chr6:31118900-31124507	rs1793895	31192192	G	T	0.2076	0.0930712	9.5918e-10	1.21114e-05	20	1.30079	3.98718e-15	0.121067	1.86e-22
Putamen (basal ganglia)	6	HCG17	ENSG00000270604.1	chr6:30202228-30209923	rs3132515	31203079	G	A	0.2064	-0.126819	1.46966e-07	0.228988	20	-0.913313	4.88826e-10	0.115826	9.09e-23
Hypothalamus	6	CCHCR1	ENSG00000204536.9	chr6:31118900-31124507	rs2394944	31220450	C	T	0.2407	0.108179	1.1297e-07	0.000219274	20	1.0195	8.60146e-11	0.110288	3.42e-20
Spinal cord (cervical c-1)	6	HLA-C	ENSG00000204525.10	chr6:31237163-31237269	rs9264393	31229279	G	A	0.4699	-0.175218	3.28701e-05	4.02203e-09	20	0.348704	2.84552e-09	-0.0610991	6.36e-09
Spinal cord (cervical c-1)	6	HLA-C	ENSG00000204525.10	chr6:31237303-31237742	rs9264393	31229279	G	A	0.4699	-0.18823	3.8422e-05	4.78166e-09	20	0.324598	5.32302e-09	-0.0610991	6.36e-09
Caudate (basal ganglia)	6	HLA-C	ENSG00000204525.10	chr6:31237303-31237742	rs2524119	31229404	T	C	0.4444	-0.200218	1.29605e-06	4.84204e-09	20	0.335518	1.98232e-13	-0.0671767	1.26e-10
Putamen (basal ganglia)	6	HLA-C	ENSG00000204525.10	chr6:31236951-31237114	rs2524119	31229404	T	C	0.4279	-0.24757	6.13516e-06	3.20892e-08	20	0.271344	2.04664e-10	-0.0671767	1.26e-10
Putamen (basal ganglia)	6	HLA-C	ENSG00000204525.10	chr6:31237303-31237742	rs2524119	31229404	T	C	0.4279	-0.202629	2.20376e-06	2.20494e-10	20	0.331526	2.70848e-12	-0.0671767	1.26e-10
Cerebellar Hemisphere	6	HLA-C	ENSG00000204525.10	chr6:31237303-31237742	rs2524098	31236316	G	T	0.32	-0.120226	1.05823e-08	2.5866e-15	20	0.632826	5.66273e-24	-0.0760822	3.83e-12
Spinal cord (cervical c-1)	6	HLA-C	ENSG00000204525.10	chr6:31237863-31237986	rs9264586	31236523	A	G	0.3012	-0.0300563	5.11109e-08	3.8488e-09	20	2.50548	2.62384e-18	-0.0753056	3.11e-12
Cerebellar Hemisphere	6	HLA-C	ENSG00000204525.10	chr6:31238109-31238215	rs1130592	31236690	T	G	0.328	-0.0961791	7.8744e-08	5.6857e-08	20	0.795872	1.00517e-16	-0.0765463	1.92e-12
Cerebellum	6	HLA-C	ENSG00000204525.10	chr6:31238109-31238215	rs1130592	31236690	T	G	0.3182	-0.0999181	5.09599e-07	6.62945e-10	20	0.766091	7.61424e-13	-0.0765463	1.92e-12
Hypothalamus	6	HLA-C	ENSG00000204525.10	chr6:31237163-31237269	rs1130592	31236690	T	G	0.3519	-0.197885	9.66074e-07	9.7745e-14	20	0.386822	9.10146e-12	-0.0765463	1.92e-12
Hippocampus	6	HLA-C	ENSG00000204525.10	chr6:31238263-31238849	rs68094471	31237323	A	G	0.3108	-0.107528	1.12533e-08	4.53933e-09	20	0.728758	2.3601e-21	-0.0783616	8.57e-13
Cerebellar Hemisphere	6	HLA-C	ENSG00000204525.10	chr6:31237163-31237269	rs9264606	31237592	A	C	0.32	-0.0906285	3.21649e-09	2.43049e-09	20	0.852719	1.74969e-26	-0.0772807	1.07e-12
Putamen (basal ganglia)	6	HLA-C	ENSG00000204525.10	chr6:31237863-31237986	rs9264606	31237592	A	C	0.3423	-0.0279637	7.05789e-09	4.11481e-13	20	2.76361	2.75944e-23	-0.0772807	1.07e-12
Substantia nigra	6	HLA-C	ENSG00000204525.10	chr6:31237863-31237986	rs9264606	31237592	A	C	0.3625	-0.0324312	2.06454e-07	1.54395e-10	20	2.38291	3.21079e-14	-0.0772807	1.07e-12
Caudate (basal ganglia)	6	HLA-C	ENSG00000204525.10	chr6:31237863-31237986	rs9264608	31237660	A	G	0.3368	-0.031332	2.51953e-10	2.65271e-21	20	2.51517	6.05703e-38	-0.0788051	3.8e-13
Hippocampus	6	HLA-C	ENSG00000204525.10	chr6:31237863-31237986	rs9264609	31237664	C	T	0.3108	-0.0326159	2.53659e-09	1.21518e-18	20	2.40256	5.11645e-26	-0.0783616	5.13e-13
Cerebellum	6	HLA-C	ENSG00000204525.10	chr6:31237863-31237986	rs9264610	31237723	G	A	0.3149	-0.029817	1.93904e-10	8.90484e-15	20	2.56539	8.44408e-48	-0.0764924	1.41e-12
Cerebellum	6	HLA-C	ENSG00000204525.10	chr6:31237303-31237742	rs9264623	31237950	T	C	0.317	-0.144553	2.69497e-08	6.73673e-13	20	0.504415	4.09187e-23	-0.0729148	1.82e-11
Cortex	6	HLA-C	ENSG00000204525.10	chr6:31237163-31237269	rs9264623	31237950	T	C	0.3148	-0.160423	4.15364e-07	0.000116936	20	0.454517	1.40178e-14	-0.0729148	1.82e-11
Cortex	6	HLA-C	ENSG00000204525.10	chr6:31238263-31238849	rs9264623	31237950	T	C	0.3148	-0.0872604	6.09653e-09	1.44281e-09	20	0.8356	4.28821e-31	-0.0729148	1.82e-11
Frontal Cortex (BA9)	6	HLA-C	ENSG00000204525.10	chr6:31238263-31238849	rs9264623	31237950	T	C	0.3291	-0.0913406	7.5937e-09	1.27686e-10	20	0.798274	1.14196e-29	-0.0729148	1.82e-11
Cerebellum	6	HLA-C	ENSG00000204525.10	chr6:31236951-31237114	rs9264624	31237955	T	G	0.317	-0.160147	1.05535e-07	2.91867e-11	20	0.445569	1.63326e-19	-0.0713564	4.82e-11
Anterior cingulate cortex (BA24)	6	HLA-C	ENSG00000204525.10	chr6:31238263-31238849	rs9264626	31237962	T	C	0.3241	-0.0850685	2.89603e-07	2.58308e-06	20	0.776108	2.91105e-22	-0.0660223	1.5e-09
Amygdala	6	HLA-C	ENSG00000204525.10	chr6:31238263-31238849	rs9264627	31237963	G	A	0.3793	-0.07713	3.83049e-07	8.88337e-11	20	0.861251	2.82513e-20	-0.0664283	1.2e-09
Cerebellum	6	HLA-C	ENSG00000204525.10	chr6:31238263-31238849	rs9264627	31237963	G	A	0.317	-0.0674911	4.10486e-08	1.81568e-10	20	0.984253	4.56247e-37	-0.0664283	1.2e-09
Anterior cingulate cortex (BA24)	6	HLA-C	ENSG00000204525.10	chr6:31237863-31237986	rs2308628	31237991	G	T	0.3287	-0.0276541	2.99016e-08	3.99725e-12	20	2.56673	6.01871e-27	-0.0709806	9.96e-11
Hippocampus	6	HLA-C	ENSG00000204525.10	chr6:31237163-31237269	rs2308628	31237991	G	T	0.3182	-0.162458	2.38021e-06	1.40757e-09	20	0.436918	5.29224e-12	-0.0709806	9.96e-11
Nucleus accumbens (basal ganglia)	6	HLA-C	ENSG00000204525.10	chr6:31237863-31237986	rs2308628	31237991	G	T	0.3178	-0.0272944	1.3354e-08	4.50917e-13	20	2.60056	1.37923e-32	-0.0709806	9.96e-11
Putamen (basal ganglia)	6	HLA-C	ENSG00000204525.10	chr6:31238263-31238849	rs2308628	31237991	G	T	0.35	-0.0889183	4.82829e-08	9.96521e-08	20	0.798267	2.74417e-24	-0.0709806	9.96e-11
Substantia nigra	6	HLA-C	ENSG00000204525.10	chr6:31238263-31238849	rs2308628	31237991	G	T	0.3734	-0.102321	5.58393e-07	6.34555e-15	20	0.693707	2.74998e-15	-0.0709806	9.96e-11
Caudate (basal ganglia)	6	HLA-C	ENSG00000204525.10	chr6:31238263-31238849	rs2308622	31238029	T	C	0.3427	-0.0893842	1.78465e-08	4.16303e-12	20	0.788702	9.03913e-31	-0.0704976	1.09e-10
Frontal Cortex (BA9)	6	HLA-C	ENSG00000204525.10	chr6:31237863-31237986	rs2308622	31238029	T	C	0.3333	-0.0287515	1.76444e-08	1.05026e-12	20	2.45196	7.42748e-31	-0.0704976	1.09e-10
Hypothalamus	6	HLA-C	ENSG00000204525.10	chr6:31238263-31238849	rs2308622	31238029	T	C	0.3505	-0.0923338	3.79289e-08	7.24174e-15	20	0.763508	7.3385e-26	-0.0704976	1.09e-10
Nucleus accumbens (basal ganglia)	6	HLA-C	ENSG00000204525.10	chr6:31238263-31238849	rs2308622	31238029	T	C	0.3178	-0.0834275	2.55229e-08	1.81959e-07	20	0.845016	2.84716e-28	-0.0704976	1.09e-10
Hypothalamus	6	HLA-C	ENSG00000204525.10	chr6:31237863-31237986	rs1050716	31238230	G	C	0.3426	-0.0333975	1.89589e-09	8.6256e-20	20	2.28067	6.32627e-32	-0.0761686	2.82e-12
Cerebellar Hemisphere	6	HLA-C	ENSG00000204525.10	chr6:31237863-31237986	rs9264640	31238372	C	G	0.32	-0.0284792	1.44805e-09	2.36778e-12	20	2.72193	1.78256e-33	-0.0775184	2.66e-12
Cerebellar Hemisphere	6	HLA-C	ENSG00000204525.10	chr6:31236951-31237114	rs9264652	31238762	T	C	0.32	-0.132754	1.08233e-08	1.21525e-10	20	0.599571	1.67374e-21	-0.0795953	8.78e-13
Caudate (basal ganglia)	6	HLA-C	ENSG00000204525.10	chr6:31237163-31237269	rs9264669	31239681	A	T	0.4201	-0.165128	8.90487e-08	7.28041e-10	20	0.448149	7.54537e-17	-0.0740018	3.15e-12
Frontal Cortex (BA9)	6	HLA-C	ENSG00000204525.10	chr6:31237303-31237742	rs9264669	31239681	A	T	0.4237	-0.210167	2.32365e-07	2.02327e-07	20	0.35211	1.22835e-14	-0.0740018	3.15e-12
Frontal Cortex (BA9)	6	HLA-C	ENSG00000204525.10	chr6:31238109-31238215	rs9264669	31239681	A	T	0.4237	-0.128918	3.15905e-07	1.55786e-09	20	0.574021	5.25198e-14	-0.0740018	3.15e-12
Hippocampus	6	HLA-C	ENSG00000204525.10	chr6:31237303-31237742	rs9264669	31239681	A	T	0.4099	-0.248036	2.68687e-06	0.000187615	20	0.298351	2.17659e-10	-0.0740018	3.15e-12
Hypothalamus	6	HLA-C	ENSG00000204525.10	chr6:31237303-31237742	rs9264669	31239681	A	T	0.4306	-0.223034	1.42545e-06	3.80876e-10	20	0.331796	2.44931e-11	-0.0740018	3.15e-12
Nucleus accumbens (basal ganglia)	6	HLA-C	ENSG00000204525.10	chr6:31236951-31237114	rs9264669	31239681	A	T	0.3923	-0.225355	1.61788e-06	7.17258e-10	20	0.328379	3.85282e-11	-0.0740018	3.15e-12
Nucleus accumbens (basal ganglia)	6	HLA-C	ENSG00000204525.10	chr6:31237163-31237269	rs9264669	31239681	A	T	0.3923	-0.147832	9.83404e-08	5.99305e-09	20	0.500582	1.33475e-16	-0.0740018	3.15e-12
Nucleus accumbens (basal ganglia)	6	HLA-C	ENSG00000204525.10	chr6:31237303-31237742	rs9264669	31239681	A	T	0.3923	-0.192873	2.59094e-07	1.90674e-08	20	0.383682	2.0744e-14	-0.0740018	3.15e-12
Putamen (basal ganglia)	6	HLA-C	ENSG00000204525.10	chr6:31237163-31237269	rs9264669	31239681	A	T	0.4144	-0.17639	6.29314e-07	1.36175e-08	20	0.419535	1.05147e-12	-0.0740018	3.15e-12
Substantia nigra	6	HLA-C	ENSG00000204525.10	chr6:31237163-31237269	rs9264669	31239681	A	T	0.4562	-0.181437	2.99696e-06	1.52587e-13	20	0.407865	3.10847e-10	-0.0740018	3.15e-12
Cerebellum	6	HLA-C	ENSG00000204525.10	chr6:31237163-31237269	rs1050451	31239802	C	G	0.3182	-0.103671	2.12697e-08	2.7995e-13	20	0.687879	1.63965e-29	-0.0713134	1.1e-10
Cerebellar Hemisphere	6	HLA-C	ENSG00000204525.10	chr6:31238263-31238849	rs9264674	31239868	G	C	0.32	-0.0685252	1.11763e-09	1.28626e-13	20	1.1232	2.54621e-34	-0.0769674	2.1e-12
Amygdala	6	HLA-C	ENSG00000204525.10	chr6:31237863-31237986	rs2524091	31240293	C	T	0.375	-0.0325792	1.51688e-08	4.2743e-16	20	2.44047	1.61283e-19	-0.0795087	3.88e-13
Cortex	6	HLA-C	ENSG00000204525.10	chr6:31237863-31237986	rs2524091	31240293	C	T	0.3162	-0.0304349	3.28122e-10	1.93996e-06	20	2.61242	3.6714e-36	-0.0795087	3.88e-13
Amygdala	6	HLA-C	ENSG00000204525.10	chr6:31238109-31238215	rs2844606	31248432	A	G	0.4261	0.100995	3.60783e-05	5.78526e-05	20	-0.6174	3.10277e-09	-0.0623542	8.32e-09
Cerebellar Hemisphere	6	HLA-B	ENSG00000234745.5	chr6:31324735-31324862	rs2523621	31317433	G	T	0.46	-0.170452	5.9071e-06	0.00111765	20	-0.389256	3.53894e-11	0.0663494	5.35e-10
Cortex	6	HLA-B	ENSG00000234745.5	chr6:31323001-31323093	rs1050517	31324643	G	C	0.4632	-0.154501	9.02926e-06	2.16127e-07	20	-0.411855	1.53865e-11	0.0636319	3.74e-09
Nucleus accumbens (basal ganglia)	6	HLA-B	ENSG00000234745.5	chr6:31323001-31323093	rs1050517	31324643	G	C	0.4885	-0.161552	4.56378e-05	3.15536e-06	20	-0.393878	1.67238e-08	0.0636319	3.74e-09
Substantia nigra	6	LST1	ENSG00000204482.6	chr6:31555511-31555592	rs1811197	31327660	G	A	0.1625	0.181459	3.20477e-07	0.00215766	20	0.685706	9.64203e-10	0.124428	1.32e-20
Hippocampus	6	C4A	ENSG00000244731.3	chr6:31962972-31963106	rs2596545	31329374	A	C	0.09009	-0.125063	2.8247e-07	1.47394e-05	20	-1.44383	7.07787e-09	0.18057	1e-28
Cerebellar Hemisphere	6	MICB	ENSG00000204516.5	chr6:31466041-31473393	rs2534684	31462672	A	C	0.336	0.0616368	9.57914e-06	3.95435e-08	20	0.933111	7.72835e-14	0.0575139	3.98e-08
Cerebellar Hemisphere	6	MICB	ENSG00000204516.5	chr6:31474208-31474798	rs2534680	31463577	T	C	0.332	0.0385579	6.66236e-07	1.71745e-08	20	1.51854	1.88675e-26	0.0585519	1.89e-08
Cerebellum	6	MICB	ENSG00000204516.5	chr6:31474208-31474798	rs2534680	31463577	T	C	0.3539	0.0408628	5.10271e-07	3.45274e-08	20	1.43289	5.24468e-29	0.0585519	1.89e-08
Cerebellum	6	MICB	ENSG00000204516.5	chr6:31475078-31475176	rs2855803	31467170	G	A	0.3539	0.0385928	4.30651e-07	9.45904e-08	20	1.5245	1.00898e-29	0.0588348	1.65e-08
Cerebellum	6	MICB	ENSG00000204516.5	chr6:31466041-31473393	rs2855808	31469668	C	T	0.3506	0.0609866	2.48943e-06	5.55511e-07	20	0.956985	5.19151e-18	0.0583632	1.99e-08
Cerebellar Hemisphere	6	MICB	ENSG00000204516.5	chr6:31462773-31473393	rs1065075	31473561	A	G	0.332	0.053256	3.69021e-06	9.83607e-07	20	1.09944	4.61485e-16	0.0585519	1.81e-08
Cerebellar Hemisphere	6	MICB	ENSG00000204516.5	chr6:31475078-31475176	rs1065075	31473561	A	G	0.332	0.0414328	7.58444e-07	1.22792e-07	20	1.41318	4.75883e-25	0.0585519	1.81e-08
Cerebellum	6	MICB	ENSG00000204516.5	chr6:31462773-31473393	rs1065075	31473561	A	G	0.3539	0.0465656	8.08713e-07	6.92361e-05	20	1.25741	1.53477e-24	0.0585519	1.81e-08
Cerebellum	6	MICB	ENSG00000204516.5	chr6:31475309-31477558	rs1051788	31474000	G	A	0.3539	0.0422487	4.91982e-07	3.24838e-08	20	1.39258	2.31358e-28	0.0588348	1.62e-08
Cerebellum	6	MICB	ENSG00000204516.5	chr6:31473649-31473919	rs2516400	31481105	G	A	0.3539	0.0485577	2.51011e-06	1.29538e-07	20	1.18056	1.94982e-20	0.0573251	4.54e-08
Anterior cingulate cortex (BA24)	6	BAG6	ENSG00000204463.8	chr6:31619554-31620011	rs2471960	31580539	G	A	0.2982	0.0900205	5.90493e-07	4.58118e-08	20	0.945076	5.79416e-11	0.0850762	1.17e-14
Hippocampus	6	BAG6	ENSG00000204463.8	chr6:31607424-31607975	rs2259571	31583827	T	G	0.3559	-0.506301	1.41228e-05	0.00523897	20	0.147396	4.41198e-08	-0.0746266	1e-12
Cortex	6	BAG6	ENSG00000204463.8	chr6:31607424-31607975	rs2736178	31585821	A	C	0.3333	-0.495226	3.47428e-06	2.09742e-09	20	0.14843	5.40749e-10	-0.0735066	2.78e-12
Cortex	6	BAG6	ENSG00000204463.8	chr6:31619554-31620023	rs2736172	31590898	C	T	0.3493	-0.230927	5.4922e-06	1.44906e-07	20	0.32867	5.46449e-09	-0.0758988	4.11e-13
Hypothalamus	6	BAG6	ENSG00000204463.8	chr6:31619554-31620011	rs2242660	31597753	G	A	0.3889	0.112626	6.80942e-07	8.67906e-09	20	0.720249	1.14442e-10	0.0811191	6.49e-15
Nucleus accumbens (basal ganglia)	6	BAG6	ENSG00000204463.8	chr6:31619554-31620011	rs2242660	31597753	G	A	0.4154	0.0970244	1.53726e-07	2.14904e-09	20	0.836068	1.24121e-12	0.0811191	6.49e-15
Caudate (basal ganglia)	6	BAG6	ENSG00000204463.8	chr6:31619554-31620011	rs813115	31620020	A	G	0.3785	0.110293	2.3675e-07	2.06897e-06	20	0.749691	1.00175e-11	0.0826854	1.98e-15
Cortex	6	BAG6	ENSG00000204463.8	chr6:31619554-31620011	rs813115	31620020	A	G	0.4154	0.0998197	3.19987e-07	4.8874e-09	20	0.828348	2.41474e-11	0.0826854	1.98e-15
Putamen (basal ganglia)	6	BAG6	ENSG00000204463.8	chr6:31619554-31620011	rs813115	31620020	A	G	0.3874	0.116438	2.69936e-06	9.37868e-06	20	0.710126	6.00985e-09	0.0826854	1.98e-15
Frontal Cortex (BA9)	6	BAG6	ENSG00000204463.8	chr6:31619554-31620011	rs1266076	31640518	T	G	0.411	0.111828	2.71876e-06	1.40512e-08	20	0.740223	6.23853e-09	0.0827774	1.9e-15
Caudate (basal ganglia)	6	C4A	ENSG00000244731.3	chr6:31962781-31962881	rs9267544	31671557	C	A	0.1007	-0.155306	8.58784e-08	0.00151093	20	-1.1911	1.48226e-09	0.184985	9.58e-31
Cerebellum	6	PRRC2A	ENSG00000204469.8	chr6:31603827-31603985	rs812561	31676641	C	T	0.289	-0.667999	2.70554e-06	5.38449e-13	20	0.120014	1.40788e-09	-0.0801694	1.14e-13
Cerebellum	6	C4A	ENSG00000244731.3	chr6:31964101-31964205	rs3101017	31733466	T	C	0.0974	-0.138791	2.86537e-10	0.01873	20	-1.32564	5.01374e-14	0.183987	8.89e-31
Anterior cingulate cortex (BA24)	6	C4B	ENSG00000224389.4	chr6:31994900-31995012	rs521977	31836827	T	G	0.2615	-0.0985521	1.34299e-06	0.000220756	20	0.730697	6.95231e-12	-0.0720117	9.64e-12
Caudate (basal ganglia)	6	C4B	ENSG00000224389.4	chr6:31994502-31994759	rs521977	31836827	T	G	0.2639	-0.153745	7.23933e-06	5.21655e-12	20	0.468383	2.48813e-09	-0.0720117	9.64e-12
Hypothalamus	6	C4B	ENSG00000224389.4	chr6:31995519-31995619	rs2763981	31840021	T	A	0.2685	-0.0580658	6.75721e-08	2.16456e-12	20	1.24665	2.89419e-18	-0.0723879	6.21e-12
Putamen (basal ganglia)	6	C4B	ENSG00000224389.4	chr6:31994900-31995012	rs570263	31847196	T	C	0.2793	-0.149382	9.79257e-06	2.73845e-15	20	0.51437	4.08484e-08	-0.0768378	8.18e-14
Cortex	6	C4B	ENSG00000224389.4	chr6:31994502-31994759	rs558702	31870326	G	A	0.08456	0.284671	5.70243e-07	9.10501e-06	20	0.646606	2.83529e-08	0.18407	1.04e-30
Hippocampus	6	C4A	ENSG00000244731.3	chr6:31963889-31963983	rs558702	31870326	G	A	0.07658	-0.129552	2.25744e-07	0.00777483	20	-1.42082	6.84358e-09	0.18407	1.04e-30
Cerebellum	6	C4B	ENSG00000224389.4	chr6:31995223-31995466	rs622871	31878495	A	G	0.2695	-0.127455	3.74885e-08	7.19302e-15	20	0.657446	9.54221e-15	-0.0837947	5.34e-15
Frontal Cortex (BA9)	6	C4B	ENSG00000224389.4	chr6:31994900-31995012	rs622871	31878495	A	G	0.2458	-0.157697	5.5102e-07	1.28111e-15	20	0.531364	6.99191e-11	-0.0837947	5.34e-15
Hypothalamus	6	C4B	ENSG00000224389.4	chr6:31995223-31995466	rs622871	31878495	A	G	0.2778	-0.0609662	6.79853e-09	2.9572e-09	20	1.37445	5.83145e-18	-0.0837947	5.34e-15
Nucleus accumbens (basal ganglia)	6	C4B	ENSG00000224389.4	chr6:31995519-31995619	rs622871	31878495	A	G	0.2192	-0.0970642	5.12415e-08	4.85565e-18	20	0.863292	3.12363e-14	-0.0837947	5.34e-15
Putamen (basal ganglia)	6	C4B	ENSG00000224389.4	chr6:31995223-31995466	rs622871	31878495	A	G	0.2477	-0.0912286	7.53975e-08	6.42318e-15	20	0.918514	1.27173e-13	-0.0837947	5.34e-15
Spinal cord (cervical c-1)	6	C4B	ENSG00000224389.4	chr6:31994900-31995012	rs622871	31878495	A	G	0.247	-0.107369	6.07473e-06	1.59549e-06	20	0.780435	2.91274e-08	-0.0837947	5.34e-15
Spinal cord (cervical c-1)	6	C4B	ENSG00000224389.4	chr6:31995223-31995466	rs622871	31878495	A	G	0.247	-0.0663348	2.82595e-07	0.0151824	20	1.26321	9.8204e-12	-0.0837947	5.34e-15
Caudate (basal ganglia)	6	CYP21A1P	ENSG00000204338.4	chr6:31974877-31975045	rs685031	31881731	G	A	0.3368	0.107023	3.49332e-06	3.17594e-15	20	-0.727848	5.23692e-09	-0.0778967	2.18e-14
Cerebellar Hemisphere	6	C4A	ENSG00000244731.3	chr6:31963889-31963983	rs1265905	31909941	A	G	0.084	-0.150193	8.33657e-08	0.0109993	20	-1.20614	1.28756e-09	0.181154	3.18e-30
Cerebellum	6	C4A	ENSG00000244731.3	chr6:31963317-31963495	rs1265905	31909941	A	G	0.09091	-0.155351	1.18261e-07	0.0412245	20	-1.16609	2.27045e-09	0.181154	3.18e-30
Caudate (basal ganglia)	6	CYP21A1P	ENSG00000204338.4	chr6:31975627-31975709	rs4151657	31917540	T	C	0.3021	-0.0601166	2.91211e-05	8.03551e-06	20	0.922889	1.59767e-10	-0.055481	3.32e-08
Hypothalamus	6	C4B	ENSG00000224389.4	chr6:31994900-31995012	rs630379	31922254	A	C	0.2731	-0.0683918	1.26692e-08	0.00054638	20	1.16223	3.84121e-18	-0.079487	4.92e-14
Hypothalamus	6	C4B	ENSG00000224389.4	chr6:31994502-31994759	rs630379	31922254	A	C	0.2731	-0.131884	1.64953e-06	1.37084e-08	20	0.602704	5.27259e-10	-0.079487	4.92e-14
Caudate (basal ganglia)	6	C4B	ENSG00000224389.4	chr6:31994900-31995012	rs440454	31927342	A	G	0.2812	-0.103511	1.91647e-07	1.65805e-07	20	0.721992	3.54981e-14	-0.0747343	7.57e-13
Caudate (basal ganglia)	6	C4B	ENSG00000224389.4	chr6:31995223-31995466	rs440454	31927342	A	G	0.2812	-0.0593493	3.83003e-09	3.18996e-16	20	1.25923	4.64002e-25	-0.0747343	7.57e-13
Caudate (basal ganglia)	6	C4B	ENSG00000224389.4	chr6:31995519-31995619	rs419788	31928799	T	C	0.2812	-0.0852907	6.28372e-08	4.25967e-09	20	0.871052	7.74213e-17	-0.0742926	1.14e-12
Cerebellar Hemisphere	6	C4B	ENSG00000224389.4	chr6:31994900-31995012	rs437179	31929014	A	C	0.292	-0.258796	4.98409e-06	4.10586e-15	20	0.286612	2.51494e-09	-0.0741741	1.24e-12
Anterior cingulate cortex (BA24)	6	C4B	ENSG00000224389.4	chr6:31995223-31995466	rs410851	31936668	T	C	0.289	-0.0728181	8.25677e-07	6.35131e-10	20	0.994683	1.85931e-12	-0.0724309	5.22e-12
Hippocampus	6	C4B	ENSG00000224389.4	chr6:31994900-31995012	rs410851	31936668	T	C	0.2568	-0.124223	2.45154e-06	1.8096e-13	20	0.58307	1.11133e-10	-0.0724309	5.22e-12
Hippocampus	6	C4B	ENSG00000224389.4	chr6:31995223-31995466	rs410851	31936668	T	C	0.2568	-0.074903	1.22478e-06	4.18967e-10	20	0.966996	8.8852e-12	-0.0724309	5.22e-12
Anterior cingulate cortex (BA24)	6	C4B	ENSG00000224389.4	chr6:31995519-31995619	rs386480	31946837	C	G	0.289	-0.0974368	1.13338e-05	4.33533e-11	20	0.738068	1.12267e-08	-0.071915	6.73e-12
Cortex	6	C4B	ENSG00000224389.4	chr6:31994900-31995012	rs386480	31946837	C	G	0.2647	-0.10608	8.53058e-07	2.12884e-15	20	0.677929	1.60875e-12	-0.071915	6.73e-12
Frontal Cortex (BA9)	6	C4B	ENSG00000224389.4	chr6:31995223-31995466	rs386480	31946837	C	G	0.2585	-0.117969	1.78462e-05	3.81854e-10	20	0.609608	3.87526e-08	-0.071915	6.73e-12
Nucleus accumbens (basal ganglia)	6	C4B	ENSG00000224389.4	chr6:31995223-31995466	rs386480	31946837	C	G	0.2269	-0.0579986	4.42963e-08	6.58799e-12	20	1.23994	1.20203e-19	-0.071915	6.73e-12
Putamen (basal ganglia)	6	C4B	ENSG00000224389.4	chr6:31995519-31995619	rs386480	31946837	C	G	0.2568	-0.0952994	1.80024e-06	5.15029e-15	20	0.754622	3.00081e-11	-0.071915	6.73e-12
Cerebellum	6	C4B	ENSG00000224389.4	chr6:31995519-31995619	rs389883	31947460	G	T	0.276	-0.15078	2.76907e-06	1.56538e-13	20	0.47845	1.56203e-10	-0.0721407	5.77e-12
Nucleus accumbens (basal ganglia)	6	C4B	ENSG00000224389.4	chr6:31994900-31995012	rs389883	31947460	G	T	0.2269	-0.095168	5.64412e-07	6.83873e-10	20	0.758035	3.27917e-13	-0.0721407	5.77e-12
Caudate (basal ganglia)	6	CYP21A1P	ENSG00000204338.4	chr6:31974499-31974586	rs367364	32019946	C	T	0.1354	-0.104518	3.21364e-07	3.95345e-07	20	-1.20821	5.35168e-10	0.12628	2.25e-19
Caudate (basal ganglia)	6	CYP21A1P	ENSG00000204338.4	chr6:31974689-31974789	rs394439	32025555	C	A	0.1354	-0.103943	4.52961e-07	7.65291e-07	20	-1.21914	1.11274e-09	0.126721	2.25e-19
Cerebellum	6	C4B	ENSG00000224389.4	chr6:31996627-31996721	rs394439	32025555	C	A	0.1266	0.106121	9.78076e-07	0.00322721	20	1.19411	5.3876e-09	0.126721	2.25e-19
Frontal Cortex (BA9)	6	CYP21A1P	ENSG00000204338.4	chr6:31974499-31974586	rs1265888	32066447	G	A	0.1271	-0.113303	1.18871e-06	5.66086e-07	20	-1.07946	5.94278e-09	0.122306	1.09e-18
Frontal Cortex (BA9)	6	CYP21A1P	ENSG00000204338.4	chr6:31974689-31974789	rs3134962	32107851	G	A	0.1314	-0.119901	2.84359e-06	6.88484e-09	20	-1.04217	3.21459e-08	0.124957	1.37e-18
Frontal Cortex (BA9)	6	RNF5	ENSG00000204308.6	chr6:32147541-32147653	rs3134952	32113571	A	T	0.1695	-0.524451	2.34029e-07	0.000996771	20	-0.230844	1.3133e-09	0.121067	4.83e-23
Frontal Cortex (BA9)	6	RNF5	ENSG00000204308.6	chr6:32147904-32148005	rs3134952	32113571	A	T	0.1695	-0.457377	1.77895e-09	0.000225418	20	-0.264698	3.37037e-14	0.121067	4.83e-23
Cerebellar Hemisphere	6	RNF5	ENSG00000204308.6	chr6:32147904-32148005	rs3130347	32134656	T	C	0.184	-0.52769	1.46497e-06	0.284519	20	-0.23496	3.99111e-08	0.123986	1.19e-23
Cerebellum	6	RNF5	ENSG00000204308.6	chr6:32147904-32148005	rs3130347	32134656	T	C	0.1851	-0.64095	3.4926e-08	7.60398e-06	20	-0.193441	4.00133e-11	0.123986	1.19e-23
Frontal Cortex (BA9)	6	RNF5	ENSG00000204308.6	chr6:32147709-32147785	rs3130347	32134656	T	C	0.161	-0.17641	1.03325e-14	7.55373e-06	20	-0.702827	4.98351e-34	0.123986	1.19e-23
Amygdala	6	RNF5	ENSG00000204308.6	chr6:32147541-32147653	rs3134947	32145205	C	T	0.2045	-0.508091	1.45802e-06	0.00980894	20	-0.243849	3.93308e-08	0.123898	1.28e-23
Cerebellar Hemisphere	6	RNF5	ENSG00000204308.6	chr6:32147709-32147785	rs3130349	32147696	G	A	0.164	-0.185725	1.39381e-13	4.64887e-07	20	-0.678983	3.64758e-30	0.126104	2.7e-22
Hypothalamus	6	RNF5	ENSG00000204308.6	chr6:32147709-32147785	rs3130349	32147696	G	A	0.1574	-0.222103	1.22669e-12	4.2117e-06	20	-0.567773	2.2117e-25	0.126104	2.7e-22
Substantia nigra	6	RNF5	ENSG00000204308.6	chr6:32147709-32147785	rs3130349	32147696	G	A	0.1625	-0.233263	9.40981e-09	8.84909e-08	20	-0.540609	1.10232e-12	0.126104	2.7e-22
Cerebellum	6	RNF5	ENSG00000204308.6	chr6:32147541-32147653	rs8365	32148403	G	C	0.1656	-0.558671	9.21825e-09	4.48269e-05	20	-0.225879	1.07108e-12	0.126192	2.52e-22
Caudate (basal ganglia)	6	RNF5	ENSG00000204308.6	chr6:32147709-32147785	rs3134941	32149537	C	G	0.1528	-0.220157	5.39229e-15	3.31212e-05	20	-0.585984	3.88767e-38	0.129009	9.07e-23
Cerebellum	6	RNF5	ENSG00000204308.6	chr6:32147709-32147785	rs3134941	32149537	C	G	0.1656	-0.18776	7.10425e-16	2.54174e-08	20	-0.687093	1.90079e-45	0.129009	9.07e-23
Cortex	6	RNF5	ENSG00000204308.6	chr6:32147709-32147785	rs3134941	32149537	C	G	0.1544	-0.193463	4.12003e-15	6.27855e-06	20	-0.66684	5.19347e-39	0.129009	9.07e-23
Hippocampus	6	RNF5	ENSG00000204308.6	chr6:32147709-32147785	rs3134941	32149537	C	G	0.1622	-0.207357	5.94436e-13	0.00029243	20	-0.622157	3.30061e-26	0.129009	9.07e-23
Nucleus accumbens (basal ganglia)	6	RNF5	ENSG00000204308.6	chr6:32147709-32147785	rs3134941	32149537	C	G	0.1385	-0.223898	1.08396e-12	0.000159694	20	-0.576193	4.96345e-25	0.129009	9.07e-23
Anterior cingulate cortex (BA24)	6	RNF5	ENSG00000204308.6	chr6:32147709-32147785	rs3134940	32149816	T	C	0.1468	-0.188387	3.23471e-13	6.38437e-05	20	-0.670322	4.2223e-28	0.12628	2.3e-22
Amygdala	6	RNF5	ENSG00000204308.6	chr6:32147709-32147785	rs3134940	32149816	T	C	0.1761	-0.156805	4.20097e-14	0.00117889	20	-0.805332	3.8913e-33	0.12628	2.3e-22
Spinal cord (cervical c-1)	6	RNF5	ENSG00000204308.6	chr6:32147709-32147785	rs3134940	32149816	T	C	0.1867	-0.198382	1.31735e-10	0.00217641	20	-0.636551	1.1513e-17	0.12628	2.3e-22
Putamen (basal ganglia)	6	RNF5	ENSG00000204308.6	chr6:32147709-32147785	rs1800625	32152442	A	G	0.1396	-0.227558	6.74901e-12	0.000708015	20	-0.558033	4.11462e-22	0.126985	1.96e-22
Amygdala	6	C4A	ENSG00000244731.3	chr6:31963572-31963731	rs2071278	32165444	A	G	0.1364	-0.142406	7.47377e-07	0.373005	20	-1.05855	2.43674e-08	0.150745	7.43e-27
Caudate (basal ganglia)	6	C4A	ENSG00000244731.3	chr6:31962972-31963106	rs3131296	32172993	C	T	0.1111	-0.147307	7.64856e-07	0.000462976	20	-1.15402	3.80341e-08	0.169996	1.53e-29
Cerebellar Hemisphere	6	C4A	ENSG00000244731.3	chr6:31964101-31964205	rs3096690	32194630	G	C	0.104	-0.143267	3.78251e-09	0.00176127	20	-1.34205	8.36724e-12	0.192272	2.23e-31
Cerebellar Hemisphere	6	C4A	ENSG00000244731.3	chr6:31964378-31964605	rs3096690	32194630	G	C	0.104	-0.171606	5.0109e-08	0.558206	20	-1.12043	6.9295e-10	0.192272	2.23e-31
Cerebellum	6	C4B	ENSG00000224389.4	chr6:31996839-31996943	rs3096690	32194630	G	C	0.1071	0.151432	6.63609e-07	0.0203653	20	1.26969	3.85294e-08	0.192272	2.23e-31
Frontal Cortex (BA9)	6	C4A	ENSG00000244731.3	chr6:31964101-31964205	rs3096690	32194630	G	C	0.09746	-0.159257	6.7317e-08	0.000162259	20	-1.2073	1.11784e-09	0.192272	2.23e-31
Frontal Cortex (BA9)	6	C4A	ENSG00000244731.3	chr6:31964378-31964605	rs3096690	32194630	G	C	0.09746	-0.165972	9.15399e-08	0.000167668	20	-1.15846	1.82917e-09	0.192272	2.23e-31
Anterior cingulate cortex (BA24)	6	C4A	ENSG00000244731.3	chr6:31964101-31964205	rs3130297	32198981	C	T	0.09633	-0.135672	1.98302e-07	0.656346	20	-1.42387	6.26635e-09	0.193179	1.74e-31
Cortex	6	C4A	ENSG00000244731.3	chr6:31964101-31964205	rs3130297	32198981	C	T	0.1029	-0.184125	6.58381e-07	9.03258e-07	20	-1.04918	3.85903e-08	0.193179	1.74e-31
Cerebellum	6	C4A	ENSG00000244731.3	chr6:31963572-31963731	rs9267920	32206243	C	T	0.1688	-0.174997	7.53474e-09	0.809817	20	-0.925922	1.08528e-11	0.162034	4.51e-28
Anterior cingulate cortex (BA24)	6	C4A	ENSG00000244731.3	chr6:31964378-31964605	rs529729079	32218120	G	A	0.09174	-0.163282	3.23896e-07	0.213941	20	-1.22586	1.13262e-08	0.200161	2.48e-30
Amygdala	6	C4A	ENSG00000244731.3	chr6:31963889-31963983	rs529729079	32218120	G	A	0.108	-0.159169	5.04547e-08	0.454505	20	-1.25754	5.73365e-10	0.200161	2.48e-30
Caudate (basal ganglia)	6	C4A	ENSG00000244731.3	chr6:31963572-31963731	rs529729079	32218120	G	A	0.09722	-0.141762	1.30511e-09	0.408553	20	-1.41195	8.36914e-13	0.200161	2.48e-30
Caudate (basal ganglia)	6	C4A	ENSG00000244731.3	chr6:31963889-31963983	rs529729079	32218120	G	A	0.09722	-0.14862	3.54958e-10	0.483963	20	-1.3468	6.39872e-14	0.200161	2.48e-30
Caudate (basal ganglia)	6	C4A	ENSG00000244731.3	chr6:31964101-31964205	rs529729079	32218120	G	A	0.09722	-0.147568	8.71268e-10	1.34304e-05	20	-1.35641	3.82508e-13	0.200161	2.48e-30
Caudate (basal ganglia)	6	C4A	ENSG00000244731.3	chr6:31964378-31964605	rs529729079	32218120	G	A	0.09722	-0.167572	6.22373e-09	0.000611813	20	-1.19448	1.53247e-11	0.200161	2.48e-30
Cerebellar Hemisphere	6	C4A	ENSG00000244731.3	chr6:31963572-31963731	rs529729079	32218120	G	A	0.096	-0.200527	1.00802e-07	0.0362377	20	-0.998176	1.7836e-09	0.200161	2.48e-30
Cerebellum	6	C4A	ENSG00000244731.3	chr6:31963889-31963983	rs529729079	32218120	G	A	0.1006	-0.182223	3.60489e-10	4.76373e-08	20	-1.09844	6.60261e-14	0.200161	2.48e-30
Cerebellum	6	CYP21A1P	ENSG00000204338.4	chr6:31975248-31975447	rs529729079	32218120	G	A	0.1006	-0.159343	8.91504e-09	0.279237	20	-1.25617	2.91611e-11	0.200161	2.48e-30
Cerebellum	6	C4A	ENSG00000244731.3	chr6:31964378-31964605	rs529729079	32218120	G	A	0.1006	-0.197276	1.7617e-09	2.44742e-06	20	-1.01463	1.48411e-12	0.200161	2.48e-30
Frontal Cortex (BA9)	6	C4A	ENSG00000244731.3	chr6:31963889-31963983	rs529729079	32218120	G	A	0.08898	-0.172648	5.32651e-08	0.000488551	20	-1.15936	6.27341e-10	0.200161	2.48e-30
Hippocampus	6	C2	ENSG00000166278.10	chr6:31907098-31910691	rs529729079	32218120	G	A	0.08108	2.27124	6.85121e-07	0.272259	11	0.0881286	3.55978e-08	0.200161	2.48e-30
Hypothalamus	6	C4A	ENSG00000244731.3	chr6:31964101-31964205	rs529729079	32218120	G	A	0.09722	-0.174868	1.63313e-07	2.89548e-08	20	-1.14464	3.86706e-09	0.200161	2.48e-30
Hypothalamus	6	C4A	ENSG00000244731.3	chr6:31964378-31964605	rs529729079	32218120	G	A	0.09722	-0.179686	4.65768e-07	3.88189e-05	20	-1.11395	1.98124e-08	0.200161	2.48e-30
Hypothalamus	6	C4A	ENSG00000244731.3	chr6:31963889-31963983	rs529729079	32218120	G	A	0.09722	-0.197687	6.11184e-07	8.07264e-07	20	-1.01252	2.99562e-08	0.200161	2.48e-30
Putamen (basal ganglia)	6	C4A	ENSG00000244731.3	chr6:31963889-31963983	rs529729079	32218120	G	A	0.08108	-0.153452	2.71429e-07	5.95905e-05	20	-1.30439	8.60535e-09	0.200161	2.48e-30
Cerebellar Hemisphere	6	RNF5	ENSG00000204308.6	chr6:32147541-32147653	rs9268084	32237260	A	G	0.156	-0.520524	9.50567e-07	0.000130509	20	-0.265326	7.38966e-09	0.138108	2.39e-20
Cerebellum	6	C4B	ENSG00000224389.4	chr6:31994900-31995012	rs9268152	32263663	C	T	0.09091	0.24914	2.90973e-09	9.31124e-21	20	0.789257	2.80586e-12	0.196635	2.11e-29
Amygdala	6	C4A	ENSG00000244731.3	chr6:31964378-31964605	rs9268178	32275621	C	T	0.09659	-0.129839	4.47028e-07	0.361918	20	-1.50559	1.43047e-08	0.195485	1.51e-28
Cerebellar Hemisphere	6	C4B	ENSG00000224389.4	chr6:31995223-31995466	rs9268219	32284108	T	G	0.084	0.232966	9.72452e-07	1.46405e-18	20	0.836641	4.51011e-08	0.194909	3.99e-28
Cerebellum	6	CYP21A1P	ENSG00000204338.4	chr6:31974290-31974396	rs3117137	32309911	C	T	0.2045	-0.14759	2.54244e-06	1.86323e-05	20	-0.754542	6.66824e-09	0.111362	8.41e-16
Hippocampus	6	C4A	ENSG00000244731.3	chr6:31963317-31963495	rs2001099	32383633	G	C	0.1261	-0.110569	1.71933e-07	0.491706	20	-1.43001	1.50236e-09	0.158114	2.14e-25
Caudate (basal ganglia)	6	C4A	ENSG00000244731.3	chr6:31963317-31963495	rs3129855	32398841	A	G	0.0979	-0.165393	8.95813e-08	0.520758	20	-1.17099	1.08438e-09	0.193674	8.91e-29
Spinal cord (cervical c-1)	6	HLA-DRA	ENSG00000204287.9	chr6:32410471-32411036	rs8084	32411035	A	C	0.4398	0.133853	1.98229e-05	1.22516e-12	20	-0.580828	2.94273e-08	-0.0777453	2.37e-11
Hippocampus	6	HLA-DRA	ENSG00000204287.9	chr6:32410471-32411036	rs9268668	32413889	C	A	0.3514	0.103771	4.87272e-06	1.05693e-08	20	-0.747639	2.84392e-10	-0.0775832	3.31e-11
Putamen (basal ganglia)	6	C4B	ENSG00000224389.4	chr6:31994502-31994759	rs7383481	32414435	C	T	0.06757	0.19685	4.46273e-09	6.63958e-10	20	0.988045	5.55417e-12	0.194497	4.97e-29
Cerebellum	6	HLA-DRB1	ENSG00000196126.6	chr6:32548634-32549333	rs1548306	32427179	A	T	0.3149	-0.142753	8.17467e-05	3.88945e-08	20	0.461295	4.79091e-08	-0.0658514	1.27e-08
Caudate (basal ganglia)	6	HLA-DRB1	ENSG00000196126.6	chr6:32546882-32548023	rs79537776	32559256	TG	T	0.4479	0.0892845	1.21556e-08	1.12889e-10	20	-0.889297	1.69868e-20	-0.0794004	4.2e-13
Spinal cord (cervical c-1)	6	HLA-DRB5	ENSG00000198502.5	chr6:32487429-32489681	rs9270508	32559347	G	A	0.4145	0.0514038	1.06632e-05	2.32691e-08	20	1.44849	1.2138e-09	0.0744579	1.69e-10
Nucleus accumbens (basal ganglia)	6	HLA-DRB1	ENSG00000196126.6	chr6:32546882-32548023	rs9270529	32559658	C	T	0.4538	-0.0882786	2.49481e-07	1.7645e-11	20	-0.911584	3.91279e-14	0.0804734	1.77e-12
Spinal cord (cervical c-1)	6	HLA-DRB1	ENSG00000196126.6	chr6:32546882-32548023	rs9270549	32560440	G	A	0.4699	-0.078983	8.09359e-08	5.47465e-05	20	-0.989631	1.55437e-16	0.078164	1.64e-12
Substantia nigra	6	HLA-DRB1	ENSG00000196126.6	chr6:32546882-32548023	rs9270549	32560440	G	A	0.3875	-0.0862979	4.74785e-07	1.37137e-11	20	-0.905746	6.70308e-13	0.078164	1.64e-12
Cerebellum	6	HLA-DRB1	ENSG00000196126.6	chr6:32546882-32548023	rs9270556	32560606	G	A	0.4286	-0.0742635	8.96698e-09	3.02581e-11	20	-1.04879	7.10369e-22	0.0778865	7.41e-13
Anterior cingulate cortex (BA24)	6	HLA-DRB1	ENSG00000196126.6	chr6:32546882-32548023	rs9270559	32560698	T	G	0.422	-0.0799769	4.64301e-07	1.12918e-11	20	-0.935634	1.21688e-13	0.0748291	6.27e-12
Anterior cingulate cortex (BA24)	6	HLA-DRB5	ENSG00000198502.5	chr6:32489952-32497901	rs9270560	32560741	T	C	0.4587	0.0902832	5.482e-08	3.44172e-15	20	0.970774	2.03604e-13	0.0876445	6.8e-16
Amygdala	6	HLA-DRB5	ENSG00000198502.5	chr6:32489952-32497901	rs9270560	32560741	T	C	0.4261	0.0986617	1.08305e-07	1.65794e-15	20	0.888334	1.76982e-12	0.0876445	6.8e-16
Caudate (basal ganglia)	6	HLA-DRB5	ENSG00000198502.5	chr6:32489952-32497901	rs9270560	32560741	T	C	0.434	0.0885948	8.62982e-10	1.04589e-14	20	0.989274	4.37588e-21	0.0876445	6.8e-16
Cerebellar Hemisphere	6	HLA-DRB5	ENSG00000198502.5	chr6:32489952-32497901	rs9270560	32560741	T	C	0.44	0.111403	9.48489e-07	3.84935e-16	20	0.786734	6.93751e-10	0.0876445	6.8e-16
Cerebellum	6	HLA-DRB5	ENSG00000198502.5	chr6:32489952-32497901	rs9270560	32560741	T	C	0.4416	0.0999569	1.26246e-08	3.82137e-15	20	0.876823	1.06383e-15	0.0876445	6.8e-16
Cortex	6	HLA-DRB5	ENSG00000198502.5	chr6:32489952-32497901	rs9270560	32560741	T	C	0.4412	0.105288	7.83647e-09	1.2434e-07	20	0.832427	1.57855e-16	0.0876445	6.8e-16
Frontal Cortex (BA9)	6	HLA-DRB5	ENSG00000198502.5	chr6:32489952-32497901	rs9270560	32560741	T	C	0.428	0.0788115	4.08179e-09	9.1241e-07	20	1.11208	9.63325e-18	0.0876445	6.8e-16
Hippocampus	6	HLA-DRB5	ENSG00000198502.5	chr6:32489952-32497901	rs9270560	32560741	T	C	0.4099	0.112427	5.57822e-08	3.35868e-15	20	0.779565	2.15599e-13	0.0876445	6.8e-16
Hypothalamus	6	HLA-DRB5	ENSG00000198502.5	chr6:32489952-32497901	rs9270560	32560741	T	C	0.3935	0.0824196	4.53281e-09	1.70931e-07	20	1.06339	1.53338e-17	0.0876445	6.8e-16
Nucleus accumbens (basal ganglia)	6	HLA-DRB5	ENSG00000198502.5	chr6:32489952-32497901	rs9270560	32560741	T	C	0.4115	0.0896467	2.26438e-08	2.02844e-14	20	0.977665	9.56239e-15	0.0876445	6.8e-16
Putamen (basal ganglia)	6	HLA-DRB5	ENSG00000198502.5	chr6:32489952-32497901	rs9270560	32560741	T	C	0.4369	0.0875228	7.90042e-09	8.6856e-11	20	1.00139	1.63223e-16	0.0876445	6.8e-16
Spinal cord (cervical c-1)	6	HLA-DRB5	ENSG00000198502.5	chr6:32489952-32497901	rs9270560	32560741	T	C	0.3976	0.0797224	5.05374e-09	2.08701e-14	20	1.09937	2.46827e-17	0.0876445	6.8e-16
Substantia nigra	6	HLA-DRB5	ENSG00000198502.5	chr6:32489952-32497901	rs9270560	32560741	T	C	0.45	0.0906748	2.46225e-07	1.97107e-11	20	0.966581	1.97498e-11	0.0876445	6.8e-16
Cerebellar Hemisphere	6	HLA-DRB1	ENSG00000196126.6	chr6:32546882-32548023	rs9270567	32560801	T	G	0.416	-0.0819272	2.08453e-07	5.4286e-12	20	-0.943903	3.07879e-14	0.0773313	1.17e-12
Hippocampus	6	HLA-DRB1	ENSG00000196126.6	chr6:32546882-32548023	rs9270567	32560801	T	G	0.455	-0.0876759	3.74874e-08	1.02866e-10	20	-0.882014	3.86777e-18	0.0773313	1.17e-12
Hypothalamus	6	HLA-DRB1	ENSG00000196126.6	chr6:32546882-32548023	rs9270567	32560801	T	G	0.4861	-0.080963	5.47685e-08	1.41372e-11	20	-0.955144	3.59195e-17	0.0773313	1.17e-12
Putamen (basal ganglia)	6	HLA-DRB1	ENSG00000196126.6	chr6:32546882-32548023	rs9270574	32561028	G	T	0.4324	-0.0934713	1.81807e-07	2.12647e-11	20	-0.826337	1.24137e-14	0.0772388	1.38e-12
Amygdala	6	HLA-DRB1	ENSG00000196126.6	chr6:32546882-32548023	rs9270578	32561093	G	A	0.4489	-0.0846336	9.78069e-08	0.000237281	20	-0.906061	5.66344e-16	0.0766832	1.44e-12
Amygdala	6	HLA-DRB5	ENSG00000198502.5	chr6:32487429-32489681	rs9271021	32574863	G	A	0.25	0.0371048	7.91437e-06	9.01931e-10	20	1.69468	3.6182e-14	0.0628809	3.22e-08
Cerebellum	6	CYP21A1P	ENSG00000204338.4	chr6:31974689-31974789	rs542851571	32583831	G	C	0.1234	-0.172962	3.17021e-08	2.38318e-05	20	-1.03191	7.90936e-11	0.178481	6.67e-26
Cerebellum	6	CYP21A2	ENSG00000231852.2	chr6:32007425-32007525	rs542851571	32583831	G	C	0.1234	0.14294	7.21648e-07	0.000151516	20	1.24864	1.94303e-08	0.178481	6.67e-26
Cerebellum	6	CYP21A2	ENSG00000231852.2	chr6:32007235-32007322	rs542851571	32583831	G	C	0.1234	0.138006	3.25349e-07	2.84815e-05	20	1.29329	5.14623e-09	0.178481	6.67e-26
Cortex	6	CYP21A2	ENSG00000231852.2	chr6:32007235-32007322	rs2284189	32607396	T	C	0.1176	0.150513	4.68902e-07	4.45239e-08	20	1.15183	3.37598e-09	0.173365	5.91e-22
Spinal cord (cervical c-1)	6	HLA-DQA1	ENSG00000196735.7	chr6:32610562-32611069	rs9272585	32607477	G	A	0.2875	0.0572409	7.95138e-07	1.25122e-05	20	1.51033	2.34479e-13	0.0864529	2.33e-11
Cerebellum	6	HLA-DQB1	ENSG00000179344.12	chr6:32628027-32629123	rs9273140	32612868	T	C	0.4156	0.040318	3.49216e-07	6.11172e-10	20	1.56894	5.72261e-28	0.0632564	8.6e-09
Cerebellum	6	CYP21A2	ENSG00000231852.2	chr6:32007026-32007132	.	32613026	G	A	0.1234	0.137531	3.3855e-07	5.81946e-06	20	1.32204	8.64497e-10	0.181821	4.07e-20
Cerebellum	6	CYP21A1P	ENSG00000204338.4	chr6:31974877-31975045	.	32613026	G	A	0.1234	-0.195222	9.40217e-08	0.00222674	20	-0.931357	5.4333e-11	0.181821	4.07e-20
Putamen (basal ganglia)	6	HLA-DQB2	ENSG00000232629.4	chr6:32726909-32729436	rs6905282	32626015	C	A	0.4279	0.0812767	2.69956e-06	2.63136e-11	20	0.893241	1.62748e-11	0.0725997	6.18e-11
Cerebellum	6	HLA-DRB1	ENSG00000196126.6	chr6:32548048-32548522	rs6905975	32626139	C	G	0.461	0.157937	1.59844e-05	0.0521918	20	0.451427	3.53108e-09	0.0712969	2.56e-10
Anterior cingulate cortex (BA24)	6	HLA-DQB1	ENSG00000179344.12	chr6:32630026-32632574	rs1770	32627833	A	G	0.3853	-0.0428471	1.57636e-06	9.79133e-14	20	-1.5026	3.39993e-19	0.0643823	1.29e-08
Frontal Cortex (BA9)	6	HLA-DQB1	ENSG00000179344.12	chr6:32630026-32632574	rs1770	32627833	A	G	0.4025	-0.0387465	5.15476e-07	4.01522e-12	20	-1.66163	1.25103e-26	0.0643823	1.29e-08
Anterior cingulate cortex (BA24)	6	HLA-DQB1	ENSG00000179344.12	chr6:32632845-32634275	rs9273471	32628030	G	A	0.3853	-0.0700929	3.19763e-06	2.10235e-09	20	-0.969271	6.27112e-13	0.067939	9.66e-10
Cortex	6	HLA-DQB1	ENSG00000179344.12	chr6:32629235-32629743	rs9273471	32628030	G	A	0.3676	-0.0510117	1.09334e-07	7.0724e-11	20	-1.33183	7.27843e-27	0.067939	9.66e-10
Cortex	6	HLA-DQB1	ENSG00000179344.12	chr6:32630026-32632574	rs9273471	32628030	G	A	0.3676	-0.0493637	1.21722e-07	8.31499e-11	20	-1.37629	4.01586e-26	0.067939	9.66e-10
Frontal Cortex (BA9)	6	HLA-DQB1	ENSG00000179344.12	chr6:32629235-32629743	rs9273471	32628030	G	A	0.4025	-0.0444653	2.48768e-07	9.31649e-10	20	-1.52791	6.49116e-22	0.067939	9.66e-10
Frontal Cortex (BA9)	6	HLA-DQB1	ENSG00000179344.12	chr6:32632845-32634275	rs9273471	32628030	G	A	0.4025	-0.0559057	1.80727e-06	8.16787e-06	20	-1.21524	2.06818e-14	0.067939	9.66e-10
Cerebellum	6	CYP21A2	ENSG00000231852.2	chr6:32007613-32007781	rs2854277	32628084	C	T	0.1234	0.111414	2.38967e-08	3.42618e-05	20	1.55151	7.57215e-12	0.17286	5.54e-22
Cerebellar Hemisphere	6	CYP21A1P	ENSG00000204338.4	chr6:31974689-31974789	rs2854275	32628428	C	A	0.108	-0.15448	2.04459e-07	5.97278e-10	20	-1.11517	1.30485e-09	0.172271	8.43e-24
Cerebellar Hemisphere	6	CYP21A2	ENSG00000231852.2	chr6:32007026-32007132	rs2856674	32659645	A	G	0.112	0.141072	2.28387e-07	0.0886015	20	1.28058	4.28693e-09	0.180653	7.16e-28
Cerebellar Hemisphere	6	CYP21A2	ENSG00000231852.2	chr6:32006589-32006870	rs1794520	32662338	T	A	0.116	0.201937	4.09628e-07	1.54094e-10	20	0.932897	1.76756e-08	0.188386	6.32e-31
Cerebellar Hemisphere	6	CYP21A2	ENSG00000231852.2	chr6:32007235-32007322	rs1794520	32662338	T	A	0.116	0.125936	2.49503e-08	0.098521	20	1.49589	2.00232e-10	0.188386	6.32e-31
Cerebellar Hemisphere	6	CYP21A2	ENSG00000231852.2	chr6:32007613-32007781	rs1794520	32662338	T	A	0.116	0.107918	1.44446e-09	0.0750174	20	1.74564	1.25066e-12	0.188386	6.32e-31
Cerebellar Hemisphere	6	CYP21A1P	ENSG00000204338.4	chr6:31974290-31974396	rs1794520	32662338	T	A	0.116	-0.186796	7.52051e-08	0.00661203	20	-1.00851	1.23799e-09	0.188386	6.32e-31
Cerebellar Hemisphere	6	CYP21A2	ENSG00000231852.2	chr6:32007983-32008182	rs1794520	32662338	T	A	0.116	0.125038	8.60371e-08	0.00141554	20	1.50663	1.53819e-09	0.188386	6.32e-31
Cerebellar Hemisphere	6	CYP21A1P	ENSG00000204338.4	chr6:31974499-31974586	rs2647044	32667910	G	A	0.1138	-0.125601	1.05966e-09	3.74807e-08	20	-1.4496	1.88284e-13	0.182072	9.72e-28
Cerebellar Hemisphere	6	CYP21A1P	ENSG00000204338.4	chr6:31974877-31975045	rs2647044	32667910	G	A	0.1138	-0.164833	8.36755e-08	5.22429e-09	20	-1.10458	7.65745e-10	0.182072	9.72e-28
Amygdala	6	C4A	ENSG00000244731.3	chr6:31964101-31964205	rs1794272	32672216	A	T	0.1193	-0.14908	3.03978e-07	0.019002	20	-1.21402	6.36901e-09	0.180987	1.76e-27
Nucleus accumbens (basal ganglia)	6	CYP21A1P	ENSG00000204338.4	chr6:31974689-31974789	rs1794272	32672216	A	T	0.1077	-0.135284	1.05495e-07	0.0041671	20	-1.33783	1.07798e-09	0.180987	1.76e-27
Cerebellum	6	CYP21A1P	ENSG00000204338.4	chr6:31974499-31974586	rs1054684	32776921	T	C	0.0974	-0.144318	1.12475e-07	1.79423e-08	20	-1.1861	4.66568e-10	0.171176	4.58e-24
Cortex	6	C4B	ENSG00000224389.4	chr6:31995223-31995466	rs1054684	32776921	T	C	0.09191	0.124201	2.08036e-09	1.29742e-13	20	1.37822	1.0523e-13	0.171176	4.58e-24
Cortex	6	C4B	ENSG00000224389.4	chr6:31995519-31995619	rs1054684	32776921	T	C	0.09191	0.146674	9.52297e-09	1.725e-13	20	1.16705	3.22302e-12	0.171176	4.58e-24
Cortex	6	CYP21A1P	ENSG00000204338.4	chr6:31974499-31974586	rs45506201	32808299	G	A	0.08824	-0.13833	2.14857e-06	6.13407e-12	20	-1.21732	4.53952e-08	0.168392	2.16e-21
Cerebellum	6	HLA-DMA	ENSG00000204257.10	chr6:32917667-32935921	rs57651384	32923849	G	A	0.07468	0.0944849	3.27376e-12	7.43957e-06	20	1.83306	2.66376e-30	0.173197	1.63e-18
Nucleus accumbens (basal ganglia)	6	HLA-DMA	ENSG00000204257.10	chr6:32917667-32935921	rs75380668	32933493	G	C	0.05078	0.125694	5.03708e-09	0.00498249	20	1.37591	4.37635e-15	0.172944	1.8e-18
Cortex	6	HLA-DMA	ENSG00000204257.10	chr6:32917667-32935921	rs59576053	32936120	C	T	0.06985	0.135076	1.48667e-08	0.00697861	20	1.29155	1.67662e-13	0.174457	9.07e-19
Frontal Cortex (BA9)	6	HLA-DMA	ENSG00000204257.10	chr6:32917177-32917387	rs59576053	32936120	C	T	0.05508	0.178622	2.42766e-06	0.296699	20	0.976686	2.52746e-08	0.174457	9.07e-19
Cerebellar Hemisphere	6	HLA-DMA	ENSG00000204257.10	chr6:32916646-32917047	rs73409631	32945466	A	G	0.06	0.0831253	8.83463e-11	0.0949669	20	2.09873	1.10899e-21	0.174457	1.11e-18
Cerebellum	6	HLA-DMA	ENSG00000204257.10	chr6:32917177-32917387	rs73409631	32945466	A	G	0.07468	0.0886189	1.33328e-12	1.46375e-16	20	1.96862	9.78105e-33	0.174457	1.11e-18
Cerebellum	6	HLA-DMA	ENSG00000204257.10	chr6:32916646-32917047	rs73409636	32946511	G	A	0.07468	0.0847648	5.35427e-12	1.13298e-16	20	2.06012	2.51208e-28	0.174625	1.05e-18
Cortex	6	HLA-DMA	ENSG00000204257.10	chr6:32916646-32917047	rs73409636	32946511	G	A	0.06985	0.154118	6.61273e-09	0.000693213	20	1.13307	1.44605e-14	0.174625	1.05e-18
Cerebellar Hemisphere	6	HLA-DMA	ENSG00000204257.10	chr6:32917667-32935921	rs143522819	32950902	TAGC	T	0.06	-0.0956695	1.05324e-09	1.15507e-15	20	1.83131	3.64605e-17	-0.1752	8.005e-19
Cerebellar Hemisphere	6	HLA-DMA	ENSG00000204257.10	chr6:32917177-32917387	rs57331574	32961191	T	C	0.06	0.080585	1.59988e-11	0.00266005	20	2.1555	4.63858e-26	0.173701	2.12e-18
Cortex	6	HLA-DMA	ENSG00000204257.10	chr6:32917177-32917387	rs57331574	32961191	T	C	0.07353	0.17596	4.62457e-08	6.68953e-06	20	0.987164	2.62227e-12	0.173701	2.12e-18
Cerebellar Hemisphere	6	GGNBP1	ENSG00000204188.3	chr6:33552618-33552995	rs115991849	33062357	A	C	0.036	0.387484	5.45377e-05	0.0330123	20	0.389701	1.00091e-08	0.151003	1.32e-08
Putamen (basal ganglia)	6	HLA-DPB2	ENSG00000224557.3	chr6:33095876-33096410	rs6914616	33063592	C	A	0.05405	0.0693998	6.90573e-06	0.0593376	20	1.91328	3.30923e-14	0.132781	2.38e-08
Caudate (basal ganglia)	6	HLA-DPB2	ENSG00000224557.3	chr6:33095876-33096410	rs566905843	33066160	T	C	0.06597	0.0829488	3.41964e-06	0.011205	20	1.63976	2.45939e-16	0.136016	1.74e-08
Hippocampus	6	HLA-DPB2	ENSG00000224557.3	chr6:33095876-33096410	rs537654764	33066353	A	C	0.07658	0.0661744	3.02232e-06	0.00734436	19	2.04222	2.65922e-17	0.135143	2.14e-08
Substantia nigra	6	HLA-DPB2	ENSG00000224557.3	chr6:33095876-33096410	rs9500937	33072997	G	A	0.075	0.0462897	5.06677e-06	0.244901	20	2.91761	3.71739e-15	0.135055	2.12e-08
Hypothalamus	6	HLA-DPB2	ENSG00000224557.3	chr6:33095876-33096410	rs11965740	33076567	T	C	0.05556	0.0553381	3.95104e-06	0.0522909	20	2.43739	4.43261e-16	0.13488	2.08e-08
Nucleus accumbens (basal ganglia)	6	HLA-DPB2	ENSG00000224557.3	chr6:33095876-33096410	rs11965740	33076567	T	C	0.06923	0.083342	6.19018e-06	0.00025885	20	1.6184	2.13125e-14	0.13488	2.08e-08
Cerebellar Hemisphere	7	GRM3	ENSG00000198822.6	chr7:86339522-86394321	rs137881681	86856646	G	C	0.012	0.447619	2.36864e-06	8.73433e-05	20	0.425854	2.09239e-15	0.19062	4.35e-09
Cerebellum	7	DMTF1	ENSG00000135164.14	chr7:86782108-86792810	rs137881681	86856646	G	C	0.00974	0.474098	5.73682e-08	0.000979442	20	0.40207	5.15093e-46	0.19062	4.35e-09
Nucleus accumbens (basal ganglia)	7	KIAA1324L	ENSG00000164659.10	chr7:86539318-86540937	rs137881681	86856646	G	C	0.01154	0.437222	7.76974e-08	2.32252e-06	20	0.435981	1.42825e-40	0.19062	4.35e-09
Spinal cord (cervical c-1)	7	SRI	ENSG00000075142.9	chr7:87846507-87856223	rs73210260	86859942	G	C	0.03614	0.262115	5.30501e-05	2.53148e-06	10	0.578062	1.16832e-08	0.151519	1.03e-08
Cortex	7	CROT	ENSG00000005469.7	chr7:86978500-86986822	rs73212045	86883248	A	C	0.03309	0.42176	5.22247e-05	0.00053947	20	0.37651	3.76633e-08	0.158797	2.38e-09
Anterior cingulate cortex (BA24)	8	PTK2B	ENSG00000120899.13	chr8:27293866-27294638	rs2565064	27327841	C	G	0.2477	-0.144071	3.24044e-05	5.26472e-08	12	-0.438412	6.60532e-09	0.0631626	2.61e-09
Cerebellum	8	RP11-350N15.3	ENSG00000254981.1	chr8:38258307-38259077	rs2016875	38259035	C	A	0.1916	0.114614	4.8737e-05	0.0178588	20	0.582158	2.09301e-08	0.0667236	3.76e-09
Cerebellar Hemisphere	8	FGFR1	ENSG00000077782.15	chr8:38286909-38287199	rs4647907	38287555	C	T	0.176	-0.0986641	2.66559e-05	0.00883674	20	-0.703729	5.21829e-09	0.0694328	1.47e-09
Cerebellum	8	FGFR1	ENSG00000077782.15	chr8:38286909-38287199	rs16887377	38291836	T	C	0.1526	-0.0650786	1.0596e-06	0.0645782	20	-1.0755	1.61183e-16	0.0699924	1.44e-09
Cerebellar Hemisphere	8	FGFR1	ENSG00000077782.15	chr8:38285954-38286764	rs10101096	38292147	A	C	0.18	-0.0842904	1.00713e-05	0.0331549	20	-0.820412	7.60212e-11	0.0691529	1.82e-09
Cerebellum	8	FGFR1	ENSG00000077782.15	chr8:38285954-38286764	rs9657190	38295928	A	G	0.1883	-0.0722856	6.20406e-06	0.0136644	20	-0.916583	1.01318e-12	0.0662558	5.18e-09
Cerebellar Hemisphere	10	AS3MT	ENSG00000214435.3	chr10:104636793-104638135	rs3781286	104595719	C	T	0.432	-0.164179	1.34922e-06	0.000355736	20	-0.373843	6.45336e-14	0.0613773	2.59e-10
Cerebellum	10	AS3MT	ENSG00000214435.3	chr10:104629603-104629840	rs3781286	104595719	C	T	0.4091	-0.14772	1.77021e-05	3.43255e-06	20	-0.415496	4.98812e-09	0.0613773	2.59e-10
Cerebellum	10	AS3MT	ENSG00000214435.3	chr10:104629351-104629561	rs12219246	104613355	A	G	0.3725	-0.0822529	4.39434e-07	9.95393e-06	20	-0.941291	3.51807e-11	0.0774239	5.96e-15
Cerebellum	10	AS3MT	ENSG00000214435.3	chr10:104632356-104632853	rs12219247	104613361	A	G	0.3454	-0.201746	1.38547e-08	6.27878e-05	20	-0.39614	4.95426e-16	0.0799196	2.01e-15
Cerebellar Hemisphere	10	AS3MT	ENSG00000214435.3	chr10:104632991-104634348	rs7096169	104618695	A	G	0.4	-0.211721	8.15816e-08	6.44258e-06	20	-0.378348	5.39762e-13	0.0801042	1.09e-15
Cerebellar Hemisphere	10	AS3MT	ENSG00000214435.3	chr10:104638749-104650300	rs7096169	104618695	A	G	0.4	-0.222278	5.70418e-07	5.28587e-06	20	-0.360379	1.58104e-10	0.0801042	1.09e-15
Cerebellum	10	AS3MT	ENSG00000214435.3	chr10:104638268-104638605	rs7096169	104618695	A	G	0.3734	-0.193988	5.55377e-09	2.65591e-08	20	-0.412933	2.07276e-17	0.0801042	1.09e-15
Cerebellar Hemisphere	10	AS3MT	ENSG00000214435.3	chr10:104629603-104629840	rs12241517	104621068	A	G	0.4	-0.134962	5.67677e-06	0.000390468	20	-0.596952	3.71656e-08	0.0805656	1.09e-15
Cerebellar Hemisphere	10	AS3MT	ENSG00000214435.3	chr10:104638268-104638605	rs12241517	104621068	A	G	0.4	-0.201556	2.19704e-07	1.06538e-05	20	-0.399719	1.12926e-11	0.0805656	1.09e-15
Cerebellum	10	AS3MT	ENSG00000214435.3	chr10:104636793-104638135	rs12241517	104621068	A	G	0.3734	-0.21915	2.8794e-08	1.86954e-06	20	-0.367628	1.53977e-14	0.0805656	1.09e-15
Cerebellar Hemisphere	10	AS3MT	ENSG00000214435.3	chr10:104629351-104629561	rs10786717	104625237	A	G	0.4	-0.0616496	1.27027e-06	1.14149e-05	20	-1.30982	3.16767e-10	0.0807501	3.09e-14
Cerebellum	10	AS3MT	ENSG00000214435.3	chr10:104650436-104660349	rs11191424	104625886	G	A	0.3734	-0.236891	4.33875e-07	1.01896e-05	20	-0.342432	1.07729e-10	0.0811191	4.78e-16
Cerebellar Hemisphere	10	AS3MT	ENSG00000214435.3	chr10:104650436-104660349	rs7085104	104628873	A	G	0.396	-0.196343	8.29867e-08	0.000121555	20	-0.41033	6.73874e-13	0.0805656	8.17e-16
Cerebellum	10	AS3MT	ENSG00000214435.3	chr10:104632991-104634348	rs7085104	104628873	A	G	0.3701	-0.230142	3.29773e-07	5.17392e-07	20	-0.350069	4.02434e-11	0.0805656	8.17e-16
Cerebellum	10	AS3MT	ENSG00000214435.3	chr10:104638749-104650300	rs7085104	104628873	A	G	0.3701	-0.222592	2.60449e-08	9.14735e-07	20	-0.361943	1.31931e-14	0.0805656	8.17e-16
Hypothalamus	10	AS3MT	ENSG00000214435.3	chr10:104638268-104638605	rs7085104	104628873	A	G	0.3843	-0.229595	5.88012e-06	5.03589e-07	20	-0.350903	4.23194e-08	0.0805656	8.17e-16
Cerebellar Hemisphere	10	NT5C2	ENSG00000076685.14	chr10:104934740-104940941	rs113278154	104960464	C	T	0.08943	-0.216313	6.01321e-07	0.00135575	20	-0.669767	8.82529e-10	0.144879	8.17e-18
Frontal Cortex (BA9)	11	DGKZ	ENSG00000149091.11	chr11:46391101-46392862	rs80031726	46481259	T	C	0.1864	0.176246	1.11254e-05	4.10847e-06	20	-0.491443	7.6651e-09	-0.0866151	1.29e-11
Anterior cingulate cortex (BA24)	12	ARL6IP4	ENSG00000182196.9	chr12:123465814-123466141	rs61955196	123451018	G	C	0.3716	0.316537	1.5286e-05	1.45541e-07	20	0.216697	1.17798e-08	0.0685928	3.32e-11
Caudate (basal ganglia)	12	ARL6IP4	ENSG00000182196.9	chr12:123465814-123466117	rs61955196	123451018	G	C	0.3819	-0.10709	2.09671e-07	3.12633e-10	20	-0.640516	7.72682e-17	0.0685928	3.32e-11
Cerebellum	12	ARL6IP4	ENSG00000182196.9	chr12:123465814-123466141	rs61955196	123451018	G	C	0.3701	0.418043	7.82491e-06	8.17846e-06	20	0.164081	1.45354e-09	0.0685928	3.32e-11
Cerebellum	12	ARL6IP4	ENSG00000182196.9	chr12:123465847-123466117	rs61955196	123451018	G	C	0.3701	-0.100703	5.03603e-09	3.04746e-07	20	-0.681137	3.86958e-35	0.0685928	3.32e-11
Nucleus accumbens (basal ganglia)	12	ARL6IP4	ENSG00000182196.9	chr12:123465814-123466141	rs61955196	123451018	G	C	0.35	0.270135	1.29024e-05	4.10022e-05	20	0.25392	7.07718e-09	0.0685928	3.32e-11
Frontal Cortex (BA9)	12	ARL6IP4	ENSG00000182196.9	chr12:123465847-123466117	rs3759115	123464279	T	C	0.3559	-0.0939173	1.28171e-08	0.000395785	20	-0.736317	2.85183e-27	0.0691529	2.23e-11
Cerebellar Hemisphere	12	ARL6IP4	ENSG00000182196.9	chr12:123465847-123466117	rs55742290	123466111	C	T	0.34	-0.0964246	9.78198e-09	1.41821e-05	20	-0.709425	1.32121e-30	0.068406	3.73e-11
Spinal cord (cervical c-1)	12	ARL6IP4	ENSG00000182196.9	chr12:123465814-123466117	rs3741530	123469647	G	T	0.3554	-0.0978135	1.56569e-06	5.01248e-06	20	-0.713663	8.27604e-12	0.0698059	1.47e-11
Cortex	12	ARL6IP4	ENSG00000182196.9	chr12:123465814-123466141	rs61955214	123482424	T	C	0.3934	0.361307	6.97342e-06	0.00311803	20	0.184414	4.97289e-10	0.0666301	8.07e-11
Substantia nigra	12	ARL6IP4	ENSG00000182196.9	chr12:123465814-123466117	rs61955214	123482424	T	C	0.3812	-0.104773	2.38249e-05	9.72262e-06	20	-0.635944	2.69659e-08	0.0666301	8.07e-11
Amygdala	12	ARL6IP4	ENSG00000182196.9	chr12:123465814-123466117	rs28755851	123486282	A	T	0.3239	-0.102822	2.90983e-06	1.76329e-05	20	-0.689777	1.61555e-10	0.0709243	6.84e-12
Hypothalamus	12	ARL6IP4	ENSG00000182196.9	chr12:123465847-123466117	rs28755851	123486282	A	T	0.3241	-0.0991585	2.95843e-08	3.91128e-05	20	-0.715262	4.74656e-21	0.0709243	6.84e-12
Anterior cingulate cortex (BA24)	12	ARL6IP4	ENSG00000182196.9	chr12:123465847-123466117	rs7305511	123498253	G	T	0.3716	-0.112481	7.70098e-08	2.79866e-10	20	-0.623917	1.38716e-18	0.0701788	1.12e-11
Hippocampus	12	ARL6IP4	ENSG00000182196.9	chr12:123465814-123466117	rs7305511	123498253	G	T	0.3423	-0.0847406	6.36983e-07	9.51876e-05	20	-0.828161	2.3258e-13	0.0701788	1.12e-11
Nucleus accumbens (basal ganglia)	12	ARL6IP4	ENSG00000182196.9	chr12:123465847-123466117	rs7305511	123498253	G	T	0.35	-0.105575	3.66849e-08	1.8704e-07	20	-0.664733	4.63347e-21	0.0701788	1.12e-11
Putamen (basal ganglia)	12	ARL6IP4	ENSG00000182196.9	chr12:123465814-123466117	rs7305511	123498253	G	T	0.3559	-0.163023	1.10733e-05	8.69258e-09	20	-0.430485	8.03512e-09	0.0701788	1.12e-11
Hypothalamus	12	ARL6IP4	ENSG00000182196.9	chr12:123465814-123466117	rs12425850	123501972	T	C	0.3241	-0.107022	8.79311e-08	3.46402e-05	20	-0.670539	5.40117e-17	0.0717624	3.52e-12
Spinal cord (cervical c-1)	12	ARL6IP4	ENSG00000182196.9	chr12:123465847-123466117	rs12425850	123501972	T	C	0.3554	-0.09143	5.79312e-08	5.39841e-05	20	-0.784889	4.14166e-18	0.0717624	3.52e-12
Substantia nigra	12	ARL6IP4	ENSG00000182196.9	chr12:123465847-123466117	rs12425850	123501972	T	C	0.3625	-0.0937182	4.44838e-08	5.67245e-07	20	-0.765725	7.25418e-19	0.0717624	3.52e-12
Cerebellum	12	ARL6IP4	ENSG00000182196.9	chr12:123465814-123466117	rs12425009	123502044	C	T	0.3669	-0.106067	4.37306e-08	2.0776e-06	20	-0.676576	6.45991e-19	0.0717624	3.6e-12
Hippocampus	12	ARL6IP4	ENSG00000182196.9	chr12:123465847-123466117	rs12425009	123502044	C	T	0.3378	-0.086916	4.34029e-09	1.64698e-08	20	-0.825652	6.01352e-28	0.0717624	3.6e-12
Anterior cingulate cortex (BA24)	12	ARL6IP4	ENSG00000182196.9	chr12:123465814-123466117	rs7957096	123544878	A	G	0.3578	-0.0941459	3.921e-07	9.9161e-10	20	-0.742456	1.89741e-14	0.0698991	1.25e-11
Cortex	12	ARL6IP4	ENSG00000182196.9	chr12:123465847-123466117	rs4148863	123569375	A	G	0.3787	-0.100487	3.73399e-09	1.40918e-07	20	-0.697457	1.42484e-32	0.0700856	1.11e-11
Caudate (basal ganglia)	12	ARL6IP4	ENSG00000182196.9	chr12:123465847-123466117	rs1790094	123586688	T	C	0.375	-0.0918038	5.77425e-09	4.78366e-11	20	-0.753268	5.17464e-32	0.0691529	2.08e-11
Putamen (basal ganglia)	12	ARL6IP4	ENSG00000182196.9	chr12:123465847-123466117	rs1790106	123591596	G	T	0.3514	-0.0875601	1.50594e-08	2.05628e-08	20	-0.791908	7.4244e-26	0.0693395	1.85e-11
Frontal Cortex (BA9)	12	ARL6IP4	ENSG00000182196.9	chr12:123465814-123466117	rs949143	123595163	G	A	0.3559	-0.0869033	9.3612e-08	1.94282e-06	20	-0.7893	3.08598e-19	0.0685928	3.05e-11
Nucleus accumbens (basal ganglia)	12	ARL6IP4	ENSG00000182196.9	chr12:123465814-123466117	rs74833543	123653256	CCCT	C	0.3462	-0.100699	1.55552e-07	1.96405e-07	20	-0.726957	1.65987e-15	0.073204	2.523e-12
Cerebellar Hemisphere	12	ARL6IP4	ENSG00000182196.9	chr12:123465814-123466117	rs1727286	123680563	T	C	0.34	-0.107001	8.92515e-08	2.32832e-10	20	-0.685449	2.87329e-16	0.0733434	1.59e-12
Cortex	12	ARL6IP4	ENSG00000182196.9	chr12:123465814-123466117	rs1727286	123680563	T	C	0.375	-0.116323	1.94177e-07	1.36486e-06	20	-0.630514	1.42404e-14	0.0733434	1.59e-12
Amygdala	12	ARL6IP4	ENSG00000182196.9	chr12:123465847-123466117	rs1626703	123710835	A	C	0.3182	-0.0914428	3.19187e-07	3.88433e-07	20	-0.756242	1.36009e-16	0.0691529	8.07e-11
Cerebellum	12	SETD8	ENSG00000183955.8	chr12:123868756-123872988	rs28533432	123873242	C	T	0.3506	-0.094573	1.16054e-05	1.4817e-05	20	-0.669856	1.29977e-10	0.0633503	2e-09
Caudate (basal ganglia)	14	APOPT1	ENSG00000256053.3	chr14:104038158-104053610	rs12891360	104008159	C	T	0.2882	0.0909692	2.00301e-05	1.86299e-06	20	-0.680881	2.97267e-10	-0.0619392	6.91e-09
Nucleus accumbens (basal ganglia)	14	APOPT1	ENSG00000256053.3	chr14:104040508-104053610	rs2403196	104021806	G	A	0.3	-0.289468	9.40142e-06	1.55429e-07	20	0.253676	8.9541e-09	-0.0734313	3.6e-12
Spinal cord (cervical c-1)	14	APOPT1	ENSG00000256053.3	chr14:104029462-104053610	rs2274267	104029449	G	A	0.2831	0.137475	1.04399e-05	7.34541e-06	20	-0.53101	1.22795e-08	-0.0730009	3.4e-12
Cortex	14	APOPT1	ENSG00000256053.3	chr14:104029462-104053610	rs58033365	104030901	T	C	0.25	0.184388	5.41167e-06	3.60124e-05	20	-0.400988	2.8815e-09	-0.0739372	1.51e-12
Anterior cingulate cortex (BA24)	14	APOPT1	ENSG00000256053.3	chr14:104038158-104040443	rs7140568	104041374	C	T	0.2982	-0.338755	9.21666e-06	0.0015377	20	0.22794	3.43202e-08	-0.0772159	9.11e-14
Frontal Cortex (BA9)	14	APOPT1	ENSG00000256053.3	chr14:104029462-104053610	rs7140568	104041374	C	T	0.2585	0.19948	3.47217e-06	0.000109042	20	-0.387086	3.01909e-09	-0.0772159	9.11e-14
Frontal Cortex (BA9)	14	APOPT1	ENSG00000256053.3	chr14:104040508-104053610	rs71417868	104046592	A	T	0.2754	-0.338413	1.00344e-05	1.05012e-05	20	0.229032	4.46237e-08	-0.0775076	7.31e-14
Cerebellum	14	APOPT1	ENSG00000256053.3	chr14:104040508-104053610	rs8017628	104047428	C	T	0.3279	-0.328966	9.59344e-06	2.33408e-06	20	0.233935	3.35255e-08	-0.0769566	1.33e-13
Cortex	14	APOPT1	ENSG00000256053.3	chr14:104038158-104040443	rs8017628	104047428	C	T	0.3272	-0.325453	6.79529e-06	6.28383e-07	20	0.23646	1.44966e-08	-0.0769566	1.33e-13
Cerebellar Hemisphere	14	APOPT1	ENSG00000256053.3	chr14:104038158-104053610	rs8017993	104047734	A	G	0.276	0.118224	6.16845e-07	1.97844e-06	20	-0.651764	1.958e-11	-0.0770538	9.23e-14
Nucleus accumbens (basal ganglia)	14	APOPT1	ENSG00000256053.3	chr14:104038158-104053610	rs8017993	104047734	A	G	0.3	0.0999084	8.87998e-08	0.00287588	20	-0.771245	1.57695e-14	-0.0770538	9.23e-14
Hypothalamus	14	APOPT1	ENSG00000256053.3	chr14:104029462-104053610	rs4906338	104050357	A	G	0.2454	0.219662	6.96124e-06	8.81147e-07	20	-0.351276	1.61928e-08	-0.0771619	1.15e-13
Nucleus accumbens (basal ganglia)	14	APOPT1	ENSG00000256053.3	chr14:104029462-104053610	rs4906338	104050357	A	G	0.2962	0.142023	3.29126e-08	3.62077e-06	20	-0.543307	1.28834e-16	-0.0771619	1.15e-13
Cerebellar Hemisphere	14	APOPT1	ENSG00000256053.3	chr14:104038158-104040443	rs34026011	104050883	G	A	0.28	-0.325037	9.04201e-06	3.88402e-08	20	0.237826	3.14898e-08	-0.0773023	1.04e-13
Cerebellum	14	APOPT1	ENSG00000256053.3	chr14:104038158-104053610	rs34026011	104050883	G	A	0.3214	0.102386	5.69461e-08	0.000421149	20	-0.75501	1.98431e-15	-0.0773023	1.04e-13
Hippocampus	14	APOPT1	ENSG00000256053.3	chr14:104038158-104053610	rs34026011	104050883	G	A	0.3108	0.103981	1.34842e-06	0.0146663	20	-0.74343	2.03953e-10	-0.0773023	1.04e-13
Anterior cingulate cortex (BA24)	14	APOPT1	ENSG00000256053.3	chr14:104038158-104053610	rs35229468	104052057	C	T	0.2936	0.110187	1.06763e-06	0.817505	20	-0.698519	8.28235e-11	-0.0769674	1.47e-13
Anterior cingulate cortex (BA24)	14	APOPT1	ENSG00000256053.3	chr14:104029462-104053610	rs67899457	104060066	A	T	0.3028	0.151765	5.46603e-07	0.000234669	20	-0.496198	1.01328e-11	-0.0753056	1.35e-13
Caudate (basal ganglia)	14	APOPT1	ENSG00000256053.3	chr14:104029462-104053610	rs144291564	104060381	C	T	0.2847	0.166371	4.28618e-06	0.000201053	20	-0.458797	2.50676e-12	-0.0763304	1.1e-09
Amygdala	14	APOPT1	ENSG00000256053.3	chr14:104038158-104053610	rs12147174	104060392	G	A	0.2727	0.0926454	6.12043e-05	3.98728e-05	20	-0.774268	3.24115e-08	-0.0717323	5.88e-09
Substantia nigra	14	APOPT1	ENSG00000256053.3	chr14:104038158-104053610	rs60249782	104061284	G	A	0.2625	0.0752128	6.42479e-07	1.27404e-05	20	-0.993639	1.28723e-11	-0.0747343	2.06e-13
Hippocampus	14	APOPT1	ENSG00000256053.3	chr14:104029462-104053610	rs11851000	104069997	C	T	0.3198	0.138931	7.53604e-07	0.0175854	20	-0.531876	1.04808e-11	-0.0738941	5.6e-13
Putamen (basal ganglia)	14	APOPT1	ENSG00000256053.3	chr14:104038158-104053610	rs8021229	104157578	C	T	0.3153	0.0788323	6.10633e-07	4.22557e-10	20	-0.921662	4.83173e-12	-0.0726567	5.72e-13
Caudate (basal ganglia)	14	ZFYVE21	ENSG00000100711.9	chr14:104182317-104195244	rs1535099	104194278	C	T	0.3611	-0.0808579	6.26925e-05	2.15599e-09	20	-0.712464	2.85936e-08	0.0576083	7.38e-09
Cerebellum	14	ZFYVE21	ENSG00000100711.9	chr14:104182317-104195244	rs1535099	104194278	C	T	0.4286	-0.106579	5.59662e-05	1.34732e-08	20	-0.540523	1.88915e-08	0.0576083	7.38e-09
Spinal cord (cervical c-1)	14	ZFYVE21	ENSG00000100711.9	chr14:104182317-104195244	rs1535099	104194278	C	T	0.3554	-0.0599148	1.72078e-05	1.51179e-10	20	-0.961504	1.25515e-10	0.0576083	7.38e-09
Caudate (basal ganglia)	15	PSMA4	ENSG00000041357.11	chr15:78832806-78834246	rs113352275	78840567	C	T	0.2222	0.10883	2.09115e-05	4.08521e-10	20	0.640563	4.98466e-10	0.0697126	5.46e-09
Cortex	15	PSMA4	ENSG00000041357.11	chr15:78832806-78834246	rs503464	78857896	T	A	0.2132	0.102841	2.41668e-05	3.69315e-08	20	0.62695	3.13141e-10	0.064476	1.22e-08
Cerebellum	15	RP13-98N21.3	ENSG00000259785.1	chr15:82622293-82622372	rs72749543	82456853	C	T	0.1916	-0.045481	2.55317e-06	2.98022e-07	20	1.39652	1.78885e-19	-0.063515	3.56e-08
Cerebellum	15	RP13-98N21.3	ENSG00000259785.1	chr15:82622520-82623676	rs61554133	82567745	A	C	0.2305	-0.092234	5.8052e-06	8.23439e-07	20	0.63826	4.03688e-16	-0.0588693	4.8e-08
Cerebellar Hemisphere	15	RP13-98N21.3	ENSG00000259785.1	chr15:82622293-82622372	rs144246860	82568682	ATT	A	0.26	0.0485169	2.54301e-06	6.83953e-09	20	1.21403	1.39002e-20	0.0589008	4.702e-08
Cerebellar Hemisphere	15	RP13-98N21.3	ENSG00000259785.1	chr15:82622520-82623676	rs144246860	82568682	ATT	A	0.26	0.111973	1.54457e-05	5.18248e-08	20	0.526027	1.36613e-12	0.0589008	4.702e-08
Cerebellar Hemisphere	15	AP3B2	ENSG00000103723.8	chr15:83334056-83334208	rs783533	83250186	C	T	0.452	-0.0752199	6.13447e-05	2.74241e-09	20	0.715259	1.37147e-08	-0.0538017	1.52e-08
Cerebellum	15	AP3B2	ENSG00000103723.8	chr15:83333696-83333998	rs783533	83250186	C	T	0.4513	-0.0844585	5.83925e-05	4.85676e-09	20	0.637019	1.12886e-08	-0.0538017	1.52e-08
Cerebellum	15	AP3B2	ENSG00000103723.8	chr15:83334056-83334208	rs783533	83250186	C	T	0.4513	-0.0686441	1.5644e-05	6.86096e-09	20	0.783777	2.27876e-11	-0.0538017	1.52e-08
Cerebellar Hemisphere	15	GOLGA6L10	ENSG00000205281.6	chr15:82635263-82635472	rs783538	83253143	C	G	0.316	-0.0828017	1.7626e-05	4.34366e-09	20	0.677836	1.21074e-11	-0.056126	2.89e-08
Cerebellar Hemisphere	15	AP3B2	ENSG00000103723.8	chr15:83333696-83333998	rs783522	83280613	A	G	0.44	-0.064779	1.18046e-05	9.79081e-09	20	0.814098	4.51753e-13	-0.0527364	3.73e-08
Cerebellum	15	GOLGA6L10	ENSG00000205281.6	chr15:82635263-82635472	rs112478508	83290138	C	T	0.2565	-0.0789789	1.0282e-05	2.57647e-09	20	0.735714	5.96193e-13	-0.0581059	2.39e-08
Cerebellar Hemisphere	15	RP13-98N21.3	ENSG00000259785.1	chr15:82599703-82608705	rs62009945	83299956	T	A	0.28	-0.0905371	0.000109786	1.73937e-08	20	0.628805	4.44313e-08	-0.0569302	4.54e-08
Nucleus accumbens (basal ganglia)	15	GOLGA6L3	ENSG00000188388.9	chr15:85788931-85789956	rs12911210	84792083	A	C	0.2462	0.121312	1.27282e-05	7.04822e-05	20	0.514468	1.01236e-11	0.0624113	1.29e-08
Caudate (basal ganglia)	15	GOLGA6L3	ENSG00000188388.9	chr15:85788931-85789956	rs4842939	84827966	C	T	0.2569	-0.153865	4.23084e-05	1.47172e-08	18	0.417092	7.48892e-09	-0.0641759	6.58e-09
Cerebellum	15	GOLGA6L3	ENSG00000188388.9	chr15:85788931-85789956	rs4842940	84831225	C	T	0.224	-0.133059	2.23537e-05	3.87519e-09	20	0.473102	5.07414e-10	-0.0629504	6.73e-09
Hypothalamus	15	GOLGA6L3	ENSG00000188388.9	chr15:85788931-85789956	rs11637026	85136684	C	T	0.25	0.102263	3.55157e-05	4.25506e-06	20	0.61673	7.97315e-10	0.0630687	2.33e-08
Cerebellar Hemisphere	16	INO80E	ENSG00000169592.10	chr16:30014848-30014970	rs4787491	30015337	A	G	0.448	-0.061514	1.1645e-05	1.57852e-07	20	-0.881167	3.03254e-12	0.0542041	1.7e-08
Cerebellum	16	INO80E	ENSG00000169592.10	chr16:30014848-30014970	rs4787491	30015337	A	G	0.4773	-0.0719682	1.10508e-05	0.000393439	20	-0.753167	2.18121e-12	0.0542041	1.7e-08
Putamen (basal ganglia)	16	INO80E	ENSG00000169592.10	chr16:30014848-30014970	rs4787491	30015337	A	G	0.455	-0.0698627	8.51072e-05	5.24039e-05	20	-0.775866	4.2174e-08	0.0542041	1.7e-08
Cerebellar Hemisphere	16	SETD6	ENSG00000103037.7	chr16:58550248-58550381	rs42945	58545426	A	G	0.416	-0.174478	1.962e-05	7.00343e-09	20	0.36183	7.8267e-09	-0.0631315	2.25e-10
Cerebellar Hemisphere	16	SETD6	ENSG00000103037.7	chr16:58550577-58550711	rs42945	58545426	A	G	0.416	-0.190793	1.1004e-05	7.39468e-09	16	0.330891	1.06744e-09	-0.0631315	2.25e-10
Cerebellar Hemisphere	16	SETD6	ENSG00000103037.7	chr16:58552448-58552627	rs42945	58545426	A	G	0.416	-0.235331	2.14352e-05	1.1314e-08	17	0.268266	1.04328e-08	-0.0631315	2.25e-10
Cerebellum	16	SETD6	ENSG00000103037.7	chr16:58550577-58550711	rs42945	58545426	A	G	0.4091	-0.205734	7.21806e-06	5.66591e-09	20	0.306861	2.176e-10	-0.0631315	2.25e-10
Cerebellar Hemisphere	19	MAU2	ENSG00000129933.16	chr19:19446545-19446930	rs8101499	19476984	A	G	0.32	0.26387	2.20634e-05	6.45515e-11	20	0.247899	2.23629e-08	0.0654131	7.38e-11
Cerebellum	19	PRR12	ENSG00000126464.9	chr19:50118267-50119003	rs10404887	50096421	C	G	0.3084	0.365633	1.18941e-05	0.845961	20	0.179672	6.99614e-12	0.0656941	1.26e-08
Cerebellar Hemisphere	19	PRR12	ENSG00000126464.9	chr19:50097873-50097953	rs7251877	50097547	A	G	0.268	0.274577	3.84609e-05	0.0599575	20	0.238233	2.10068e-09	0.0654131	1.44e-08
Cerebellum	19	PRR12	ENSG00000126464.9	chr19:50128248-50128361	rs7251877	50097547	A	G	0.3052	0.324038	3.83606e-06	0.393311	20	0.201869	1.48337e-15	0.0654131	1.44e-08
Cerebellum	19	PRR12	ENSG00000126464.9	chr19:50097873-50097953	rs7251877	50097547	A	G	0.3052	0.272313	1.79649e-05	0.640539	20	0.240213	5.32773e-11	0.0654131	1.44e-08
Cerebellum	19	PRR12	ENSG00000126464.9	chr19:50123735-50124781	rs7251877	50097547	A	G	0.3052	0.363488	8.98554e-06	0.747882	20	0.17996	8.91983e-13	0.0654131	1.44e-08
Cerebellum	19	PRR12	ENSG00000126464.9	chr19:50117907-50118132	rs7251877	50097547	A	G	0.3052	0.318484	6.27349e-06	0.125197	20	0.205389	7.43804e-14	0.0654131	1.44e-08
Cerebellum	19	PRR12	ENSG00000126464.9	chr19:50119477-50123608	rs7251877	50097547	A	G	0.3052	0.294631	5.92719e-06	0.0281115	20	0.222017	4.88948e-14	0.0654131	1.44e-08
Cerebellum	19	PRR12	ENSG00000126464.9	chr19:50096697-50097710	rs10414643	50097784	T	C	0.3117	0.221606	2.11285e-05	0.403054	20	0.287986	3.16158e-11	0.0638195	3.02e-08
Cerebellum	19	PRR12	ENSG00000126464.9	chr19:50128458-50128717	rs10414643	50097784	T	C	0.3117	0.321103	3.69353e-06	0.394012	20	0.198751	3.57026e-17	0.0638195	3.02e-08
Cerebellum	19	PRR12	ENSG00000126464.9	chr19:50105176-50117789	rs10414643	50097784	T	C	0.3117	0.252425	3.46139e-06	0.37854	20	0.252826	1.76813e-17	0.0638195	3.02e-08
Cerebellum	19	PRR12	ENSG00000126464.9	chr19:50124880-50128100	rs10414643	50097784	T	C	0.3117	0.356964	1.66104e-05	0.636441	20	0.178784	7.47235e-12	0.0638195	3.02e-08
Cerebellar Hemisphere	19	IRF3	ENSG00000126456.11	chr19:50165586-50165681	rs10415576	50164390	T	C	0.436	0.348699	9.67191e-05	0.0171375	20	0.165209	3.51082e-08	0.0576083	3.49e-08
Caudate (basal ganglia)	19	IRF3	ENSG00000126456.11	chr19:50168104-50168928	rs2304204	50169020	T	C	0.2778	-0.108573	1.10481e-05	0.972874	20	-0.702015	3.64198e-09	0.07622	4.43e-11
Putamen (basal ganglia)	19	IRF3	ENSG00000126456.11	chr19:50168104-50168928	rs1045567	50176786	T	C	0.2793	-0.0914014	8.81113e-06	0.0818434	20	-0.820717	6.1665e-10	0.0750147	1.68e-10
Anterior cingulate cortex (BA24)	22	NDUFA6-AS1	ENSG00000237037.5	chr22:42528198-42528376	rs2301521	42423110	G	C	0.2523	0.0684588	9.25302e-06	0.000817208	20	-0.957857	7.25891e-10	-0.0655737	1.7e-10
Substantia nigra	22	CYP2D7P1	ENSG00000205702.6	chr22:42536708-42537161	rs2301521	42423110	G	C	0.2875	-0.0552733	2.73522e-06	0.0121387	20	1.18635	4.89876e-12	-0.0655737	1.7e-10
Nucleus accumbens (basal ganglia)	22	CYP2D6	ENSG00000100197.16	chr22:42524947-42525034	rs5751204	42433801	C	T	0.2654	-0.0495845	2.15427e-07	3.02665e-13	20	1.3188	4.23599e-19	-0.0653922	1.9e-10
Caudate (basal ganglia)	22	CYP2D7P1	ENSG00000205702.6	chr22:42536708-42537161	rs133353	42437366	G	A	0.3229	-0.0562188	4.57326e-07	0.0133127	20	1.13357	2.25889e-18	-0.0637282	6.67e-10
Anterior cingulate cortex (BA24)	22	CYP2D6	ENSG00000100197.16	chr22:42524947-42525034	rs5751209	42451603	A	G	0.2615	-0.0637396	2.302e-06	0.00116686	20	1.01906	1.20209e-12	-0.0649546	2.5e-10
Putamen (basal ganglia)	22	CYP2D7P1	ENSG00000205702.6	chr22:42536708-42537161	rs2854837	42458481	G	A	0.2973	-0.0499347	6.16561e-07	0.248011	20	1.32132	2.72614e-15	-0.0659796	1.31e-10
Cerebellar Hemisphere	22	CYP2D7P1	ENSG00000205702.6	chr22:42537686-42537877	rs133369	42463814	C	T	0.316	0.133905	1.48302e-05	0.00426765	20	-0.479264	2.40789e-09	-0.0641759	3.05e-10
Cerebellum	22	CYP2D6	ENSG00000100197.16	chr22:42524947-42525739	rs133369	42463814	C	T	0.2987	-0.0539638	6.08497e-08	0.247716	20	1.18924	2.32198e-26	-0.0641759	3.05e-10
Caudate (basal ganglia)	22	CYP2D6	ENSG00000100197.16	chr22:42524353-42524785	rs133373	42465788	G	A	0.4236	0.0815147	4.96052e-05	8.93642e-10	20	-0.64256	1.98466e-09	-0.0523781	3.61e-08
Nucleus accumbens (basal ganglia)	22	CYP2D6	ENSG00000100197.16	chr22:42525188-42525739	rs133376	42466905	C	T	0.4	0.0798745	6.14566e-05	2.03872e-06	20	-0.666314	9.50444e-09	-0.0532215	2.18e-08
Anterior cingulate cortex (BA24)	22	CYP2D6	ENSG00000100197.16	chr22:42524947-42525739	rs133380	42468910	C	T	0.2844	-0.0699534	2.04219e-05	0.000507218	20	0.811712	1.2362e-10	-0.056782	1.31e-08
Amygdala	22	CYP2D6	ENSG00000100197.16	chr22:42524353-42524785	rs133380	42468910	C	T	0.3239	-0.0749425	6.57736e-05	3.17655e-08	20	0.757674	2.08422e-08	-0.056782	1.31e-08
Amygdala	22	CYP2D6	ENSG00000100197.16	chr22:42524947-42525739	rs133380	42468910	C	T	0.3239	-0.0768197	2.65033e-05	1.41e-07	20	0.73916	4.43292e-10	-0.056782	1.31e-08
Cerebellar Hemisphere	22	CYP2D6	ENSG00000100197.16	chr22:42524947-42525034	rs133380	42468910	C	T	0.36	-0.045588	1.48966e-06	0.00660478	20	1.24555	1.52253e-19	-0.056782	1.31e-08
Cerebellum	22	CYP2D6	ENSG00000100197.16	chr22:42524947-42525034	rs133380	42468910	C	T	0.3377	-0.0569707	2.70562e-06	0.0010432	20	0.996688	9.47375e-17	-0.056782	1.31e-08
Cerebellum	22	CYP2D7P1	ENSG00000205702.6	chr22:42537350-42537543	rs133380	42468910	C	T	0.3377	0.0652568	4.18083e-06	8.93567e-09	20	-0.870132	4.48465e-15	-0.056782	1.31e-08
Cortex	22	CYP2D6	ENSG00000100197.16	chr22:42524353-42524785	rs133380	42468910	C	T	0.3566	-0.0817494	6.10782e-05	0.00306882	20	0.694586	1.57011e-08	-0.056782	1.31e-08
Cortex	22	CYP2D6	ENSG00000100197.16	chr22:42524947-42525034	rs133380	42468910	C	T	0.3566	-0.0628794	6.5671e-06	0.000353864	20	0.90303	1.39343e-13	-0.056782	1.31e-08
Cerebellar Hemisphere	22	CYP2D6	ENSG00000100197.16	chr22:42524947-42525739	rs13057094	42470317	T	C	0.292	-0.0461726	1.58798e-07	8.80724e-10	20	1.36683	1.71231e-23	-0.0631102	7.38e-10
Cerebellar Hemisphere	22	SMDT1	ENSG00000183172.8	chr22:42478070-42479122	rs8135801	42475568	A	G	0.332	-0.180991	4.02537e-07	1.25972e-09	20	-0.336519	1.12236e-21	0.0609069	2.33e-09
Frontal Cortex (BA9)	22	CYP2D6	ENSG00000100197.16	chr22:42524353-42524785	rs8135801	42475568	A	G	0.339	0.0704616	3.14745e-05	3.20899e-10	20	0.864399	6.55796e-09	0.0609069	2.33e-09
Frontal Cortex (BA9)	22	CYP2D6	ENSG00000100197.16	chr22:42524947-42525034	rs8135801	42475568	A	G	0.339	0.0775907	3.61384e-05	1.33083e-12	20	0.784977	1.08378e-08	0.0609069	2.33e-09
Hippocampus	22	CYP2D7P1	ENSG00000205702.6	chr22:42536708-42537161	rs8135801	42475568	A	G	0.3198	0.0520534	9.89849e-06	3.58895e-10	20	1.17009	5.16074e-11	0.0609069	2.33e-09
Nucleus accumbens (basal ganglia)	22	CYP2D7P1	ENSG00000205702.6	chr22:42536708-42537161	rs8135801	42475568	A	G	0.2962	0.0498755	8.04318e-07	7.17794e-12	20	1.22118	2.15599e-18	0.0609069	2.33e-09
Frontal Cortex (BA9)	22	CYP2D6	ENSG00000100197.16	chr22:42524947-42525739	rs6002593	42476770	A	T	0.3347	0.0790923	1.13333e-05	4.46009e-12	20	0.770074	7.3876e-11	0.0609069	2.84e-09
Substantia nigra	22	CYP2D6	ENSG00000100197.16	chr22:42524947-42525034	rs6002593	42476770	A	T	0.3438	0.0652997	3.44178e-05	1.75052e-10	20	0.932729	7.65679e-09	0.0609069	2.84e-09
Amygdala	22	CYP2D7P1	ENSG00000205702.6	chr22:42536708-42537161	rs2071711	42477650	G	C	0.2784	0.0612895	3.19699e-05	1.78538e-09	20	1.00297	7.85676e-09	0.0614713	1.95e-09
Nucleus accumbens (basal ganglia)	22	CYP2D6	ENSG00000100197.16	chr22:42524947-42525739	rs68128739	42486028	C	CA	0.2885	-0.0491125	5.78831e-07	0.00282463	20	1.26648	5.29474e-19	-0.0621999	1.776e-09
Anterior cingulate cortex (BA24)	22	CYP2D7P1	ENSG00000205702.6	chr22:42536708-42537161	rs4147638	42487900	G	A	0.2661	0.0529551	7.54334e-06	1.56404e-13	20	1.14838	1.2367e-11	0.0608128	2.37e-09
Cerebellum	22	SMDT1	ENSG00000183172.8	chr22:42475910-42477928	rs6002598	42488345	A	G	0.3052	-0.182463	9.53254e-06	2.01469e-09	20	-0.312103	4.65617e-14	0.0569473	4.42e-08
Nucleus accumbens (basal ganglia)	22	CYP2D6	ENSG00000100197.16	chr22:42524353-42524785	rs6002609	42496829	C	A	0.2577	0.0934095	1.90652e-05	7.26314e-10	20	0.68021	3.54908e-09	0.063538	5.62e-10
Substantia nigra	22	CYP2D6	ENSG00000100197.16	chr22:42524947-42525739	rs6002609	42496829	C	A	0.2875	0.0696805	3.59423e-05	2.64541e-12	20	0.911849	2.98175e-08	0.063538	5.62e-10
Caudate (basal ganglia)	22	CYP2D6	ENSG00000100197.16	chr22:42524947-42525034	rs6002615	42503608	A	G	0.3125	0.058772	1.42571e-06	4.04932e-10	20	1.04593	1.00599e-15	0.0614713	1.59e-09
Cerebellar Hemisphere	22	SMDT1	ENSG00000183172.8	chr22:42475959-42477928	rs6002615	42503608	A	G	0.324	-0.194973	5.82803e-07	1.55968e-09	20	-0.315281	4.47693e-19	0.0614713	1.59e-09
Hypothalamus	22	CYP2D6	ENSG00000100197.16	chr22:42524947-42525739	rs6002615	42503608	A	G	0.3287	0.0548037	4.84115e-06	3.87496e-11	20	1.12166	2.39369e-12	0.0614713	1.59e-09
Nucleus accumbens (basal ganglia)	22	CYP2D6	ENSG00000100197.16	chr22:42522755-42522852	rs2413668	42505841	G	A	0.4192	-0.0537429	4.60452e-06	1.14268e-05	20	-0.985653	7.89997e-16	0.0529719	2.52e-08
Cerebellum	22	SMDT1	ENSG00000183172.8	chr22:42478070-42479122	rs7364293	42506370	C	T	0.3019	-0.224826	3.53672e-07	1.50961e-09	20	-0.271743	4.68334e-22	0.0610951	2.09e-09
Cerebellar Hemisphere	22	SMDT1	ENSG00000183172.8	chr22:42475910-42477928	rs8143153	42515637	G	C	0.324	-0.163601	9.50619e-07	1.00711e-09	20	-0.372865	1.30585e-17	0.061001	2.13e-09
Cerebellar Hemisphere	22	CYP2D6	ENSG00000100197.16	chr22:42524353-42524785	rs12157344	42515758	G	A	0.332	0.0680248	3.31281e-06	2.02718e-09	20	0.909189	1.91786e-13	0.0618474	1.95e-09
Cortex	22	CYP2D7P1	ENSG00000205702.6	chr22:42536708-42537161	rs12157344	42515758	G	A	0.3272	0.0482818	1.01717e-06	5.86624e-12	20	1.28097	3.69535e-17	0.0618474	1.95e-09
Cerebellum	22	CYP2D6	ENSG00000100197.16	chr22:42522995-42523448	rs5758589	42518382	A	G	0.4351	-0.0489011	9.69558e-07	3.48938e-06	20	-1.08712	3.14799e-24	0.0531615	2.21e-08
Cerebellum	22	CYP2D6	ENSG00000100197.16	chr22:42524353-42524785	rs764481	42518426	G	A	0.3084	0.0583901	7.34972e-07	7.14143e-10	20	1.05116	3.22035e-18	0.0613773	1.75e-09
Frontal Cortex (BA9)	22	CYP2D7P1	ENSG00000205702.6	chr22:42536708-42537161	rs116390392	42522312	T	C	0.3093	-0.0530714	1.52992e-06	0.00104378	20	1.21929	5.09561e-14	-0.0647092	4.21e-10
Caudate (basal ganglia)	22	NDUFA6-AS1	ENSG00000237037.5	chr22:42528198-42528376	rs16947	42523943	A	G	0.3299	0.0848548	1.26469e-05	9.80643e-06	20	-0.71353	7.51683e-11	-0.0605465	3.95e-09
Cerebellar Hemisphere	22	NDUFA6-AS1	ENSG00000237037.5	chr22:42528198-42528376	rs16947	42523943	A	G	0.34	0.0446873	4.92079e-07	0.000426097	20	-1.35489	3.67972e-22	-0.0605465	3.95e-09
Cerebellar Hemisphere	22	NDUFA6-AS1	ENSG00000237037.5	chr22:42528610-42529046	rs16947	42523943	A	G	0.34	0.0805058	1.19286e-05	0.000813225	20	-0.752076	5.65823e-11	-0.0605465	3.95e-09
Cerebellum	22	NDUFA6-AS1	ENSG00000237037.5	chr22:42528198-42528376	rs16947	42523943	A	G	0.3214	0.0526222	3.87592e-07	0.00106833	20	-1.15059	1.28252e-23	-0.0605465	3.95e-09
Cerebellum	22	NDUFA6-AS1	ENSG00000237037.5	chr22:42528610-42529046	rs16947	42523943	A	G	0.3214	0.0767149	9.31814e-06	0.00290238	20	-0.78924	1.6274e-11	-0.0605465	3.95e-09
Putamen (basal ganglia)	22	NDUFA6-AS1	ENSG00000237037.5	chr22:42528198-42528376	rs1080983	42528568	T	C	0.3063	0.0881316	2.95327e-05	1.97268e-07	20	-0.719354	9.3369e-09	-0.0633978	1.15e-09
Caudate (basal ganglia)	22	CYP2D6	ENSG00000100197.16	chr22:42524947-42525739	rs9623531	42531700	C	T	0.2882	-0.0625445	3.19625e-07	1.5093e-06	20	1.08347	5.14648e-17	-0.0677651	1.12e-10
Cerebellar Hemisphere	22	CYP2D7P1	ENSG00000205702.6	chr22:42536708-42537161	rs9623531	42531700	C	T	0.3	-0.0479843	2.0336e-07	0.000168003	20	1.41223	1.72801e-18	-0.0677651	1.12e-10
Hypothalamus	22	CYP2D6	ENSG00000100197.16	chr22:42524353-42524785	rs9623531	42531700	C	T	0.3009	-0.0883	2.4372e-05	0.0069601	20	0.767441	2.37769e-08	-0.0677651	1.12e-10
Putamen (basal ganglia)	22	CYP2D6	ENSG00000100197.16	chr22:42524947-42525739	rs9623531	42531700	C	T	0.2973	-0.0639514	5.20617e-06	0.00948905	20	1.05963	1.20832e-10	-0.0677651	1.12e-10
Cerebellar Hemisphere	22	CYP2D6	ENSG00000100197.16	chr22:42522995-42523448	rs587707332	42534864	CTG	C	0.428	0.0556214	1.66771e-07	1.42631e-06	20	-1.0913	1.38314e-21	-0.0606995	3.771e-10
Hypothalamus	22	CYP2D6	ENSG00000100197.16	chr22:42525188-42525739	rs1800754	42537597	A	G	0.4537	0.0691803	1.68232e-05	0.000444146	20	-0.866602	2.53528e-09	-0.0599517	4.96e-10
Hypothalamus	22	CYP2D7P1	ENSG00000205702.6	chr22:42536708-42537161	rs1058167	42538029	A	G	0.3519	-0.0549918	1.32177e-06	0.00052825	20	1.24357	1.07839e-12	-0.0683859	4.39e-11
Spinal cord (cervical c-1)	22	CYP2D7P1	ENSG00000205702.6	chr22:42536708-42537161	rs1058167	42538029	A	G	0.2831	-0.0461682	3.27737e-06	0.001578	20	1.48124	5.04796e-11	-0.0683859	4.39e-11
Cerebellum	22	SMDT1	ENSG00000183172.8	chr22:42475959-42477928	rs28514673	42538229	G	A	0.2955	0.295032	6.58556e-08	0.0555275	20	-0.233825	2.77521e-21	-0.0689857	4.8e-11
Spinal cord (cervical c-1)	22	CYP2D6	ENSG00000100197.16	chr22:42524947-42525739	rs28514673	42538229	G	A	0.241	-0.0859422	1.89859e-05	0.000109906	20	0.802699	1.81394e-08	-0.0689857	4.8e-11
Hypothalamus	22	CYP2D6	ENSG00000100197.16	chr22:42522755-42522852	rs36093924	42538399	C	T	0.4491	0.0719154	1.65202e-05	0.000280126	20	-0.860244	1.77316e-09	-0.0618648	6.86e-10
Nucleus accumbens (basal ganglia)	22	CYP2D6	ENSG00000100197.16	chr22:42522995-42523448	rs36093924	42538399	C	T	0.4462	0.0649016	3.24131e-07	2.06446e-06	20	-0.953208	7.79591e-20	-0.0618648	6.86e-10
Putamen (basal ganglia)	22	CYP2D6	ENSG00000100197.16	chr22:42522995-42523448	rs36093924	42538399	C	T	0.4279	0.0540367	1.40325e-07	7.96598e-05	20	-1.14487	5.3535e-24	-0.0618648	6.86e-10
Putamen (basal ganglia)	22	CYP2D6	ENSG00000100197.16	chr22:42522755-42522852	rs36093924	42538399	C	T	0.4279	0.0529643	4.20981e-07	0.000176402	20	-1.16805	9.346e-19	-0.0618648	6.86e-10
Caudate (basal ganglia)	22	CYP2D6	ENSG00000100197.16	chr22:42522995-42523448	rs2267448	42538618	A	G	0.434	0.0709371	3.84253e-07	3.83443e-05	20	-0.895972	6.44066e-17	-0.0635577	1.65e-10
Hypothalamus	22	CYP2D6	ENSG00000100197.16	chr22:42522995-42523448	rs2743459	42538704	G	T	0.412	0.0759594	9.46831e-07	4.77007e-07	20	-0.837574	8.50256e-14	-0.0636216	7.93e-11
Amygdala	22	CYP2D6	ENSG00000100197.16	chr22:42524947-42525034	rs2854743	42543017	A	C	0.3011	-0.0846914	1.9057e-05	0.0061706	20	0.782339	9.41825e-09	-0.0662573	1.49e-10
Caudate (basal ganglia)	22	CYP2D7P1	ENSG00000205702.6	chr22:42537686-42537877	rs2143139	42614401	G	C	0.3264	0.118735	4.47345e-06	0.00312157	20	-0.548042	8.7349e-11	-0.065072	8.59e-11
Putamen (basal ganglia)	22	CYP2D6	ENSG00000100197.16	chr22:42524947-42525034	rs134874	42661144	A	G	0.3198	-0.0593727	2.26869e-06	5.7559e-07	20	1.121	1.63e-11	-0.0665566	3.18e-11
Cortex	22	CYP2D7P1	ENSG00000205702.6	chr22:42537350-42537543	rs134889	42674350	A	T	0.3676	0.0963529	2.08031e-05	0.00182719	20	-0.669371	1.58661e-08	-0.0644959	9.91e-11
