# Supplementary material for: Variations and expression features of CYP2D6 contribute to schizophrenia risk
Source: Mol Psychiatry. 2020 Feb 11;26(6):2605–15. doi: 10.1038/s41380-020-0675-y (PMC8440189; doi:10.1038/s41380-020-0675-y)
Supplement: Supplementary file 5 — Supplementary Table S5 [file 41380_2020_675_MOESM5_ESM.xlsx]

## Sheet: sheet1
Supplementary Table S5. SNPs that are significant in schizophrenia GWAS are significantly associated with junctions in 13 brain regions by mapping
Tissue	Junction	Chr	Gene	Gene_ID	Position	MAF	SNP	Ref_b37	ALT	b_eQTL	p_eQTL	FDR_eQTL	p_GWAS	OR_GWAS
Amygdala	chr1:150461465-150463149	1	TARS2	ENSG00000143374.10	150130096	0.02273	rs78681982	G	A	0.804619	1.11e-13	6.27e-10	6.17e-09	1.1522
Cerebellum	chr2:200870501-200873188	2	C2orf47	ENSG00000162972.6	200723316	0.4091	rs2918044	G	A	0.660682	1.97e-10	9.22e-07	2.94e-08	1.0568
Cerebellar Hemisphere	chr2:200870501-200873188	2	C2orf47	ENSG00000162972.6	200724372	0.38	rs812760	C	T	0.839419	1.09e-13	6.66e-10	7.93e-09	1.0592
Nucleus accumbens (basal ganglia)	chr2:200870501-200873188	2	C2orf47	ENSG00000162972.6	200819794	0.3846	rs281764	G	A	0.685923	1.2e-10	5.02e-07	2.58e-08	1.0564
Caudate (basal ganglia)	chr2:200870501-200873188	2	C2orf47	ENSG00000162972.6	200850402	0.3576	rs281791	G	A	0.513626	1.77e-08	5.65e-05	3.38e-08	1.0559
Substantia nigra	chr2:233741634-233743161	2	C2orf82	ENSG00000182600.5	233774828	0.2938	rs778365	T	C	0.774241	1.12e-08	4.09e-05	6.74e-13	0.9284
Caudate (basal ganglia)	chr2:74610934-74617709	2	DCTN1	ENSG00000204843.8	73721250	0.1736	rs73947808	A	C	0.13115	1.52e-08	2.79e-05	1.37e-08	0.93652
Cerebellar Hemisphere	chr2:73836810-73837563	2	ALMS1	ENSG00000116127.13	73808773	0.208	rs10169714	T	G	0.652178	3.06e-08	4.86e-05	1.4e-08	0.93678
Cortex	chr3:181156488-181157764	3	RP11-275H4.1	ENSG00000241231.1	181110068	0.4706	rs12632938	G	A	-1.02945	5.15e-11	3.85e-07	3.52e-08	0.94883
Cortex	chr3:181139249-181139515	3	RP11-275H4.1	ENSG00000241231.1	181110068	0.4706	rs12632938	G	A	-0.885246	6.39e-09	2.62e-05	3.52e-08	0.94883
Cortex	chr3:181139705-181156385	3	RP11-275H4.1	ENSG00000241231.1	181110068	0.4706	rs12632938	G	A	-0.94338	4.2e-08	0.00012864	3.52e-08	0.94883
Cortex	chr3:181157823-181160161	3	RP11-275H4.1	ENSG00000241231.1	181110261	0.4706	rs12632946	C	G	-0.837913	1.84e-08	6.38e-05	3.24e-08	0.9487
Caudate (basal ganglia)	chr3:181156488-181157764	3	RP11-275H4.1	ENSG00000241231.1	181148496	0.4896	rs9852290	G	A	0.83607	5.3e-11	3.27e-07	1.87e-08	0.94783
Caudate (basal ganglia)	chr3:181139249-181139515	3	RP11-275H4.1	ENSG00000241231.1	181148496	0.4896	rs9852290	G	A	0.88427	1.22e-10	7.07e-07	1.87e-08	0.94783
Caudate (basal ganglia)	chr3:181139705-181156385	3	RP11-275H4.1	ENSG00000241231.1	181148496	0.4896	rs9852290	G	A	0.868708	6.95e-10	3.44e-06	1.87e-08	0.94783
Caudate (basal ganglia)	chr3:181157823-181160161	3	RP11-275H4.1	ENSG00000241231.1	181148496	0.4896	rs9852290	G	A	0.852962	1.51e-09	6.86e-06	1.87e-08	0.94783
Nucleus accumbens (basal ganglia)	chr3:181156488-181157764	3	RP11-275H4.1	ENSG00000241231.1	181148496	0.4885	rs9852290	G	A	0.852812	3.82e-09	1.6e-05	1.87e-08	0.94783
Nucleus accumbens (basal ganglia)	chr3:181157823-181160161	3	RP11-275H4.1	ENSG00000241231.1	181148496	0.4885	rs9852290	G	A	0.861344	1.24e-08	4.64e-05	1.87e-08	0.94783
Nucleus accumbens (basal ganglia)	chr3:181139249-181139515	3	RP11-275H4.1	ENSG00000241231.1	181148496	0.4885	rs9852290	G	A	0.83605	1.85e-08	6.52e-05	1.87e-08	0.94783
Cerebellum	chr3:52325939-52326275	3	GLYCTK	ENSG00000168237.13	52287468	0.4968	rs11717383	G	T	-0.423818	2.27e-10	5.96e-07	1.35e-08	1.056
Cerebellum	chr3:52558628-52558832	3	NT5DC2	ENSG00000168268.6	52566914	0.487	rs7614981	C	A	-0.479268	2.01e-11	7.59e-08	2.72e-08	1.0544
Cerebellum	chr3:52720219-52720784	3	GNL3	ENSG00000163938.12	52622086	0.4968	rs2590838	G	A	-0.696186	1.82e-13	1.2e-09	7.87e-10	1.0602
Cortex	chr3:52720219-52720784	3	GNL3	ENSG00000163938.12	52626443	0.4963	rs2336147	T	C	-0.558964	6.14e-09	1.72e-05	7.36e-10	1.0603
Cerebellum	chr3:52725646-52726887	3	GNL3	ENSG00000163938.12	52628056	0.4773	rs2577831	C	A	-0.160229	1.1e-08	1.75e-05	6.54e-11	1.0641
Cerebellum	chr3:52563351-52566178	3	NT5DC2	ENSG00000168268.6	52811172	0.3734	rs6792369	C	G	-0.424552	3.56e-08	4.93e-05	4.26e-08	1.0558
Cerebellar Hemisphere	chr3:52720219-52720784	3	GNL3	ENSG00000163938.12	52837793	0.46	rs4481150	T	C	-0.538323	1.05e-08	2.75e-05	1.46e-11	1.0668
Cortex	chr3:52848380-52850899	3	ITIH4	ENSG00000055955.11	52862003	0.2426	rs12488303	G	A	0.480064	7.12e-13	6.05e-09	3.7e-08	1.0642
Cerebellum	chr3:52854802-52855006	3	ITIH4	ENSG00000055955.11	52862200	0.2435	rs2072391	C	T	0.317244	4.45e-08	5.94e-05	3.75e-08	1.0641
Cortex	chr3:52848088-52848224	3	ITIH4	ENSG00000055955.11	52862200	0.2426	rs2072391	C	T	0.466299	2.44e-10	1.05e-06	3.75e-08	1.0641
Hippocampus	chr3:52858582-52858857	3	ITIH4	ENSG00000055955.11	52862200	0.1847	rs2072391	C	T	0.715569	1.72e-09	1.02e-05	3.75e-08	1.0641
Putamen (basal ganglia)	chr3:52848380-52850899	3	ITIH4	ENSG00000055955.11	52864135	0.2432	rs4687554	T	C	0.569334	1.09e-09	5.85e-06	2.61e-08	1.0646
Cerebellum	chr3:52857758-52857838	3	ITIH4	ENSG00000055955.11	52864860	0.224	rs2071040	A	G	0.380829	3.34e-09	6.15e-06	3.79e-08	1.0641
Cortex	chr3:52851075-52852067	3	ITIH4	ENSG00000055955.11	52864860	0.2243	rs2071040	A	G	0.599809	2.22e-11	1.22e-07	3.79e-08	1.0641
Cortex	chr3:52847507-52847990	3	ITIH4	ENSG00000055955.11	52864860	0.2243	rs2071040	A	G	0.40566	6.32e-09	1.75e-05	3.79e-08	1.0641
Caudate (basal ganglia)	chr3:52848380-52850899	3	ITIH4	ENSG00000055955.11	52866157	0.2222	rs3755803	C	G	0.442011	3.99e-08	0.000131394	2.59e-08	1.0646
Hippocampus	chr3:52848380-52850899	3	ITIH4	ENSG00000055955.11	52868445	0.1847	rs13083728	G	A	0.588998	1.19e-08	5.3e-05	2.55e-08	1.0645
Hypothalamus	chr3:52848088-52848224	3	ITIH4	ENSG00000055955.11	52868445	0.2037	rs13083728	G	A	0.562783	7.94e-09	2.85e-05	2.55e-08	1.0645
Cerebellar Hemisphere	chr3:52864687-52865423	3	ITIH4	ENSG00000055955.11	52870132	0.228	rs1573815	G	A	0.720717	3.33e-08	7.18e-05	2e-08	1.065
Cerebellum	chr3:52848088-52848224	3	ITIH4	ENSG00000055955.11	52874288	0.2468	rs6445538	T	C	0.436368	4.65e-12	2.1e-08	4.46e-08	1.0631
Cerebellum	chr3:52848380-52850899	3	ITIH4	ENSG00000055955.11	52874288	0.2468	rs6445538	T	C	0.448152	1.28e-11	5.11e-08	4.46e-08	1.0631
Cerebellum	chr3:52858582-52858857	3	ITIH4	ENSG00000055955.11	52874288	0.2468	rs6445538	T	C	0.466435	4.14e-11	1.39e-07	4.46e-08	1.0631
Frontal Cortex (BA9)	chr3:52848380-52850899	3	ITIH4	ENSG00000055955.11	52874288	0.2034	rs6445538	T	C	0.588054	2.82e-09	1.68e-05	4.46e-08	1.0631
Frontal Cortex (BA9)	chr3:52848088-52848224	3	ITIH4	ENSG00000055955.11	52874288	0.2034	rs6445538	T	C	0.563703	1.46e-08	6.97e-05	4.46e-08	1.0631
Cerebellum	chr3:52854334-52854646	3	ITIH4	ENSG00000055955.11	52880543	0.2435	rs4687672	G	A	0.389707	2.1e-09	4.09e-06	4.55e-08	1.0631
Anterior cingulate cortex (BA24)	chr3:52848380-52850899	3	ITIH4	ENSG00000055955.11	52886241	0.2385	rs12496077	G	A	0.506957	7.1e-09	2.79e-05	4.44e-08	1.0632
Nucleus accumbens (basal ganglia)	chr3:52848380-52850899	3	ITIH4	ENSG00000055955.11	52886241	0.2154	rs12496077	G	A	0.519114	8.36e-11	5.67e-07	4.44e-08	1.0632
Anterior cingulate cortex (BA24)	chr3:52848088-52848224	3	ITIH4	ENSG00000055955.11	52889771	0.2385	rs6803519	C	T	0.556303	2.14e-09	1.03e-05	4.61e-08	1.0631
Amygdala	chr4:103941547-103952856	4	SLC9B2	ENSG00000164038.10	103345983	0.08523	rs71621626	C	T	0.192837	1.7e-08	3.97e-05	3.56e-11	0.888
Spinal cord (cervical c-1)	chr5:60095058-60139986	5	ELOVL7	ENSG00000164181.9	60483935	0.3494	rs62366190	C	G	-0.786341	3.71e-08	0.000110642	3.67e-09	1.0621
Putamen (basal ganglia)	chr6:25016064-25042078	6	RP11-367G6.3	ENSG00000272053.1	25120787	0.03153	rs302972	T	C	0.287923	1.45e-09	7.99e-06	1.07e-09	1.1805
Putamen (basal ganglia)	chr6:25868649-25882261	6	SLC17A3	ENSG00000124564.13	25123873	0.02252	rs77216398	C	A	0.517147	1.8e-10	1.32e-06	2.02e-09	1.1795
Putamen (basal ganglia)	chr6:26091333-26092954	6	HFE	ENSG00000010704.14	25123873	0.02252	rs77216398	C	A	0.259977	2.5e-20	1.47e-15	2.02e-09	1.1795
Spinal cord (cervical c-1)	chr6:25776956-25777039	6	SLC17A4	ENSG00000146039.6	25160868	0.05422	rs143283779	C	T	-0.275262	3.5e-08	0.000100326	3.38e-08	1.1567
Spinal cord (cervical c-1)	chr6:25799148-25801117	6	SLC17A1	ENSG00000124568.6	25182925	0.01205	rs148149244	C	T	1.21942	2.17e-09	8.09e-06	2.22e-14	1.2012
Hypothalamus	chr6:25868649-25874394	6	SLC17A3	ENSG00000124564.13	25231495	0.01389	rs76798435	A	C	0.275295	6.92e-09	2.01e-05	1.72e-15	1.1993
Spinal cord (cervical c-1)	chr6:25811774-25811865	6	SLC17A1	ENSG00000124568.6	25241273	0.01205	rs138267301	A	T	1.37042	6.4e-14	5.6e-10	1.79e-15	1.1992
Frontal Cortex (BA9)	chr6:25868649-25882261	6	SLC17A3	ENSG00000124564.13	25247680	0.02119	rs74979580	C	T	0.269499	3.42e-10	2.11e-06	1.57e-15	1.2012
Anterior cingulate cortex (BA24)	chr6:24495579-24503490	6	ALDH5A1	ENSG00000112294.8	25323143	0.04128	rs2744301	G	T	0.168372	2.17e-08	5.35e-05	1.8e-16	1.1969
Spinal cord (cervical c-1)	chr6:25260805-25261351	6	RP3-522P13.3	ENSG00000235733.2	25417423	0.03012	rs4712936	G	T	0.388164	2.19e-09	8.14e-06	5.31e-21	0.82817
Cerebellar Hemisphere	chr6:25914899-25915726	6	SLC17A2	ENSG00000112337.6	25430149	0.068	rs2328887	T	C	0.112881	3.76e-08	0.00010076	1.3e-17	0.86289
Cerebellar Hemisphere	chr6:25913680-25914807	6	SLC17A2	ENSG00000112337.6	25430149	0.068	rs2328887	T	C	0.112881	3.76e-08	0.00010076	1.3e-17	0.86289
Hippocampus	chr6:26365581-26368792	6	BTN3A2	ENSG00000186470.9	25961352	0.05405	rs67491322	C	T	0.344189	2.93e-11	1.33e-07	2.13e-23	1.193
Caudate (basal ganglia)	chr6:25861940-25862023	6	SLC17A3	ENSG00000124564.13	26044864	0.05903	rs35506517	T	C	0.17432	6.41e-09	9.55e-06	3.9e-28	1.2314
Cerebellar Hemisphere	chr6:26390440-26390914	6	BTN2A2	ENSG00000124508.12	26352069	0.232	rs70977268	TAAG	T	0.395586	4.58e-09	5.38e-06	3.74e-13	0.919891
Amygdala	chr6:26373642-26374554	6	BTN3A2	ENSG00000186470.9	26354100	0.1193	rs67509210	G	T	-0.871898	1.37e-08	3.61e-05	2.18e-26	1.1783
Hippocampus	chr6:26374602-26374998	6	BTN3A2	ENSG00000186470.9	26356853	0.09459	rs71557332	C	T	-0.877921	4.06e-10	1.47e-06	2.63e-25	1.1735
Cerebellar Hemisphere	chr6:26373326-26373503	6	BTN3A2	ENSG00000186470.9	26365679	0.132	rs58825580	T	G	-0.767342	1.49e-08	1.56e-05	3.02e-27	1.1777
Spinal cord (cervical c-1)	chr6:26373642-26374554	6	BTN3A2	ENSG00000186470.9	26370572	0.1265	rs34878490	C	T	-0.937786	3.57e-10	1.54e-06	1.27e-26	1.1793
Cerebellar Hemisphere	chr6:26374602-26374998	6	BTN3A2	ENSG00000186470.9	26370659	0.128	rs9393711	C	T	-0.766218	2.95e-09	3.57e-06	7.84e-26	1.1772
Nucleus accumbens (basal ganglia)	chr6:26373642-26374554	6	BTN3A2	ENSG00000186470.9	26373507	0.08915	rs13216828	G	A	-1.00608	7.63e-09	1.56e-05	7.88e-27	1.1803
Spinal cord (cervical c-1)	chr6:26365581-26368217	6	BTN3A2	ENSG00000186470.9	26373507	0.1	rs13216828	G	A	-1.40167	6.21e-11	3.42e-07	7.88e-27	1.1803
Frontal Cortex (BA9)	chr6:26373642-26374554	6	BTN3A2	ENSG00000186470.9	26375854	0.1059	rs9379871	C	G	-0.971475	2.04e-09	4.97e-06	8.58e-27	1.1793
Caudate (basal ganglia)	chr6:26375027-26376024	6	BTN3A2	ENSG00000186470.9	26376314	0.1181	rs3047288	A	G	-0.804347	3.51e-08	4.28e-05	4.51e-27	1.1816
Nucleus accumbens (basal ganglia)	chr6:26373525-26373614	6	BTN3A2	ENSG00000186470.9	26376314	0.1038	rs3047288	A	G	-0.921492	2.02e-09	5e-06	4.51e-27	1.1816
Nucleus accumbens (basal ganglia)	chr6:26374602-26374998	6	BTN3A2	ENSG00000186470.9	26376314	0.1038	rs3047288	A	G	-0.910198	3.24e-09	7.48e-06	4.51e-27	1.1816
Spinal cord (cervical c-1)	chr6:26368279-26368405	6	BTN3A2	ENSG00000186470.9	26376314	0.1205	rs3047288	A	G	-1.14587	3.62e-09	1.25e-05	4.51e-27	1.1816
Spinal cord (cervical c-1)	chr6:26368496-26368792	6	BTN3A2	ENSG00000186470.9	26376314	0.1205	rs3047288	A	G	-0.948106	1.85e-08	5.1e-05	4.51e-27	1.1816
Caudate (basal ganglia)	chr6:26374602-26374998	6	BTN3A2	ENSG00000186470.9	26376368	0.1181	rs28551159	A	G	-0.911679	2.54e-12	9.39e-09	4.79e-27	1.1868
Caudate (basal ganglia)	chr6:26373525-26373614	6	BTN3A2	ENSG00000186470.9	26376368	0.1181	rs28551159	A	G	-1.0066	5.5e-11	1.46e-07	4.79e-27	1.1868
Caudate (basal ganglia)	chr6:26373642-26374554	6	BTN3A2	ENSG00000186470.9	26376368	0.1181	rs28551159	A	G	-0.977352	6.32e-11	1.65e-07	4.79e-27	1.1868
Hypothalamus	chr6:26374602-26374998	6	BTN3A2	ENSG00000186470.9	26376368	0.1019	rs28551159	A	G	-1.08666	5.67e-12	2.56e-08	4.79e-27	1.1868
Hypothalamus	chr6:26373525-26373614	6	BTN3A2	ENSG00000186470.9	26376368	0.1019	rs28551159	A	G	-0.999731	6.82e-10	1.99e-06	4.79e-27	1.1868
Hypothalamus	chr6:26375027-26376024	6	BTN3A2	ENSG00000186470.9	26376368	0.1019	rs28551159	A	G	-1.03841	4.29e-09	9.87e-06	4.79e-27	1.1868
Hypothalamus	chr6:26373326-26373503	6	BTN3A2	ENSG00000186470.9	26376368	0.1019	rs28551159	A	G	-1.01313	4.47e-09	1.02e-05	4.79e-27	1.1868
Hypothalamus	chr6:26370832-26373124	6	BTN3A2	ENSG00000186470.9	26376868	0.162	rs9393716	A	G	-0.791568	8.55e-09	1.81e-05	3.53e-14	1.0995
Cerebellar Hemisphere	chr6:26390936-26391030	6	BTN2A2	ENSG00000124508.12	26379440	0.36	rs9467732	A	T	0.392448	1.88e-09	2.38e-06	1.94e-14	1.0845
Caudate (basal ganglia)	chr6:26373326-26373503	6	BTN3A2	ENSG00000186470.9	26385093	0.1146	rs2072806	C	G	-0.971005	1.9e-11	5.85e-08	3.62e-28	1.1843
Hypothalamus	chr6:26373642-26374554	6	BTN3A2	ENSG00000186470.9	26385093	0.1019	rs2072806	C	G	-1.03013	3.88e-12	1.79e-08	3.62e-28	1.1843
Cerebellum	chr6:26373642-26374554	6	BTN3A2	ENSG00000186470.9	26392515	0.1104	rs2072803	G	C	-0.738654	3.55e-08	2.88e-05	3.87e-28	1.1841
Amygdala	chr6:26375027-26376024	6	BTN3A2	ENSG00000186470.9	26402717	0.1136	rs9379873	T	C	-1.2167	4.76e-09	1.39e-05	3.06e-28	1.1864
Amygdala	chr6:26374602-26374998	6	BTN3A2	ENSG00000186470.9	26402717	0.1136	rs9379873	T	C	-1.16794	6.56e-09	1.86e-05	3.06e-28	1.1864
Substantia nigra	chr6:26374602-26374998	6	BTN3A2	ENSG00000186470.9	26402717	0.0875	rs9379873	T	C	-1.21414	7.11e-10	2.81e-06	3.06e-28	1.1864
Cerebellar Hemisphere	chr6:26402641-26404362	6	BTN3A1	ENSG00000026950.12	26404374	0.224	rs3799378	A	G	1.12528	1.54e-16	4.71e-13	6.74e-14	1.0919
Cerebellum	chr6:26402641-26404362	6	BTN3A1	ENSG00000026950.12	26404374	0.2273	rs3799378	A	G	1.15721	1.03e-21	4.18e-18	6.74e-14	1.0919
Cortex	chr6:26402641-26404362	6	BTN3A1	ENSG00000026950.12	26404374	0.2279	rs3799378	A	G	0.469671	8.91e-10	2.26e-06	6.74e-14	1.0919
Hippocampus	chr6:26373326-26373503	6	BTN3A2	ENSG00000186470.9	26510748	0.1081	rs3799383	C	T	-0.992007	3.75e-10	1.38e-06	2.3e-28	1.1819
Putamen (basal ganglia)	chr6:27356855-27358758	6	ZNF391	ENSG00000124613.4	27377235	0.06306	rs13218537	A	G	0.328611	1.29e-10	5.09e-07	1.06e-40	1.2663
Cortex	chr6:28304721-28321638	6	ZSCAN31	ENSG00000235109.3	28015111	0.3162	rs35572414	CA	C	0.757827	1.23e-08	2.18e-05	1.22e-11	1.07498
Anterior cingulate cortex (BA24)	chr6:28129600-28130357	6	ZNF192P1	ENSG00000226314.3	28074925	0.2339	rs35576511	C	A	-0.756925	3.39e-08	6.89e-05	1.53e-14	1.0926
Hypothalamus	chr6:28294632-28295159	6	ZSCAN31	ENSG00000235109.3	28120401	0.2731	rs2622319	G	C	0.778328	3.76e-09	8.74e-06	4.94e-12	1.077
Cerebellum	chr6:28135333-28137179	6	ZNF192P1	ENSG00000226314.3	28175549	0.263	rs1150696	G	C	0.618796	2.55e-11	3.92e-08	4.5e-13	1.0878
Putamen (basal ganglia)	chr6:28304721-28321638	6	ZSCAN31	ENSG00000235109.3	28180732	0.4414	rs5875151	G	GA	0.84494	8.3e-11	3.45e-07	1.81e-13	1.07541
Putamen (basal ganglia)	chr6:28294632-28295159	6	ZSCAN31	ENSG00000235109.3	28193786	0.4099	rs1150705	T	G	0.682078	1.38e-08	3.16e-05	2.63e-14	1.0781
Frontal Cortex (BA9)	chr6:28294632-28295159	6	ZSCAN31	ENSG00000235109.3	28219270	0.2415	rs1736904	G	A	0.632688	1.74e-08	3.28e-05	3.23e-15	1.0997
Cortex	chr6:28294632-28295159	6	ZSCAN31	ENSG00000235109.3	28219826	0.489	rs1736895	G	A	0.507978	7e-12	2.95e-08	2.9e-12	1.0697
Cerebellum	chr6:28240117-28240446	6	RP5-874C20.3	ENSG00000197062.7	28262698	0.4286	rs1150716	T	G	-0.381252	1.07e-10	1.48e-07	4.18e-14	1.0769
Hippocampus	chr6:28304721-28321638	6	ZSCAN31	ENSG00000235109.3	28266149	0.4324	rs2142730	T	C	0.766157	6.17e-09	1.61e-05	9.71e-15	1.0789
Caudate (basal ganglia)	chr6:28295311-28297079	6	ZSCAN31	ENSG00000235109.3	28375210	0.3507	rs6928773	T	C	0.609532	4.1e-08	4.87e-05	1.09e-17	1.0966
Caudate (basal ganglia)	chr6:28294632-28295159	6	ZSCAN31	ENSG00000235109.3	28380321	0.4514	rs1124132	T	G	0.696444	4.53e-12	1.6e-08	7.01e-16	1.0822
Hippocampus	chr6:28195616-28198179	6	ZSCAN9	ENSG00000137185.7	28682725	0.09459	rs9393926	G	A	0.342568	2.25e-08	4.98e-05	2.01e-38	0.80364
Nucleus accumbens (basal ganglia)	chr6:30202228-30209923	6	HCG17	ENSG00000270604.1	29375802	0.08462	rs437955	T	C	-1.10151	4.27e-09	9.48e-06	1.22e-35	1.2495
Hypothalamus	chr6:30202228-30209923	6	HCG17	ENSG00000270604.1	29376385	0.08333	rs406511	C	G	-1.49101	2.92e-12	1.38e-08	1.3e-35	1.2494
Putamen (basal ganglia)	chr6:29641536-29643162	6	ZFP57	ENSG00000204644.5	29615822	0.1532	rs3129073	A	G	0.503875	6.94e-10	2.36e-06	4.52e-18	1.1114
Caudate (basal ganglia)	chr6:29715203-29716676	6	HLA-F-AS1	ENSG00000214922.5	29633019	0.4062	rs2535253	C	A	0.480771	1.71e-08	2.28e-05	1.94e-08	1.0568
Nucleus accumbens (basal ganglia)	chr6:29641536-29643162	6	ZFP57	ENSG00000204644.5	29644275	0.2188	rs375248	C	T	0.292685	3.97e-08	6.5e-05	2.23e-16	1.099
Spinal cord (cervical c-1)	chr6:29641536-29643162	6	ZFP57	ENSG00000204644.5	29647545	0.2169	rs448380	T	C	1.01603	1.05e-09	4.06e-06	2.47e-16	1.0982
Cerebellar Hemisphere	chr6:29705979-29706111	6	HLA-F-AS1	ENSG00000214922.5	29660674	0.416	rs532531668	G	C	0.764763	2.23e-09	2.76e-06	9.56e-09	1.0578
Amygdala	chr6:29975174-29975300	6	ZNRD1-AS1	ENSG00000204623.4	29713580	0.2727	rs1633088	T	C	0.796307	3.42e-08	8.18e-05	5.16e-12	1.0876
Nucleus accumbens (basal ganglia)	chr6:29715203-29716676	6	HLA-F-AS1	ENSG00000214922.5	29715062	0.4192	rs1622228	C	T	0.703554	3.6e-10	1.07e-06	3.63e-08	1.0576
Cerebellar Hemisphere	chr6:29715203-29716676	6	HLA-F-AS1	ENSG00000214922.5	29719561	0.404	rs909728	T	C	0.599562	6.04e-09	6.87e-06	3.23e-08	1.0579
Frontal Cortex (BA9)	chr6:30708576-30708966	6	FLOT1	ENSG00000137312.10	29753348	0.1653	rs9258381	G	A	-0.226896	4.4e-09	9.94e-06	1.01e-20	1.1399
Cerebellar Hemisphere	chr6:29692226-29692807	6	HLA-F	ENSG00000204642.9	29761211	0.428	rs1737004	G	C	-0.456172	6.34e-09	7.2e-06	1.22e-13	1.0929
Cerebellar Hemisphere	chr6:29693084-29693223	6	HLA-F	ENSG00000204642.9	29761467	0.428	rs1610722	A	C	-0.509336	3.6e-10	5.23e-07	3.01e-14	1.0955
Caudate (basal ganglia)	chr6:29896106-29896233	6	HLA-K	ENSG00000230795.2	29782010	0.5	rs1610705	G	T	-1.41999	8.24e-18	6.98e-14	5.6e-11	1.0793
Cortex	chr6:29896106-29896233	6	HLA-K	ENSG00000230795.2	29782010	0.4632	rs1610705	G	T	-1.25799	3.14e-14	1.93e-10	5.6e-11	1.0793
Frontal Cortex (BA9)	chr6:29896106-29896233	6	HLA-K	ENSG00000230795.2	29782010	0.4958	rs1610705	G	T	-1.38206	6.52e-15	5.22e-11	5.6e-11	1.0793
Hippocampus	chr6:29896106-29896233	6	HLA-K	ENSG00000230795.2	29782010	0.473	rs1610705	G	T	-1.37276	4.72e-14	3.51e-10	5.6e-11	1.0793
Nucleus accumbens (basal ganglia)	chr6:29896106-29896233	6	HLA-K	ENSG00000230795.2	29782010	0.4692	rs1610705	G	T	-1.59756	1.01e-18	1.25e-14	5.6e-11	1.0793
Spinal cord (cervical c-1)	chr6:29896106-29896233	6	HLA-K	ENSG00000230795.2	29782010	0.4518	rs1610705	G	T	-1.26719	4.47e-10	1.9e-06	5.6e-11	1.0793
Cerebellum	chr6:29692226-29692807	6	HLA-F	ENSG00000204642.9	29782868	0.3377	rs1077432	T	C	-0.398965	1.61e-08	1.41e-05	1.04e-15	1.1108
Anterior cingulate cortex (BA24)	chr6:29896106-29896233	6	HLA-K	ENSG00000230795.2	29783382	0.4862	rs1633105	A	G	1.27369	9.54e-11	4.22e-07	3.56e-11	1.0785
Cerebellum	chr6:29896106-29896233	6	HLA-K	ENSG00000230795.2	29783382	0.487	rs1633105	A	G	-1.29598	1.51e-19	5.38e-16	3.56e-11	1.0785
Hypothalamus	chr6:29896106-29896233	6	HLA-K	ENSG00000230795.2	29783382	0.4954	rs1633105	A	G	-1.27643	2.19e-14	1.55e-10	3.56e-11	1.0785
Caudate (basal ganglia)	chr6:29910804-29911044	6	HLA-A	ENSG00000206503.7	29784192	0.441	rs1633097	C	G	0.420693	2.84e-08	3.56e-05	1.81e-10	1.0743
Cerebellum	chr6:29858074-29858215	6	HLA-H	ENSG00000206341.6	29796115	0.4481	rs1736927	A	C	1.1994	7.79e-11	1.1e-07	4.59e-08	1.0629
Anterior cingulate cortex (BA24)	chr6:29912175-29912276	6	HLA-A	ENSG00000206503.7	29806901	0.3716	rs407238	C	G	0.561709	4.56e-10	1.7e-06	8.66e-09	0.93338
Anterior cingulate cortex (BA24)	chr6:29912869-29913010	6	HLA-A	ENSG00000206503.7	29806901	0.3716	rs407238	C	G	0.489984	2.15e-08	4.73e-05	8.66e-09	0.93338
Amygdala	chr6:29912175-29912276	6	HLA-A	ENSG00000206503.7	29806901	0.392	rs407238	C	G	0.546121	3.11e-10	1.2e-06	8.66e-09	0.93338
Caudate (basal ganglia)	chr6:29976955-29977096	6	HLA-J	ENSG00000204622.6	29806901	0.3854	rs407238	C	G	-0.996143	4.5e-12	1.59e-08	8.66e-09	0.93338
Caudate (basal ganglia)	chr6:29912869-29913010	6	HLA-A	ENSG00000206503.7	29806901	0.3854	rs407238	C	G	0.517789	5.44e-14	2.74e-10	8.66e-09	0.93338
Caudate (basal ganglia)	chr6:29912394-29912835	6	HLA-A	ENSG00000206503.7	29806901	0.3854	rs407238	C	G	0.445088	2.19e-11	6.62e-08	8.66e-09	0.93338
Caudate (basal ganglia)	chr6:29912175-29912276	6	HLA-A	ENSG00000206503.7	29806901	0.3854	rs407238	C	G	0.620009	6.3e-24	1.21e-19	8.66e-09	0.93338
Cerebellar Hemisphere	chr6:29912175-29912276	6	HLA-A	ENSG00000206503.7	29806901	0.36	rs407238	C	G	0.704375	6.43e-16	1.81e-12	8.66e-09	0.93338
Cerebellar Hemisphere	chr6:29912869-29913010	6	HLA-A	ENSG00000206503.7	29806901	0.36	rs407238	C	G	0.654416	6.51e-14	1.56e-10	8.66e-09	0.93338
Cerebellar Hemisphere	chr6:29912394-29912835	6	HLA-A	ENSG00000206503.7	29806901	0.36	rs407238	C	G	0.56914	9.21e-12	1.79e-08	8.66e-09	0.93338
Cerebellum	chr6:29912394-29912835	6	HLA-A	ENSG00000206503.7	29806901	0.3474	rs407238	C	G	0.580927	2.97e-14	6.79e-11	8.66e-09	0.93338
Cerebellum	chr6:29912175-29912276	6	HLA-A	ENSG00000206503.7	29806901	0.3474	rs407238	C	G	0.695207	9.14e-21	3.55e-17	8.66e-09	0.93338
Cerebellum	chr6:29976955-29977096	6	HLA-J	ENSG00000204622.6	29806901	0.3474	rs407238	C	G	-0.942844	1.34e-09	1.5e-06	8.66e-09	0.93338
Cerebellum	chr6:29912869-29913010	6	HLA-A	ENSG00000206503.7	29806901	0.3474	rs407238	C	G	0.612639	2.17e-15	5.52e-12	8.66e-09	0.93338
Cortex	chr6:29912869-29913010	6	HLA-A	ENSG00000206503.7	29806901	0.3603	rs407238	C	G	0.63522	2.54e-18	3.18e-14	8.66e-09	0.93338
Cortex	chr6:29912175-29912276	6	HLA-A	ENSG00000206503.7	29806901	0.3603	rs407238	C	G	0.717066	6.61e-23	1.41e-18	8.66e-09	0.93338
Cortex	chr6:29912394-29912835	6	HLA-A	ENSG00000206503.7	29806901	0.3603	rs407238	C	G	0.551829	2.63e-15	1.91e-11	8.66e-09	0.93338
Frontal Cortex (BA9)	chr6:29912394-29912835	6	HLA-A	ENSG00000206503.7	29806901	0.3686	rs407238	C	G	0.52169	1.4e-11	6.42e-08	8.66e-09	0.93338
Frontal Cortex (BA9)	chr6:29976955-29977096	6	HLA-J	ENSG00000204622.6	29806901	0.3686	rs407238	C	G	-0.8351	1.28e-09	3.27e-06	8.66e-09	0.93338
Frontal Cortex (BA9)	chr6:29912869-29913010	6	HLA-A	ENSG00000206503.7	29806901	0.3686	rs407238	C	G	0.614919	1.46e-14	1.12e-10	8.66e-09	0.93338
Frontal Cortex (BA9)	chr6:29912175-29912276	6	HLA-A	ENSG00000206503.7	29806901	0.3686	rs407238	C	G	0.597517	6.83e-18	8.51e-14	8.66e-09	0.93338
Hippocampus	chr6:29912175-29912276	6	HLA-A	ENSG00000206503.7	29806901	0.3604	rs407238	C	G	0.574949	2.87e-15	2.58e-11	8.66e-09	0.93338
Hippocampus	chr6:29912869-29913010	6	HLA-A	ENSG00000206503.7	29806901	0.3604	rs407238	C	G	0.473718	6.35e-10	2.19e-06	8.66e-09	0.93338
Hypothalamus	chr6:29912175-29912276	6	HLA-A	ENSG00000206503.7	29806901	0.3611	rs407238	C	G	0.609317	3.62e-14	2.48e-10	8.66e-09	0.93338
Hypothalamus	chr6:29912394-29912835	6	HLA-A	ENSG00000206503.7	29806901	0.3611	rs407238	C	G	0.5211	4.79e-12	2.19e-08	8.66e-09	0.93338
Hypothalamus	chr6:29912869-29913010	6	HLA-A	ENSG00000206503.7	29806901	0.3611	rs407238	C	G	0.549337	1.02e-12	5.31e-09	8.66e-09	0.93338
Nucleus accumbens (basal ganglia)	chr6:29912394-29912835	6	HLA-A	ENSG00000206503.7	29806901	0.3808	rs407238	C	G	0.55935	2.24e-14	1.51e-10	8.66e-09	0.93338
Nucleus accumbens (basal ganglia)	chr6:29857382-29857483	6	HLA-H	ENSG00000206341.6	29806901	0.3808	rs407238	C	G	-1.0175	9.15e-11	3.1e-07	8.66e-09	0.93338
Nucleus accumbens (basal ganglia)	chr6:29912869-29913010	6	HLA-A	ENSG00000206503.7	29806901	0.3808	rs407238	C	G	0.656739	1.6e-17	1.69e-13	8.66e-09	0.93338
Nucleus accumbens (basal ganglia)	chr6:29912175-29912276	6	HLA-A	ENSG00000206503.7	29806901	0.3808	rs407238	C	G	0.664956	1.28e-18	1.57e-14	8.66e-09	0.93338
Putamen (basal ganglia)	chr6:29912175-29912276	6	HLA-A	ENSG00000206503.7	29806901	0.4009	rs407238	C	G	0.625121	2.3e-14	1.87e-10	8.66e-09	0.93338
Putamen (basal ganglia)	chr6:29912394-29912835	6	HLA-A	ENSG00000206503.7	29806901	0.4009	rs407238	C	G	0.518657	6.04e-10	2.1e-06	8.66e-09	0.93338
Putamen (basal ganglia)	chr6:29912869-29913010	6	HLA-A	ENSG00000206503.7	29806901	0.4009	rs407238	C	G	0.53086	6.5e-10	2.25e-06	8.66e-09	0.93338
Anterior cingulate cortex (BA24)	chr6:29857382-29857483	6	HLA-H	ENSG00000206341.6	29817106	0.4404	rs2523765	T	A	-1.07815	5.18e-09	1.38e-05	1.33e-08	0.93544
Anterior cingulate cortex (BA24)	chr6:29857601-29858040	6	HLA-H	ENSG00000206341.6	29817106	0.4404	rs2523765	T	A	-0.588391	2.83e-09	8.12e-06	1.33e-08	0.93544
Amygdala	chr6:29857601-29858040	6	HLA-H	ENSG00000206341.6	29817106	0.4545	rs2523765	T	A	-0.767645	8.1e-09	2.24e-05	1.33e-08	0.93544
Amygdala	chr6:29857382-29857483	6	HLA-H	ENSG00000206341.6	29817106	0.4545	rs2523765	T	A	-1.22566	5.26e-09	1.52e-05	1.33e-08	0.93544
Caudate (basal ganglia)	chr6:29857382-29857483	6	HLA-H	ENSG00000206341.6	29817106	0.4479	rs2523765	T	A	-1.07122	5.91e-14	2.96e-10	1.33e-08	0.93544
Caudate (basal ganglia)	chr6:29857601-29858040	6	HLA-H	ENSG00000206341.6	29817106	0.4479	rs2523765	T	A	-0.635711	1.13e-14	6.56e-11	1.33e-08	0.93544
Cerebellar Hemisphere	chr6:29976955-29977096	6	HLA-J	ENSG00000204622.6	29817106	0.432	rs2523765	T	A	-0.986308	2.94e-10	4.32e-07	1.33e-08	0.93544
Cerebellar Hemisphere	chr6:29857382-29857483	6	HLA-H	ENSG00000206341.6	29817106	0.432	rs2523765	T	A	-1.41062	2.36e-19	9.46e-16	1.33e-08	0.93544
Cerebellar Hemisphere	chr6:29857601-29858040	6	HLA-H	ENSG00000206341.6	29817106	0.432	rs2523765	T	A	-1.24171	6.85e-13	1.51e-09	1.33e-08	0.93544
Cerebellum	chr6:29857601-29858040	6	HLA-H	ENSG00000206341.6	29817106	0.4156	rs2523765	T	A	-1.0174	2.96e-14	6.75e-11	1.33e-08	0.93544
Cerebellum	chr6:29857382-29857483	6	HLA-H	ENSG00000206341.6	29817106	0.4156	rs2523765	T	A	-1.34	8.02e-24	3.79e-20	1.33e-08	0.93544
Cerebellum	chr6:29691705-29691966	6	HLA-F	ENSG00000204642.9	29817106	0.4156	rs2523765	T	A	-0.589622	1.97e-08	1.7e-05	1.33e-08	0.93544
Cortex	chr6:29857601-29858040	6	HLA-H	ENSG00000206341.6	29817106	0.4265	rs2523765	T	A	-0.535616	3.59e-10	1.01e-06	1.33e-08	0.93544
Frontal Cortex (BA9)	chr6:29857601-29858040	6	HLA-H	ENSG00000206341.6	29817106	0.4407	rs2523765	T	A	-0.654231	1.35e-09	3.43e-06	1.33e-08	0.93544
Frontal Cortex (BA9)	chr6:29857382-29857483	6	HLA-H	ENSG00000206341.6	29817106	0.4407	rs2523765	T	A	-1.0924	1.03e-09	2.7e-06	1.33e-08	0.93544
Hippocampus	chr6:29857601-29858040	6	HLA-H	ENSG00000206341.6	29817106	0.4234	rs2523765	T	A	-0.540288	9.18e-09	2.28e-05	1.33e-08	0.93544
Hypothalamus	chr6:29857601-29858040	6	HLA-H	ENSG00000206341.6	29817106	0.4306	rs2523765	T	A	-0.730293	1.4e-12	7.1e-09	1.33e-08	0.93544
Hypothalamus	chr6:29857382-29857483	6	HLA-H	ENSG00000206341.6	29817106	0.4306	rs2523765	T	A	-1.13122	3.5e-10	1.09e-06	1.33e-08	0.93544
Nucleus accumbens (basal ganglia)	chr6:29857601-29858040	6	HLA-H	ENSG00000206341.6	29817106	0.45	rs2523765	T	A	-0.671474	6.12e-13	3.35e-09	1.33e-08	0.93544
Putamen (basal ganglia)	chr6:29857382-29857483	6	HLA-H	ENSG00000206341.6	29817106	0.4595	rs2523765	T	A	-0.942814	6.27e-09	1.6e-05	1.33e-08	0.93544
Putamen (basal ganglia)	chr6:29857601-29858040	6	HLA-H	ENSG00000206341.6	29817106	0.4595	rs2523765	T	A	-0.572909	1.91e-08	4.21e-05	1.33e-08	0.93544
Caudate (basal ganglia)	chr6:29797710-29798154	6	HLA-G	ENSG00000204632.7	29825434	0.4306	rs1611674	A	G	0.461904	2.86e-08	3.58e-05	1.04e-10	1.0836
Amygdala	chr6:29896106-29896233	6	HLA-K	ENSG00000230795.2	29829251	0.2727	rs1611713	A	C	-1.73746	1.63e-11	8.28e-08	1.41e-14	1.1036
Cerebellar Hemisphere	chr6:29896106-29896233	6	HLA-K	ENSG00000230795.2	29829251	0.32	rs1611713	A	C	-1.10553	2.66e-13	6.07e-10	1.41e-14	1.1036
Cerebellum	chr6:29975174-29975300	6	ZNRD1-AS1	ENSG00000204623.4	29829251	0.3084	rs1611713	A	C	0.557567	4.26e-09	4.28e-06	1.41e-14	1.1036
Nucleus accumbens (basal ganglia)	chr6:29797710-29798154	6	HLA-G	ENSG00000204632.7	29829251	0.2923	rs1611713	A	C	0.723606	3.1e-10	9.43e-07	1.41e-14	1.1036
Putamen (basal ganglia)	chr6:29858074-29858215	6	HLA-H	ENSG00000206341.6	29829251	0.2703	rs1611713	A	C	-0.663532	6.03e-09	1.54e-05	1.41e-14	1.1036
Putamen (basal ganglia)	chr6:29896106-29896233	6	HLA-K	ENSG00000230795.2	29829251	0.2703	rs1611713	A	C	-1.34408	2.25e-13	1.53e-09	1.41e-14	1.1036
Hypothalamus	chr6:29797710-29798154	6	HLA-G	ENSG00000204632.7	29832695	0.3704	rs1611747	T	C	0.843226	2.06e-09	5.25e-06	1.92e-08	1.0677
Cerebellar Hemisphere	chr6:29910804-29911044	6	HLA-A	ENSG00000206503.7	29834449	0.44	rs2734971	A	G	0.352539	1.91e-09	2.41e-06	2.95e-10	1.0784
Cerebellum	chr6:29910804-29911044	6	HLA-A	ENSG00000206503.7	29834449	0.4383	rs2734971	A	G	0.400294	1.82e-11	2.85e-08	2.95e-10	1.0784
Cerebellum	chr6:29855608-29855731	6	HLA-H	ENSG00000206341.6	29834449	0.4383	rs2734971	A	G	0.767691	3.73e-09	3.79e-06	2.95e-10	1.0784
Amygdala	chr6:29976955-29977096	6	HLA-J	ENSG00000204622.6	29911684	0.1705	rs9260164	C	T	-1.49861	5.79e-09	1.66e-05	1.82e-10	1.0892
Hypothalamus	chr6:29976955-29977096	6	HLA-J	ENSG00000204622.6	29913639	0.1528	rs544682188	A	G	-1.31104	6.18e-09	1.38e-05	1.08e-10	1.0904
Cortex	chr6:29976955-29977096	6	HLA-J	ENSG00000204622.6	29921100	0.1889	rs1613062	C	G	-1.17532	1.88e-10	5.71e-07	1.04e-12	1.1017
Nucleus accumbens (basal ganglia)	chr6:29976955-29977096	6	HLA-J	ENSG00000204622.6	29923290	0.1614	rs9260632	G	T	-1.27497	1.32e-09	3.4e-06	1.52e-10	1.0903
Substantia nigra	chr6:30708576-30709390	6	FLOT1	ENSG00000137312.10	30128949	0.0625	rs2157678	G	T	2.2047	1.21e-11	7.5e-08	9.47e-28	1.2424
Frontal Cortex (BA9)	chr6:30202228-30209923	6	HCG17	ENSG00000270604.1	30153363	0.08051	rs2106072	G	A	-1.02923	3.64e-09	8.37e-06	2.67e-28	1.247
Hippocampus	chr6:30708576-30709390	6	FLOT1	ENSG00000137312.10	30170287	0.08108	rs2517609	A	G	2.14413	3.35e-18	4.84e-14	1.85e-28	1.2452
Hypothalamus	chr6:30708576-30708966	6	FLOT1	ENSG00000137312.10	30173538	0.08333	rs2523712	G	A	-0.305217	2.75e-08	4.95e-05	3.09e-28	1.2444
Cerebellum	chr6:30708576-30708966	6	FLOT1	ENSG00000137312.10	30285312	0.1039	rs3094628	G	C	-0.21749	9.24e-09	8.58e-06	1.69e-27	1.2415
Hypothalamus	chr6:30708576-30709390	6	FLOT1	ENSG00000137312.10	30323393	0.0787	rs3130377	C	T	2.18295	1.09e-20	2.21e-16	3.27e-27	1.2355
Cortex	chr6:30708576-30709390	6	FLOT1	ENSG00000137312.10	30495860	0.1066	rs3094024	A	G	2.04629	1.64e-34	1.28e-29	1.75e-26	1.2177
Spinal cord (cervical c-1)	chr6:30708576-30709390	6	FLOT1	ENSG00000137312.10	30508956	0.1024	rs3130117	G	A	1.89884	7.19e-16	8.97e-12	1.54e-26	1.2176
Putamen (basal ganglia)	chr6:30708576-30709390	6	FLOT1	ENSG00000137312.10	30544401	0.09009	rs3132610	A	G	1.73767	5.55e-16	5.98e-12	6.1e-26	1.2127
Amygdala	chr6:30708576-30708966	6	FLOT1	ENSG00000137312.10	30566407	0.1023	rs3095276	A	G	-0.333249	7.36e-10	2.64e-06	1.69e-27	1.2205
Cerebellum	chr6:30708088-30708272	6	FLOT1	ENSG00000137312.10	30603519	0.1006	rs9262130	G	A	0.205332	2.79e-09	2.92e-06	4.28e-28	1.2223
Anterior cingulate cortex (BA24)	chr6:30708576-30709390	6	FLOT1	ENSG00000137312.10	30611350	0.1009	rs9262132	C	A	2.16228	2.3e-23	6.55e-19	2.45e-28	1.2234
Caudate (basal ganglia)	chr6:30708576-30709390	6	FLOT1	ENSG00000137312.10	30611350	0.09375	rs9262132	C	A	1.98875	6.14e-29	2.2e-24	2.45e-28	1.2234
Cerebellar Hemisphere	chr6:30708576-30709390	6	FLOT1	ENSG00000137312.10	30650026	0.096	rs9262142	G	A	1.29908	2.6e-24	1.63e-20	3.12e-28	1.2227
Amygdala	chr6:30708576-30709390	6	FLOT1	ENSG00000137312.10	30652781	0.108	rs9262143	C	T	2.13278	3.44e-16	3.81e-12	1.16e-28	1.2254
Cerebellum	chr6:30708576-30709390	6	FLOT1	ENSG00000137312.10	30652781	0.1006	rs9262143	C	T	1.33971	7.46e-24	3.53e-20	1.16e-28	1.2254
Nucleus accumbens (basal ganglia)	chr6:30708576-30709390	6	FLOT1	ENSG00000137312.10	30656828	0.08846	rs9262146	C	G	1.98184	3.77e-22	9.75e-18	2.28e-28	1.223
Frontal Cortex (BA9)	chr6:30708576-30709390	6	FLOT1	ENSG00000137312.10	30709357	0.07627	rs3094125	G	A	1.94352	5.07e-25	1.92e-20	7.15e-28	1.219
Hippocampus	chr6:30202228-30209923	6	HCG17	ENSG00000270604.1	30725841	0.08559	rs3095326	C	T	-1.13554	3.14e-08	6.62e-05	1.56e-28	1.2154
Hippocampus	chr6:30892338-30893050	6	VARS2	ENSG00000137411.12	30731401	0.1216	rs3095338	A	T	-0.474376	8.56e-09	2.14e-05	1.66e-30	1.2104
Hypothalamus	chr6:31616529-31616975	6	BAG6	ENSG00000204463.8	30815035	0.1713	rs2517576	G	A	-0.607035	3.79e-08	6.52e-05	4.65e-20	1.1456
Cerebellum	chr6:31110912-31111038	6	CCHCR1	ENSG00000204536.9	30831195	0.1104	rs3132577	G	A	0.357824	1e-09	1.15e-06	5.2e-29	1.2048
Cerebellum	chr6:30893163-30893320	6	VARS2	ENSG00000137411.12	30899052	0.2078	rs3095154	G	A	-0.319896	5.06e-10	6.19e-07	2.95e-22	1.1508
Cerebellum	chr6:30893497-30893656	6	VARS2	ENSG00000137411.12	30907335	0.1526	rs3131921	T	C	-0.251506	4.78e-08	3.77e-05	3.38e-28	1.185
Caudate (basal ganglia)	chr6:30229257-30229363	6	HLA-L	ENSG00000243753.1	30997692	0.2743	rs9262549	G	C	-0.998587	3.97e-09	6.38e-06	1.22e-14	0.91682
Cortex	chr6:30229257-30229363	6	HLA-L	ENSG00000243753.1	30997692	0.261	rs9262549	G	C	-0.592016	1.85e-08	3.12e-05	1.22e-14	0.91682
Hypothalamus	chr6:30229257-30229363	6	HLA-L	ENSG00000243753.1	30997692	0.2731	rs9262549	G	C	-0.956316	9.52e-09	1.99e-05	1.22e-14	0.91682
Nucleus accumbens (basal ganglia)	chr6:30229257-30229363	6	HLA-L	ENSG00000243753.1	30997692	0.2346	rs9262549	G	C	-0.890118	1.16e-08	2.26e-05	1.22e-14	0.91682
Cerebellar Hemisphere	chr6:30202228-30209923	6	HCG17	ENSG00000270604.1	31081205	0.16	rs2233956	T	C	-0.840296	4.41e-08	4.1e-05	5.67e-20	1.1238
Cortex	chr6:31112566-31112661	6	CCHCR1	ENSG00000204536.9	31106268	0.3676	rs3130573	A	G	-0.252101	1.4e-09	3.36e-06	1.8e-08	1.0593
Hippocampus	chr6:31112566-31112661	6	CCHCR1	ENSG00000204536.9	31106268	0.3514	rs3130573	A	G	-0.364955	6.96e-09	1.79e-05	1.8e-08	1.0593
Cerebellum	chr6:31113080-31113224	6	CCHCR1	ENSG00000204536.9	31107317	0.3019	rs1265092	C	T	0.191822	1.02e-09	1.18e-06	2.63e-08	1.0598
Cerebellar Hemisphere	chr6:31118900-31124507	6	CCHCR1	ENSG00000204536.9	31112737	0.22	rs130079	C	A	1.0726	1.33e-17	4.46e-14	2.57e-19	1.1108
Cerebellum	chr6:31118900-31124507	6	CCHCR1	ENSG00000204536.9	31112737	0.1981	rs130079	C	A	1.14611	4.24e-17	1.28e-13	2.57e-19	1.1108
Nucleus accumbens (basal ganglia)	chr6:31118900-31124507	6	CCHCR1	ENSG00000204536.9	31112737	0.2	rs130079	C	A	1.358	1.89e-23	5.63e-19	2.57e-19	1.1108
Cerebellum	chr6:31110494-31110739	6	CCHCR1	ENSG00000204536.9	31116210	0.2597	rs130071	G	A	0.224764	5.57e-09	5.47e-06	1.62e-08	1.0633
Caudate (basal ganglia)	chr6:31118900-31124507	6	CCHCR1	ENSG00000204536.9	31121945	0.2083	rs3094662	A	C	1.07957	3.82e-18	3.33e-14	7.09e-21	1.1192
Amygdala	chr6:31118900-31124507	6	CCHCR1	ENSG00000204536.9	31122500	0.2102	rs130065	G	A	1.05958	1.22e-09	4.15e-06	1.93e-21	1.122
Cortex	chr6:31118900-31124507	6	CCHCR1	ENSG00000204536.9	31122500	0.1985	rs130065	G	A	1.3107	1.94e-17	1.96e-13	1.93e-21	1.122
Putamen (basal ganglia)	chr6:31118900-31124507	6	CCHCR1	ENSG00000204536.9	31122500	0.1802	rs130065	G	A	0.984073	1.44e-10	5.6e-07	1.93e-21	1.122
Cerebellum	chr6:31124867-31125134	6	CCHCR1	ENSG00000204536.9	31125777	0.2922	rs720465	C	A	-0.772417	6.8e-10	8.11e-07	5.86e-09	1.0652
Cortex	chr6:31124867-31125134	6	CCHCR1	ENSG00000204536.9	31125777	0.3199	rs720465	C	A	-0.693551	7.21e-09	1.38e-05	5.86e-09	1.0652
Substantia nigra	chr6:31118900-31124507	6	CCHCR1	ENSG00000204536.9	31125978	0.1875	rs3130455	A	T	1.33517	4.64e-10	1.94e-06	2e-20	1.1179
Cerebellar Hemisphere	chr6:31110912-31111038	6	CCHCR1	ENSG00000204536.9	31138107	0.224	rs1062630	G	A	0.290094	1.58e-08	1.66e-05	2.36e-19	1.1119
Cerebellum	chr6:31962485-31962728	6	C4A	ENSG00000244731.3	31138910	0.1623	rs3094191	T	C	-0.758011	3.6e-08	2.92e-05	4.49e-18	1.1169
Anterior cingulate cortex (BA24)	chr6:31124867-31125161	6	CCHCR1	ENSG00000204536.9	31139490	0.4083	rs885952	C	T	0.76444	3.29e-09	9.21e-06	4.3e-08	1.0562
Caudate (basal ganglia)	chr6:31124867-31125134	6	CCHCR1	ENSG00000204536.9	31139490	0.3958	rs885952	C	T	-0.555221	1.01e-09	1.94e-06	4.3e-08	1.0562
Cerebellar Hemisphere	chr6:31116506-31117842	6	CCHCR1	ENSG00000204536.9	31139490	0.412	rs885952	C	T	-0.321237	9.18e-09	1.01e-05	4.3e-08	1.0562
Cerebellar Hemisphere	chr6:31124867-31125161	6	CCHCR1	ENSG00000204536.9	31139490	0.412	rs885952	C	T	1.16397	6.79e-16	1.91e-12	4.3e-08	1.0562
Cerebellum	chr6:31124867-31125161	6	CCHCR1	ENSG00000204536.9	31139490	0.3799	rs885952	C	T	1.22159	2.27e-16	6.42e-13	4.3e-08	1.0562
Cortex	chr6:31124867-31125161	6	CCHCR1	ENSG00000204536.9	31139490	0.4301	rs885952	C	T	0.871078	1.97e-12	9.27e-09	4.3e-08	1.0562
Frontal Cortex (BA9)	chr6:31124867-31125161	6	CCHCR1	ENSG00000204536.9	31139490	0.4237	rs885952	C	T	0.733283	1.49e-10	4.89e-07	4.3e-08	1.0562
Nucleus accumbens (basal ganglia)	chr6:31124867-31125161	6	CCHCR1	ENSG00000204536.9	31139490	0.3962	rs885952	C	T	0.751141	1.02e-09	2.71e-06	4.3e-08	1.0562
Nucleus accumbens (basal ganglia)	chr6:31124867-31125134	6	CCHCR1	ENSG00000204536.9	31139490	0.3962	rs885952	C	T	-0.599164	8.88e-09	1.78e-05	4.3e-08	1.0562
Putamen (basal ganglia)	chr6:31124867-31125161	6	CCHCR1	ENSG00000204536.9	31139490	0.4054	rs885952	C	T	0.637162	2.18e-08	4.73e-05	4.3e-08	1.0562
Caudate (basal ganglia)	chr6:31124867-31125161	6	CCHCR1	ENSG00000204536.9	31141523	0.2812	rs887468	C	T	0.84103	9.14e-09	1.32e-05	9.29e-16	1.094
Cerebellar Hemisphere	chr6:31113586-31116181	6	CCHCR1	ENSG00000204536.9	31142758	0.176	rs3132514	T	C	0.307109	3.49e-08	3.34e-05	5.27e-21	1.129
Spinal cord (cervical c-1)	chr6:31118900-31124507	6	CCHCR1	ENSG00000204536.9	31161229	0.1988	rs1265178	G	A	1.14174	3.82e-08	9.7e-05	1.63e-22	1.1287
Cerebellum	chr6:31116506-31117842	6	CCHCR1	ENSG00000204536.9	31175608	0.474	rs4249311	T	C	-0.347244	6.55e-11	9.36e-08	1.82e-13	0.92791
Spinal cord (cervical c-1)	chr6:31239126-31239375	6	HLA-C	ENSG00000204525.10	31177522	0.494	rs9501353	G	A	-0.962535	5.02e-12	3.52e-08	1.71e-08	0.94313
Anterior cingulate cortex (BA24)	chr6:31239126-31239375	6	HLA-C	ENSG00000204525.10	31177776	0.4907	rs28744244	G	A	0.932905	6.06e-13	3.71e-09	9.43e-09	0.9413
Cerebellum	chr6:31239126-31239375	6	HLA-C	ENSG00000204525.10	31178279	0.4903	rs17197637	T	C	-0.930138	1.44e-19	5.13e-16	7.3e-09	0.94228
Cortex	chr6:31239126-31239375	6	HLA-C	ENSG00000204525.10	31185810	0.4853	rs9501089	T	G	0.936299	1.03e-17	1.11e-13	2.38e-08	0.94385
Frontal Cortex (BA9)	chr6:31118900-31124507	6	CCHCR1	ENSG00000204536.9	31191636	0.2076	rs1639110	G	A	1.30079	3.99e-15	3.3e-11	2.27e-22	1.1287
Putamen (basal ganglia)	chr6:30202228-30209923	6	HCG17	ENSG00000270604.1	31203079	0.2064	rs3132515	G	A	-0.913313	4.89e-10	1.72e-06	9.09e-23	1.1228
Amygdala	chr6:31237321-31237742	6	HLA-C	ENSG00000204525.10	31208788	0.3864	rs3130533	A	T	1.38057	2.51e-08	6.21e-05	8.29e-14	1.0804
Cerebellar Hemisphere	chr6:31141811-31142014	6	PSORS1C3	ENSG00000204528.3	31208788	0.416	rs3130533	A	T	0.455823	6.39e-10	8.82e-07	8.29e-14	1.0804
Cerebellum	chr6:31237321-31237742	6	HLA-C	ENSG00000204525.10	31208788	0.3636	rs3130533	A	T	1.16105	1.55e-10	2.08e-07	8.29e-14	1.0804
Anterior cingulate cortex (BA24)	chr6:31118900-31124507	6	CCHCR1	ENSG00000204536.9	31214354	0.2064	rs527864796	G	A	0.828499	7.32e-09	1.88e-05	1.48e-22	1.132
Hypothalamus	chr6:31237321-31237742	6	HLA-C	ENSG00000204525.10	31216300	0.3843	rs3134755	C	T	1.48006	7.59e-11	2.85e-07	7.02e-14	1.081
Hypothalamus	chr6:31118900-31124507	6	CCHCR1	ENSG00000204536.9	31220450	0.2407	rs2394944	C	T	1.0195	8.6e-11	3.15e-07	3.42e-20	1.1166
Anterior cingulate cortex (BA24)	chr6:31237303-31237742	6	HLA-C	ENSG00000204525.10	31229279	0.4817	rs9264393	G	A	0.353217	2.81e-10	1.12e-06	6.36e-09	0.94073
Amygdala	chr6:31237303-31237742	6	HLA-C	ENSG00000204525.10	31229279	0.4886	rs9264393	G	A	-0.369382	2.8e-09	8.74e-06	6.36e-09	0.94073
Amygdala	chr6:31236951-31237114	6	HLA-C	ENSG00000204525.10	31229279	0.4886	rs9264393	G	A	-0.311701	2.75e-08	6.76e-05	6.36e-09	0.94073
Amygdala	chr6:31239126-31239375	6	HLA-C	ENSG00000204525.10	31229279	0.4886	rs9264393	G	A	-0.970264	7.36e-12	3.94e-08	6.36e-09	0.94073
Amygdala	chr6:31237163-31237269	6	HLA-C	ENSG00000204525.10	31229279	0.4886	rs9264393	G	A	-0.47896	2.29e-10	9.13e-07	6.36e-09	0.94073
Caudate (basal ganglia)	chr6:31239646-31239775	6	HLA-C	ENSG00000204525.10	31229279	0.4896	rs9264393	G	A	-0.687473	2.62e-11	7.73e-08	6.36e-09	0.94073
Cerebellum	chr6:31239646-31239775	6	HLA-C	ENSG00000204525.10	31229279	0.4675	rs9264393	G	A	0.72422	5.41e-13	1.07e-09	6.36e-09	0.94073
Cortex	chr6:31239646-31239775	6	HLA-C	ENSG00000204525.10	31229279	0.4559	rs9264393	G	A	0.916017	3.23e-10	9.14e-07	6.36e-09	0.94073
Nucleus accumbens (basal ganglia)	chr6:31238109-31238215	6	HLA-C	ENSG00000204525.10	31229279	0.4808	rs9264393	G	A	0.523967	1.37e-10	4.5e-07	6.36e-09	0.94073
Nucleus accumbens (basal ganglia)	chr6:31239646-31239775	6	HLA-C	ENSG00000204525.10	31229279	0.4808	rs9264393	G	A	0.760528	1.57e-10	5.07e-07	6.36e-09	0.94073
Spinal cord (cervical c-1)	chr6:31237303-31237742	6	HLA-C	ENSG00000204525.10	31229279	0.4699	rs9264393	G	A	0.324598	5.32e-09	1.78e-05	6.36e-09	0.94073
Spinal cord (cervical c-1)	chr6:31237163-31237269	6	HLA-C	ENSG00000204525.10	31229279	0.4699	rs9264393	G	A	0.348704	2.85e-09	1e-05	6.36e-09	0.94073
Caudate (basal ganglia)	chr6:31237303-31237742	6	HLA-C	ENSG00000204525.10	31229404	0.4444	rs2524119	T	C	0.335518	1.98e-13	9.16e-10	1.26e-10	0.93503
Caudate (basal ganglia)	chr6:31236951-31237114	6	HLA-C	ENSG00000204525.10	31229404	0.4444	rs2524119	T	C	0.292391	1.28e-10	3.11e-07	1.26e-10	0.93503
Cortex	chr6:31238109-31238215	6	HLA-C	ENSG00000204525.10	31229404	0.4081	rs2524119	T	C	0.563257	8.77e-11	2.85e-07	1.26e-10	0.93503
Putamen (basal ganglia)	chr6:31236951-31237114	6	HLA-C	ENSG00000204525.10	31229404	0.4279	rs2524119	T	C	0.271344	2.05e-10	7.81e-07	1.26e-10	0.93503
Putamen (basal ganglia)	chr6:31237303-31237742	6	HLA-C	ENSG00000204525.10	31229404	0.4279	rs2524119	T	C	0.331526	2.71e-12	1.51e-08	1.26e-10	0.93503
Substantia nigra	chr6:31239126-31239375	6	HLA-C	ENSG00000204525.10	31229404	0.4562	rs2524119	T	C	0.779217	2.52e-09	8.6e-06	1.26e-10	0.93503
Cerebellar Hemisphere	chr6:31238109-31238215	6	HLA-C	ENSG00000204525.10	31236690	0.328	rs1130592	T	G	0.795872	1.01e-16	3.14e-13	1.92e-12	0.92631
Cerebellum	chr6:31238109-31238215	6	HLA-C	ENSG00000204525.10	31236690	0.3182	rs1130592	T	G	0.766091	7.61e-13	1.47e-09	1.92e-12	0.92631
Hypothalamus	chr6:31237163-31237269	6	HLA-C	ENSG00000204525.10	31236690	0.3519	rs1130592	T	G	0.386822	9.1e-12	4e-08	1.92e-12	0.92631
Cerebellar Hemisphere	chr6:31238263-31238849	6	HLA-C	ENSG00000204525.10	31237048	0.32	rs9264594	A	G	1.1232	2.55e-34	4.23e-30	5.84e-13	0.92481
Amygdala	chr6:31237863-31237986	6	HLA-C	ENSG00000204525.10	31237230	0.375	rs9264596	A	G	2.44047	1.61e-19	2.32e-15	1.21e-12	0.92532
Spinal cord (cervical c-1)	chr6:31237863-31237986	6	HLA-C	ENSG00000204525.10	31237405	0.3012	rs56010430	C	T	2.50548	2.62e-18	4.66e-14	5.85e-13	0.92481
Caudate (basal ganglia)	chr6:31237863-31237986	6	HLA-C	ENSG00000204525.10	31237563	0.3368	rs3819287	C	T	2.51517	6.06e-38	6.39e-33	1.21e-12	0.92581
Putamen (basal ganglia)	chr6:31237863-31237986	6	HLA-C	ENSG00000204525.10	31237563	0.3423	rs3819287	C	T	2.76361	2.76e-23	8.67e-19	1.21e-12	0.92581
Hypothalamus	chr6:31237863-31237986	6	HLA-C	ENSG00000204525.10	31237771	0.3426	rs1050106	G	A	2.28067	6.33e-32	4.5e-27	1.07e-11	0.92812
Amygdala	chr6:31238263-31238849	6	HLA-C	ENSG00000204525.10	31237950	0.3793	rs9264623	T	C	0.861251	2.83e-20	4.34e-16	1.82e-11	0.92968
Cerebellum	chr6:31236951-31237114	6	HLA-C	ENSG00000204525.10	31237950	0.317	rs9264623	T	C	0.445569	1.63e-19	5.79e-16	1.82e-11	0.92968
Anterior cingulate cortex (BA24)	chr6:31237163-31237269	6	HLA-C	ENSG00000204525.10	31237955	0.3241	rs9264624	T	G	0.459787	2.12e-11	1.05e-07	4.82e-11	0.93113
Cerebellum	chr6:31237303-31237742	6	HLA-C	ENSG00000204525.10	31237955	0.317	rs9264624	T	G	0.504415	4.09e-23	1.85e-19	4.82e-11	0.93113
Cerebellum	chr6:31238263-31238849	6	HLA-C	ENSG00000204525.10	31237955	0.317	rs9264624	T	G	0.984253	4.56e-37	1.15e-32	4.82e-11	0.93113
Cortex	chr6:31237163-31237269	6	HLA-C	ENSG00000204525.10	31237955	0.3148	rs9264624	T	G	0.454517	1.4e-14	9.11e-11	4.82e-11	0.93113
Frontal Cortex (BA9)	chr6:31238263-31238849	6	HLA-C	ENSG00000204525.10	31237955	0.3291	rs9264624	T	G	0.798274	1.14e-29	7.56e-25	4.82e-11	0.93113
Anterior cingulate cortex (BA24)	chr6:31238263-31238849	6	HLA-C	ENSG00000204525.10	31237960	0.3241	rs9264625	G	C	0.776108	2.91e-22	8.04e-18	2.87e-10	0.93357
Cortex	chr6:31238263-31238849	6	HLA-C	ENSG00000204525.10	31237963	0.3148	rs9264627	G	A	0.8356	4.29e-31	2.18e-26	1.2e-09	0.93573
Frontal Cortex (BA9)	chr6:31237163-31237269	6	HLA-C	ENSG00000204525.10	31237963	0.3291	rs9264627	G	A	0.509382	2.23e-18	3.2e-14	1.2e-09	0.93573
Caudate (basal ganglia)	chr6:31238263-31238849	6	HLA-C	ENSG00000204525.10	31237991	0.3427	rs2308628	G	T	0.788702	9.04e-31	3.72e-26	9.96e-11	0.93148
Frontal Cortex (BA9)	chr6:31237863-31237986	6	HLA-C	ENSG00000204525.10	31237991	0.3333	rs2308628	G	T	2.45196	7.43e-31	7.65e-26	9.96e-11	0.93148
Hypothalamus	chr6:31238263-31238849	6	HLA-C	ENSG00000204525.10	31237991	0.3505	rs2308628	G	T	0.763508	7.34e-26	3.19e-21	9.96e-11	0.93148
Nucleus accumbens (basal ganglia)	chr6:31238263-31238849	6	HLA-C	ENSG00000204525.10	31237991	0.3178	rs2308628	G	T	0.845016	2.85e-28	1.47e-23	9.96e-11	0.93148
Anterior cingulate cortex (BA24)	chr6:31237863-31237986	6	HLA-C	ENSG00000204525.10	31238029	0.3287	rs2308622	T	C	2.56673	6.02e-27	2.07e-22	1.09e-10	0.93193
Hippocampus	chr6:31237163-31237269	6	HLA-C	ENSG00000204525.10	31238029	0.3182	rs2308622	T	C	0.436918	5.29e-12	2.74e-08	1.09e-10	0.93193
Nucleus accumbens (basal ganglia)	chr6:31237863-31237986	6	HLA-C	ENSG00000204525.10	31238029	0.3178	rs2308622	T	C	2.60056	1.38e-32	1.57e-27	1.09e-10	0.93193
Putamen (basal ganglia)	chr6:31238263-31238849	6	HLA-C	ENSG00000204525.10	31238029	0.35	rs2308622	T	C	0.798267	2.74e-24	9.19e-20	1.09e-10	0.93193
Substantia nigra	chr6:31238263-31238849	6	HLA-C	ENSG00000204525.10	31238029	0.3734	rs2308622	T	C	0.693707	2.75e-15	3.17e-11	1.09e-10	0.93193
Cerebellar Hemisphere	chr6:31237303-31237742	6	HLA-C	ENSG00000204525.10	31238234	0.32	rs1050344	G	A	0.632826	5.66e-24	3.44e-20	2.39e-12	0.92643
Cerebellar Hemisphere	chr6:31237163-31237269	6	HLA-C	ENSG00000204525.10	31238234	0.32	rs1050344	G	A	0.852719	1.75e-26	1.41e-22	2.39e-12	0.92643
Cerebellar Hemisphere	chr6:31237863-31237986	6	HLA-C	ENSG00000204525.10	31238234	0.32	rs1050344	G	A	2.72193	1.78e-33	2.8e-29	2.39e-12	0.92643
Substantia nigra	chr6:31237863-31237986	6	HLA-C	ENSG00000204525.10	31238234	0.3625	rs1050344	G	A	2.38291	3.21e-14	2.92e-10	2.39e-12	0.92643
Cerebellum	chr6:31237863-31237986	6	HLA-C	ENSG00000204525.10	31238492	0.3149	rs9264643	C	A	2.56539	8.44e-48	8.77e-43	1.15e-12	0.92507
Nucleus accumbens (basal ganglia)	chr6:31349856-31350017	6	HLA-S	ENSG00000225851.1	31239170	0.4885	rs9281300	C	CA	-0.558665	9.2e-09	1.83e-05	1.19e-08	1.06354
Hippocampus	chr6:31237863-31237986	6	HLA-C	ENSG00000204525.10	31239205	0.3108	rs9264663	C	T	2.40256	5.12e-26	1.66e-21	1.5e-13	0.92228
Caudate (basal ganglia)	chr6:31239126-31239375	6	HLA-C	ENSG00000204525.10	31239681	0.4201	rs9264669	A	T	0.925875	4.2e-20	4.34e-16	3.15e-12	0.92867
Caudate (basal ganglia)	chr6:31237163-31237269	6	HLA-C	ENSG00000204525.10	31239681	0.4201	rs9264669	A	T	0.448149	7.55e-17	5.8e-13	3.15e-12	0.92867
Cerebellar Hemisphere	chr6:31239126-31239375	6	HLA-C	ENSG00000204525.10	31239681	0.412	rs9264669	A	T	1.13291	4.89e-21	2.22e-17	3.15e-12	0.92867
Cortex	chr6:31236951-31237114	6	HLA-C	ENSG00000204525.10	31239681	0.386	rs9264669	A	T	0.28004	1.11e-10	3.53e-07	3.15e-12	0.92867
Cortex	chr6:31237303-31237742	6	HLA-C	ENSG00000204525.10	31239681	0.386	rs9264669	A	T	0.357037	5.35e-15	3.64e-11	3.15e-12	0.92867
Frontal Cortex (BA9)	chr6:31239126-31239375	6	HLA-C	ENSG00000204525.10	31239681	0.4237	rs9264669	A	T	0.959751	1.27e-16	1.31e-12	3.15e-12	0.92867
Frontal Cortex (BA9)	chr6:31236951-31237114	6	HLA-C	ENSG00000204525.10	31239681	0.4237	rs9264669	A	T	0.28268	6.17e-11	2.33e-07	3.15e-12	0.92867
Frontal Cortex (BA9)	chr6:31238109-31238215	6	HLA-C	ENSG00000204525.10	31239681	0.4237	rs9264669	A	T	0.574021	5.25e-14	3.69e-10	3.15e-12	0.92867
Frontal Cortex (BA9)	chr6:31237303-31237742	6	HLA-C	ENSG00000204525.10	31239681	0.4237	rs9264669	A	T	0.35211	1.23e-14	9.46e-11	3.15e-12	0.92867
Hippocampus	chr6:31239126-31239375	6	HLA-C	ENSG00000204525.10	31239681	0.4099	rs9264669	A	T	0.912192	9.46e-16	9.47e-12	3.15e-12	0.92867
Hippocampus	chr6:31237303-31237742	6	HLA-C	ENSG00000204525.10	31239681	0.4099	rs9264669	A	T	0.298351	2.18e-10	8.44e-07	3.15e-12	0.92867
Hypothalamus	chr6:31239126-31239375	6	HLA-C	ENSG00000204525.10	31239681	0.4306	rs9264669	A	T	1.00503	6.13e-16	5.46e-12	3.15e-12	0.92867
Hypothalamus	chr6:31238109-31238215	6	HLA-C	ENSG00000204525.10	31239681	0.4306	rs9264669	A	T	0.573034	1.12e-09	3.03e-06	3.15e-12	0.92867
Hypothalamus	chr6:31236951-31237114	6	HLA-C	ENSG00000204525.10	31239681	0.4306	rs9264669	A	T	0.270863	4.11e-08	7.01e-05	3.15e-12	0.92867
Hypothalamus	chr6:31237303-31237742	6	HLA-C	ENSG00000204525.10	31239681	0.4306	rs9264669	A	T	0.331796	2.45e-11	1e-07	3.15e-12	0.92867
Nucleus accumbens (basal ganglia)	chr6:31239126-31239375	6	HLA-C	ENSG00000204525.10	31239681	0.3923	rs9264669	A	T	0.964683	2.31e-16	2.07e-12	3.15e-12	0.92867
Nucleus accumbens (basal ganglia)	chr6:31237163-31237269	6	HLA-C	ENSG00000204525.10	31239681	0.3923	rs9264669	A	T	0.500582	1.33e-16	1.23e-12	3.15e-12	0.92867
Nucleus accumbens (basal ganglia)	chr6:31237303-31237742	6	HLA-C	ENSG00000204525.10	31239681	0.3923	rs9264669	A	T	0.383682	2.07e-14	1.41e-10	3.15e-12	0.92867
Nucleus accumbens (basal ganglia)	chr6:31236951-31237114	6	HLA-C	ENSG00000204525.10	31239681	0.3923	rs9264669	A	T	0.328379	3.85e-11	1.41e-07	3.15e-12	0.92867
Putamen (basal ganglia)	chr6:31239126-31239375	6	HLA-C	ENSG00000204525.10	31239681	0.4144	rs9264669	A	T	0.962715	1.45e-14	1.19e-10	3.15e-12	0.92867
Putamen (basal ganglia)	chr6:31237163-31237269	6	HLA-C	ENSG00000204525.10	31239681	0.4144	rs9264669	A	T	0.419535	1.05e-12	6.2e-09	3.15e-12	0.92867
Spinal cord (cervical c-1)	chr6:31238263-31238849	6	HLA-C	ENSG00000204525.10	31239681	0.3735	rs9264669	A	T	0.648914	4.47e-13	3.88e-09	3.15e-12	0.92867
Substantia nigra	chr6:31237163-31237269	6	HLA-C	ENSG00000204525.10	31239681	0.4562	rs9264669	A	T	0.407865	3.11e-10	1.33e-06	3.15e-12	0.92867
Cerebellar Hemisphere	chr6:31236951-31237114	6	HLA-C	ENSG00000204525.10	31239855	0.32	rs7767581	C	G	0.599571	1.67e-21	7.84e-18	4.8e-12	0.92615
Cerebellum	chr6:31237163-31237269	6	HLA-C	ENSG00000204525.10	31239855	0.3182	rs7767581	C	G	0.687879	1.64e-29	1.13e-25	4.8e-12	0.92615
Hippocampus	chr6:31238263-31238849	6	HLA-C	ENSG00000204525.10	31239855	0.3108	rs7767581	C	G	0.728758	2.36e-21	5.45e-17	4.8e-12	0.92615
Cortex	chr6:31237863-31237986	6	HLA-C	ENSG00000204525.10	31239868	0.3162	rs9264674	G	C	2.61242	3.67e-36	3.12e-31	2.1e-12	0.92592
Anterior cingulate cortex (BA24)	chr6:31237321-31237742	6	HLA-C	ENSG00000204525.10	31241639	0.2936	rs2524084	A	G	1.34546	3.52e-09	9.81e-06	1.94e-08	1.0673
Caudate (basal ganglia)	chr6:31237321-31237742	6	HLA-C	ENSG00000204525.10	31241639	0.316	rs2524084	A	G	1.30565	5.2e-10	1.05e-06	1.94e-08	1.0673
Cortex	chr6:31237321-31237742	6	HLA-C	ENSG00000204525.10	31241639	0.3199	rs2524084	A	G	1.47669	1.3e-11	5.13e-08	1.94e-08	1.0673
Frontal Cortex (BA9)	chr6:31237321-31237742	6	HLA-C	ENSG00000204525.10	31241639	0.3093	rs2524084	A	G	1.53405	1.98e-11	8.6e-08	1.94e-08	1.0673
Hippocampus	chr6:31237321-31237742	6	HLA-C	ENSG00000204525.10	31241639	0.3018	rs2524084	A	G	1.45745	6.42e-09	1.67e-05	1.94e-08	1.0673
Putamen (basal ganglia)	chr6:31237321-31237742	6	HLA-C	ENSG00000204525.10	31241639	0.3288	rs2524084	A	G	1.45003	1.08e-10	4.36e-07	1.94e-08	1.0673
Caudate (basal ganglia)	chr6:31238109-31238215	6	HLA-C	ENSG00000204525.10	31242639	0.3576	rs2844616	T	C	-0.58308	1.24e-12	4.86e-09	4.66e-08	0.94226
Cerebellar Hemisphere	chr6:31237321-31237742	6	HLA-C	ENSG00000204525.10	31242639	0.392	rs2844616	T	C	0.949439	3.69e-08	3.5e-05	4.66e-08	0.94226
Nucleus accumbens (basal ganglia)	chr6:31237321-31237742	6	HLA-C	ENSG00000204525.10	31242639	0.3846	rs2844616	T	C	1.22123	2.68e-10	8.25e-07	4.66e-08	0.94226
Putamen (basal ganglia)	chr6:31238109-31238215	6	HLA-C	ENSG00000204525.10	31242639	0.3829	rs2844616	T	C	-0.572974	3.29e-10	1.2e-06	4.66e-08	0.94226
Amygdala	chr6:31239646-31239775	6	HLA-C	ENSG00000204525.10	31248432	0.4261	rs2844606	A	G	-0.723376	8.35e-10	2.96e-06	8.32e-09	0.93955
Amygdala	chr6:31238109-31238215	6	HLA-C	ENSG00000204525.10	31248591	0.4261	rs2844605	A	C	-0.6174	3.1e-09	9.58e-06	6.16e-09	0.93904
Hippocampus	chr6:31239646-31239775	6	HLA-C	ENSG00000204525.10	31248591	0.4234	rs2844605	A	C	-0.81707	1.43e-09	4.48e-06	6.16e-09	0.93904
Putamen (basal ganglia)	chr6:31239646-31239775	6	HLA-C	ENSG00000204525.10	31248591	0.4324	rs2844605	A	C	-0.862369	3.67e-10	1.33e-06	6.16e-09	0.93904
Caudate (basal ganglia)	chr6:31239109-31239375	6	HLA-C	ENSG00000204525.10	31264133	0.2778	rs2524139	G	C	0.578222	5.46e-12	1.88e-08	1.08e-15	0.90994
Cortex	chr6:31239109-31239375	6	HLA-C	ENSG00000204525.10	31264133	0.2667	rs2524139	G	C	0.501362	4.63e-11	1.59e-07	1.08e-15	0.90994
Hypothalamus	chr6:31239109-31239375	6	HLA-C	ENSG00000204525.10	31264133	0.2685	rs2524139	G	C	0.791647	3.54e-15	2.89e-11	1.08e-15	0.90994
Frontal Cortex (BA9)	chr6:31239109-31239375	6	HLA-C	ENSG00000204525.10	31265490	0.2542	rs2247056	T	C	0.596943	4.71e-09	1.06e-05	5.61e-16	0.90926
Cerebellar Hemisphere	chr6:31239646-31239775	6	HLA-C	ENSG00000204525.10	31272612	0.48	rs6457375	G	A	0.976793	1.49e-10	2.37e-07	1.28e-12	0.92773
Cortex	chr6:31324735-31324862	6	HLA-B	ENSG00000234745.5	31296719	0.375	rs9265461	G	A	0.396693	1.88e-08	3.16e-05	3.48e-08	1.0645
Hypothalamus	chr6:31239646-31239775	6	HLA-C	ENSG00000204525.10	31296719	0.287	rs9265461	G	A	-0.696141	4.28e-08	7.27e-05	3.48e-08	1.0645
Cortex	chr6:31617405-31619432	6	BAG6	ENSG00000204463.8	31315033	0.3125	rs9265940	G	A	-0.190322	2.47e-08	4.03e-05	3.74e-10	0.9333
Cerebellar Hemisphere	chr6:31324735-31324862	6	HLA-B	ENSG00000234745.5	31317433	0.46	rs2523621	G	T	-0.389256	3.54e-11	6.31e-08	5.35e-10	1.0686
Cerebellum	chr6:31324735-31324862	6	HLA-B	ENSG00000234745.5	31317433	0.4416	rs2523621	G	T	-0.384065	6.57e-12	1.09e-08	5.35e-10	1.0686
Frontal Cortex (BA9)	chr6:31324735-31324862	6	HLA-B	ENSG00000234745.5	31318978	0.3432	rs9266046	G	C	0.495298	6.17e-10	1.73e-06	4.95e-09	0.93982
Anterior cingulate cortex (BA24)	chr6:31239646-31239775	6	HLA-C	ENSG00000204525.10	31318985	0.4083	rs9266047	G	A	-0.817726	2.2e-09	6.5e-06	1.01e-08	0.94102
Frontal Cortex (BA9)	chr6:31239646-31239775	6	HLA-C	ENSG00000204525.10	31318985	0.3475	rs9266047	G	A	-0.870125	2.37e-10	7.44e-07	1.01e-08	0.94102
Cerebellum	chr6:31323370-31323943	6	HLA-B	ENSG00000234745.5	31323776	0.3117	rs11423052	T	TC	1.06112	6.98e-22	2.87e-18	1.71e-13	0.923393
Hypothalamus	chr6:31323370-31323943	6	HLA-B	ENSG00000234745.5	31323776	0.3102	rs11423052	T	TC	1.10677	6.8e-15	5.28e-11	1.71e-13	0.923393
Substantia nigra	chr6:31323370-31323943	6	HLA-B	ENSG00000234745.5	31323776	0.3562	rs11423052	T	TC	0.940808	2.44e-11	1.45e-07	1.71e-13	0.923393
Caudate (basal ganglia)	chr6:31323370-31323943	6	HLA-B	ENSG00000234745.5	31323953	0.3125	rs1131285	C	G	1.05899	1.58e-17	1.31e-13	8.45e-13	0.92579
Frontal Cortex (BA9)	chr6:31323370-31323943	6	HLA-B	ENSG00000234745.5	31323953	0.3178	rs1131285	C	G	1.17086	9.76e-19	1.46e-14	8.45e-13	0.92579
Putamen (basal ganglia)	chr6:31323370-31323943	6	HLA-B	ENSG00000234745.5	31323953	0.3243	rs1131285	C	G	1.05178	5.09e-13	3.17e-09	8.45e-13	0.92579
Anterior cingulate cortex (BA24)	chr6:31323370-31323943	6	HLA-B	ENSG00000234745.5	31323960	0.3028	rs1131275	G	C	1.09319	7.77e-13	4.71e-09	1.9e-13	0.92344
Amygdala	chr6:31323370-31323943	6	HLA-B	ENSG00000234745.5	31323960	0.3295	rs1131275	G	C	1.09719	2.35e-10	9.38e-07	1.9e-13	0.92344
Cerebellar Hemisphere	chr6:31323370-31323943	6	HLA-B	ENSG00000234745.5	31323960	0.328	rs1131275	G	C	1.13129	5.58e-22	2.76e-18	1.9e-13	0.92344
Cortex	chr6:31323370-31323943	6	HLA-B	ENSG00000234745.5	31323960	0.3162	rs1131275	G	C	1.06848	8.62e-16	6.67e-12	1.9e-13	0.92344
Hippocampus	chr6:31323370-31323943	6	HLA-B	ENSG00000234745.5	31323960	0.2793	rs1131275	G	C	1.33768	4.27e-15	3.73e-11	1.9e-13	0.92344
Nucleus accumbens (basal ganglia)	chr6:31323370-31323943	6	HLA-B	ENSG00000234745.5	31323960	0.2923	rs1131275	G	C	1.01914	1.28e-14	8.9e-11	1.9e-13	0.92344
Spinal cord (cervical c-1)	chr6:31323370-31323943	6	HLA-B	ENSG00000234745.5	31323960	0.3133	rs1131275	G	C	1.11881	9.14e-09	2.78e-05	1.9e-13	0.92344
Caudate (basal ganglia)	chr6:31323001-31323093	6	HLA-B	ENSG00000234745.5	31324643	0.4931	rs1050517	G	C	-0.393698	1.51e-11	4.72e-08	3.74e-09	1.0657
Cortex	chr6:31323001-31323093	6	HLA-B	ENSG00000234745.5	31324643	0.4632	rs1050517	G	C	-0.411855	1.54e-11	5.95e-08	3.74e-09	1.0657
Nucleus accumbens (basal ganglia)	chr6:31323001-31323093	6	HLA-B	ENSG00000234745.5	31324643	0.4885	rs1050517	G	C	-0.393878	1.67e-08	3.11e-05	3.74e-09	1.0657
Putamen (basal ganglia)	chr6:31323001-31323093	6	HLA-B	ENSG00000234745.5	31324643	0.482	rs1050517	G	C	-0.397606	1.14e-09	3.65e-06	3.74e-09	1.0657
Cerebellar Hemisphere	chr6:31324220-31324464	6	HLA-B	ENSG00000234745.5	31324895	0.492	rs1131156	G	C	-0.581508	1.32e-10	2.12e-07	4.27e-11	0.93382
Substantia nigra	chr6:31555511-31555592	6	LST1	ENSG00000204482.6	31325056	0.1625	rs2596487	C	T	0.685706	9.64e-10	3.73e-06	1.64e-21	1.1323
Cerebellar Hemisphere	chr6:31322443-31322883	6	HLA-B	ENSG00000234745.5	31325430	0.476	rs9266233	G	A	0.3542	4.19e-09	4.96e-06	2.11e-08	0.94382
Cerebellar Hemisphere	chr6:31322304-31322409	6	HLA-B	ENSG00000234745.5	31325430	0.476	rs9266233	G	A	0.371856	5.6e-11	9.61e-08	2.11e-08	0.94382
Cerebellar Hemisphere	chr6:31323001-31323093	6	HLA-B	ENSG00000234745.5	31325430	0.476	rs9266233	G	A	0.449722	6.78e-11	1.13e-07	2.11e-08	0.94382
Cerebellum	chr6:31322304-31322409	6	HLA-B	ENSG00000234745.5	31325430	0.487	rs9266233	G	A	0.392456	8.52e-14	1.84e-10	2.11e-08	0.94382
Cerebellum	chr6:31324220-31324464	6	HLA-B	ENSG00000234745.5	31325430	0.487	rs9266233	G	A	0.542413	1.22e-11	1.96e-08	2.11e-08	0.94382
Cerebellum	chr6:31322443-31322883	6	HLA-B	ENSG00000234745.5	31325430	0.487	rs9266233	G	A	0.355833	2.51e-12	4.44e-09	2.11e-08	0.94382
Cerebellum	chr6:31323001-31323093	6	HLA-B	ENSG00000234745.5	31325430	0.487	rs9266233	G	A	0.482052	4.43e-14	9.95e-11	2.11e-08	0.94382
Anterior cingulate cortex (BA24)	chr6:31236951-31237114	6	HLA-C	ENSG00000204525.10	31325886	0.2936	rs9266257	G	C	0.350972	2.86e-08	6e-05	3.53e-13	0.92363
Cerebellum	chr6:31239109-31239375	6	HLA-C	ENSG00000204525.10	31328092	0.2565	rs2523582	A	G	0.435314	5.04e-12	8.52e-09	5.24e-15	0.91393
Hippocampus	chr6:31962972-31963106	6	C4A	ENSG00000244731.3	31329374	0.09009	rs2596545	A	C	-1.44383	7.08e-09	1.82e-05	1e-28	1.1979
Anterior cingulate cortex (BA24)	chr6:31380003-31380101	6	MICA	ENSG00000204520.8	31402837	0.4587	rs3128980	G	A	-0.515877	2.64e-09	7.65e-06	3.82e-10	1.0691
Anterior cingulate cortex (BA24)	chr6:31379137-31379723	6	MICA	ENSG00000204520.8	31402837	0.4587	rs3128980	G	A	-0.519384	8.72e-11	3.9e-07	3.82e-10	1.0691
Amygdala	chr6:31380003-31380101	6	MICA	ENSG00000204520.8	31402837	0.4489	rs3128980	G	A	-0.544717	2.48e-10	9.75e-07	3.82e-10	1.0691
Amygdala	chr6:31380238-31382788	6	MICA	ENSG00000204520.8	31402837	0.4489	rs3128980	G	A	-0.636321	4.05e-11	1.86e-07	3.82e-10	1.0691
Caudate (basal ganglia)	chr6:31380003-31380101	6	MICA	ENSG00000204520.8	31402837	0.4583	rs3128980	G	A	-0.469718	5.57e-11	1.47e-07	3.82e-10	1.0691
Caudate (basal ganglia)	chr6:31380238-31382788	6	MICA	ENSG00000204520.8	31402837	0.4583	rs3128980	G	A	-0.426646	1.51e-11	4.73e-08	3.82e-10	1.0691
Caudate (basal ganglia)	chr6:31379137-31379723	6	MICA	ENSG00000204520.8	31402837	0.4583	rs3128980	G	A	-0.463517	5.1e-09	7.87e-06	3.82e-10	1.0691
Caudate (basal ganglia)	chr6:31378575-31378848	6	MICA	ENSG00000204520.8	31402837	0.4583	rs3128980	G	A	-0.54383	6.29e-11	1.64e-07	3.82e-10	1.0691
Cortex	chr6:31380003-31380101	6	MICA	ENSG00000204520.8	31402837	0.4522	rs3128980	G	A	-0.393722	1.51e-08	2.59e-05	3.82e-10	1.0691
Cortex	chr6:31378575-31378848	6	MICA	ENSG00000204520.8	31402837	0.4522	rs3128980	G	A	-0.689504	1.59e-12	7.54e-09	3.82e-10	1.0691
Hippocampus	chr6:31380003-31380101	6	MICA	ENSG00000204520.8	31402837	0.4505	rs3128980	G	A	-0.556763	2.57e-08	5.57e-05	3.82e-10	1.0691
Nucleus accumbens (basal ganglia)	chr6:31379137-31379723	6	MICA	ENSG00000204520.8	31402837	0.4846	rs3128980	G	A	-0.489008	3.57e-10	1.07e-06	3.82e-10	1.0691
Nucleus accumbens (basal ganglia)	chr6:31380238-31382788	6	MICA	ENSG00000204520.8	31402837	0.4846	rs3128980	G	A	-0.561355	1.06e-12	5.59e-09	3.82e-10	1.0691
Nucleus accumbens (basal ganglia)	chr6:31380003-31380101	6	MICA	ENSG00000204520.8	31402837	0.4846	rs3128980	G	A	-0.513111	1.54e-09	3.93e-06	3.82e-10	1.0691
Putamen (basal ganglia)	chr6:31379137-31379723	6	MICA	ENSG00000204520.8	31402837	0.4685	rs3128980	G	A	-0.522264	1.37e-08	3.15e-05	3.82e-10	1.0691
Putamen (basal ganglia)	chr6:31380003-31380101	6	MICA	ENSG00000204520.8	31402837	0.4685	rs3128980	G	A	-0.510576	2.78e-09	7.73e-06	3.82e-10	1.0691
Putamen (basal ganglia)	chr6:31378575-31378848	6	MICA	ENSG00000204520.8	31402837	0.4685	rs3128980	G	A	-0.591686	3.53e-09	9.57e-06	3.82e-10	1.0691
Cerebellar Hemisphere	chr6:31466041-31473393	6	MICB	ENSG00000204516.5	31462672	0.336	rs2534684	A	C	0.933111	7.73e-14	1.84e-10	3.98e-08	1.0592
Cerebellum	chr6:31474208-31474798	6	MICB	ENSG00000204516.5	31463325	0.3539	rs2516499	A	G	1.43289	5.24e-29	3.49e-25	3.45e-08	1.0591
Cerebellar Hemisphere	chr6:31473649-31473919	6	MICB	ENSG00000204516.5	31464365	0.332	rs2844501	G	C	1.32075	4.44e-23	2.53e-19	2.53e-08	1.0597
Cerebellar Hemisphere	chr6:31462773-31473393	6	MICB	ENSG00000204516.5	31465558	0.332	rs2534672	G	C	1.09944	4.61e-16	1.34e-12	2.09e-08	1.06
Cerebellar Hemisphere	chr6:31475309-31477558	6	MICB	ENSG00000204516.5	31465831	0.332	rs575758508	CCT	C	1.45147	3.03e-29	2.98e-25	2.84e-08	1.0595
Cerebellar Hemisphere	chr6:31475078-31475176	6	MICB	ENSG00000204516.5	31466885	0.332	rs2855817	G	A	1.41318	4.76e-25	3.57e-21	1.96e-08	1.0602
Cerebellum	chr6:31462773-31473393	6	MICB	ENSG00000204516.5	31466885	0.3539	rs2855817	G	A	1.25741	1.53e-24	7.59e-21	1.96e-08	1.0602
Cerebellum	chr6:31475309-31477558	6	MICB	ENSG00000204516.5	31467170	0.3539	rs2855803	G	A	1.39258	2.31e-28	1.5e-24	1.65e-08	1.0606
Cerebellum	chr6:31473649-31473919	6	MICB	ENSG00000204516.5	31467170	0.3539	rs2855803	G	A	1.18056	1.95e-20	7.4e-17	1.65e-08	1.0606
Cerebellum	chr6:31466041-31473393	6	MICB	ENSG00000204516.5	31469668	0.3506	rs2855808	C	T	0.956985	5.19e-18	1.66e-14	1.99e-08	1.0601
Cerebellar Hemisphere	chr6:31474208-31474798	6	MICB	ENSG00000204516.5	31471454	0.332	rs2516427	T	C	1.51854	1.89e-26	1.52e-22	2.8e-08	1.0595
Cerebellum	chr6:31475078-31475176	6	MICB	ENSG00000204516.5	31478986	0.3539	rs2246618	C	T	1.5245	1.01e-29	6.98e-26	1.55e-08	1.0606
Frontal Cortex (BA9)	chr6:31609006-31609096	6	BAG6	ENSG00000204463.8	31580507	0.3517	rs3993747	A	G	0.177619	1.59e-08	3.06e-05	6.44e-13	0.92751
Anterior cingulate cortex (BA24)	chr6:31619554-31620011	6	BAG6	ENSG00000204463.8	31580539	0.2982	rs2471960	G	A	0.945076	5.79e-11	2.65e-07	1.17e-14	1.0888
Cortex	chr6:31619554-31620023	6	BAG6	ENSG00000204463.8	31580699	0.3493	rs7765613	G	A	0.32867	5.46e-09	1.1e-05	1.76e-12	0.92816
Hippocampus	chr6:31607424-31607975	6	BAG6	ENSG00000204463.8	31580699	0.3559	rs7765613	G	A	0.147396	4.41e-08	8.89e-05	1.76e-12	0.92816
Cortex	chr6:31607424-31607975	6	BAG6	ENSG00000204463.8	31585821	0.3333	rs2736178	A	C	0.14843	5.41e-10	1.45e-06	2.78e-12	0.92913
Hypothalamus	chr6:31619554-31620011	6	BAG6	ENSG00000204463.8	31597753	0.3889	rs2242660	G	A	0.720249	1.14e-10	4.06e-07	6.49e-15	1.0845
Nucleus accumbens (basal ganglia)	chr6:31619554-31620011	6	BAG6	ENSG00000204463.8	31597753	0.4154	rs2242660	G	A	0.836068	1.24e-12	6.5e-09	6.49e-15	1.0845
Cortex	chr6:31614301-31615367	6	BAG6	ENSG00000204463.8	31619652	0.2978	rs805299	T	A	0.165909	2e-08	3.35e-05	1.35e-13	0.92342
Caudate (basal ganglia)	chr6:31619554-31620011	6	BAG6	ENSG00000204463.8	31620020	0.3785	rs813115	A	G	0.749691	1e-11	3.22e-08	1.98e-15	1.0862
Cortex	chr6:31619554-31620011	6	BAG6	ENSG00000204463.8	31620020	0.4154	rs813115	A	G	0.828348	2.41e-11	8.8e-08	1.98e-15	1.0862
Putamen (basal ganglia)	chr6:31619554-31620011	6	BAG6	ENSG00000204463.8	31620020	0.3874	rs813115	A	G	0.710126	6.01e-09	1.54e-05	1.98e-15	1.0862
Caudate (basal ganglia)	chr6:31962781-31962881	6	C4A	ENSG00000244731.3	31624864	0.1007	rs3117581	A	G	-1.1911	1.48e-09	2.71e-06	8.14e-31	1.2045
Frontal Cortex (BA9)	chr6:31619554-31620011	6	BAG6	ENSG00000204463.8	31640518	0.411	rs1266076	T	G	0.740223	6.24e-09	1.35e-05	1.9e-15	1.0863
Cerebellum	chr6:31603827-31603985	6	PRRC2A	ENSG00000204469.8	31676641	0.289	rs812561	C	T	0.120014	1.41e-09	1.57e-06	1.14e-13	0.92296
Cerebellum	chr6:31964101-31964205	6	C4A	ENSG00000244731.3	31749184	0.0974	rs915651	G	A	-1.32564	5.01e-14	1.12e-10	7.66e-31	1.2023
Anterior cingulate cortex (BA24)	chr6:31994900-31995012	6	C4B	ENSG00000224389.4	31836827	0.2615	rs521977	T	G	0.730697	6.95e-12	3.7e-08	9.64e-12	0.93052
Caudate (basal ganglia)	chr6:31994502-31994759	6	C4B	ENSG00000224389.4	31836827	0.2639	rs521977	T	G	0.468383	2.49e-09	4.26e-06	9.64e-12	0.93052
Substantia nigra	chr6:31995223-31995466	6	C4B	ENSG00000224389.4	31836827	0.2875	rs521977	T	G	1.13683	4.17e-09	1.36e-05	9.64e-12	0.93052
Hypothalamus	chr6:31995519-31995619	6	C4B	ENSG00000224389.4	31840021	0.2685	rs2763981	T	A	1.24665	2.89e-18	4.05e-14	6.21e-12	0.93017
Substantia nigra	chr6:31965089-31965481	6	C4A	ENSG00000244731.3	31840021	0.2938	rs2763981	T	A	1.17205	1.67e-09	6.15e-06	6.21e-12	0.93017
Putamen (basal ganglia)	chr6:31994900-31995012	6	C4B	ENSG00000224389.4	31847012	0.2793	rs605203	C	A	0.51437	4.08e-08	8.07e-05	1e-13	0.9263
Cerebellar Hemisphere	chr6:31995223-31995466	6	C4B	ENSG00000224389.4	31870326	0.084	rs558702	G	A	0.836641	4.51e-08	4.17e-05	1.04e-30	1.2021
Cortex	chr6:31994502-31994759	6	C4B	ENSG00000224389.4	31870326	0.08456	rs558702	G	A	0.646606	2.84e-08	4.54e-05	1.04e-30	1.2021
Hippocampus	chr6:31963889-31963983	6	C4A	ENSG00000244731.3	31870326	0.07658	rs558702	G	A	-1.42082	6.84e-09	1.76e-05	1.04e-30	1.2021
Amygdala	chr6:31995223-31995466	6	C4B	ENSG00000224389.4	31878495	0.2614	rs622871	A	G	1.1501	5.45e-09	1.57e-05	5.34e-15	0.91962
Cerebellum	chr6:31995223-31995466	6	C4B	ENSG00000224389.4	31878495	0.2695	rs622871	A	G	0.657446	9.54e-15	2.29e-11	5.34e-15	0.91962
Frontal Cortex (BA9)	chr6:31994900-31995012	6	C4B	ENSG00000224389.4	31878495	0.2458	rs622871	A	G	0.531364	6.99e-11	2.54e-07	5.34e-15	0.91962
Hypothalamus	chr6:31995223-31995466	6	C4B	ENSG00000224389.4	31878495	0.2778	rs622871	A	G	1.37445	5.83e-18	8.01e-14	5.34e-15	0.91962
Nucleus accumbens (basal ganglia)	chr6:31995519-31995619	6	C4B	ENSG00000224389.4	31878495	0.2192	rs622871	A	G	0.863292	3.12e-14	2.09e-10	5.34e-15	0.91962
Putamen (basal ganglia)	chr6:31995223-31995466	6	C4B	ENSG00000224389.4	31878495	0.2477	rs622871	A	G	0.918514	1.27e-13	8.91e-10	5.34e-15	0.91962
Spinal cord (cervical c-1)	chr6:31995223-31995466	6	C4B	ENSG00000224389.4	31878495	0.247	rs622871	A	G	1.26321	9.82e-12	6.56e-08	5.34e-15	0.91962
Spinal cord (cervical c-1)	chr6:31994900-31995012	6	C4B	ENSG00000224389.4	31878495	0.247	rs622871	A	G	0.780435	2.91e-08	7.64e-05	5.34e-15	0.91962
Caudate (basal ganglia)	chr6:31974877-31975045	6	CYP21A1P	ENSG00000204338.4	31881731	0.3368	rs685031	G	A	-0.727848	5.24e-09	8.07e-06	2.18e-14	0.92506
Cerebellar Hemisphere	chr6:31963889-31963983	6	C4A	ENSG00000244731.3	31909941	0.084	rs1265905	A	G	-1.20614	1.29e-09	1.68e-06	3.18e-30	1.1986
Cerebellum	chr6:31963317-31963495	6	C4A	ENSG00000244731.3	31909941	0.09091	rs1265905	A	G	-1.16609	2.27e-09	2.42e-06	3.18e-30	1.1986
Caudate (basal ganglia)	chr6:31975627-31975709	6	CYP21A1P	ENSG00000204338.4	31917540	0.3021	rs4151657	T	C	0.922889	1.6e-10	3.81e-07	3.32e-08	0.94603
Cerebellar Hemisphere	chr6:31965089-31965481	6	C4A	ENSG00000244731.3	31922254	0.284	rs630379	A	C	0.503593	6.56e-09	7.43e-06	4.92e-14	0.92359
Hypothalamus	chr6:31994900-31995012	6	C4B	ENSG00000224389.4	31922254	0.2731	rs630379	A	C	1.16223	3.84e-18	5.33e-14	4.92e-14	0.92359
Hypothalamus	chr6:31994502-31994759	6	C4B	ENSG00000224389.4	31922254	0.2731	rs630379	A	C	0.602704	5.27e-10	1.58e-06	4.92e-14	0.92359
Frontal Cortex (BA9)	chr6:31965089-31965481	6	C4A	ENSG00000244731.3	31927342	0.2669	rs440454	A	G	0.63596	4.53e-08	7.53e-05	7.57e-13	0.92799
Anterior cingulate cortex (BA24)	chr6:31975627-31975709	6	CYP21A1P	ENSG00000204338.4	31928691	0.2982	rs2280774	G	A	1.0374	2.16e-09	6.47e-06	1.6e-08	0.94394
Caudate (basal ganglia)	chr6:31964839-31964920	6	C4A	ENSG00000244731.3	31928799	0.2812	rs419788	T	C	1.07187	1.18e-10	2.9e-07	1.14e-12	0.9284
Caudate (basal ganglia)	chr6:31995223-31995466	6	C4B	ENSG00000224389.4	31928799	0.2812	rs419788	T	C	1.25923	4.64e-25	1e-20	1.14e-12	0.9284
Cerebellar Hemisphere	chr6:31994900-31995012	6	C4B	ENSG00000224389.4	31928799	0.292	rs419788	T	C	0.286612	2.51e-09	3.09e-06	1.14e-12	0.9284
Nucleus accumbens (basal ganglia)	chr6:31965089-31965481	6	C4A	ENSG00000244731.3	31928799	0.2346	rs419788	T	C	0.875787	1.69e-12	8.57e-09	1.14e-12	0.9284
Caudate (basal ganglia)	chr6:31965089-31965481	6	C4A	ENSG00000244731.3	31929014	0.2812	rs437179	A	C	0.821813	2.41e-12	8.95e-09	1.24e-12	0.92851
Caudate (basal ganglia)	chr6:31995519-31995619	6	C4B	ENSG00000224389.4	31929014	0.2812	rs437179	A	C	0.871052	7.74e-17	5.95e-13	1.24e-12	0.92851
Caudate (basal ganglia)	chr6:31994900-31995012	6	C4B	ENSG00000224389.4	31929014	0.2812	rs437179	A	C	0.721992	3.55e-14	1.86e-10	1.24e-12	0.92851
Hypothalamus	chr6:31965089-31965481	6	C4A	ENSG00000244731.3	31929014	0.2824	rs437179	A	C	0.93203	1.98e-09	5.06e-06	1.24e-12	0.92851
Anterior cingulate cortex (BA24)	chr6:31995519-31995619	6	C4B	ENSG00000224389.4	31936668	0.289	rs410851	T	C	0.738068	1.12e-08	2.75e-05	5.22e-12	0.93013
Cerebellum	chr6:31964839-31964920	6	C4A	ENSG00000244731.3	31936668	0.276	rs410851	T	C	1.09552	4.75e-11	6.98e-08	5.22e-12	0.93013
Cerebellum	chr6:31995519-31995619	6	C4B	ENSG00000224389.4	31936668	0.276	rs410851	T	C	0.47845	1.56e-10	2.1e-07	5.22e-12	0.93013
Frontal Cortex (BA9)	chr6:31995223-31995466	6	C4B	ENSG00000224389.4	31936668	0.2585	rs410851	T	C	0.609608	3.88e-08	6.61e-05	5.22e-12	0.93013
Nucleus accumbens (basal ganglia)	chr6:31994900-31995012	6	C4B	ENSG00000224389.4	31946837	0.2269	rs386480	C	G	0.758035	3.28e-13	1.86e-09	6.73e-12	0.93061
Anterior cingulate cortex (BA24)	chr6:31995223-31995466	6	C4B	ENSG00000224389.4	31947460	0.289	rs389883	G	T	0.994683	1.86e-12	1.07e-08	5.77e-12	0.9304
Cerebellum	chr6:31965089-31965481	6	C4A	ENSG00000244731.3	31947460	0.276	rs389883	G	T	0.509471	1.51e-09	1.68e-06	5.77e-12	0.9304
Cortex	chr6:31994900-31995012	6	C4B	ENSG00000224389.4	31947460	0.2647	rs389883	G	T	0.677929	1.61e-12	7.62e-09	5.77e-12	0.9304
Hippocampus	chr6:31994900-31995012	6	C4B	ENSG00000224389.4	31947460	0.2568	rs389883	G	T	0.58307	1.11e-10	4.52e-07	5.77e-12	0.9304
Hippocampus	chr6:31995519-31995619	6	C4B	ENSG00000224389.4	31947460	0.2568	rs389883	G	T	0.731924	5.44e-09	1.46e-05	5.77e-12	0.9304
Hippocampus	chr6:31995223-31995466	6	C4B	ENSG00000224389.4	31947460	0.2568	rs389883	G	T	0.966996	8.89e-12	4.36e-08	5.77e-12	0.9304
Nucleus accumbens (basal ganglia)	chr6:31995223-31995466	6	C4B	ENSG00000224389.4	31947460	0.2269	rs389883	G	T	1.23994	1.2e-19	1.95e-15	5.77e-12	0.9304
Putamen (basal ganglia)	chr6:31995519-31995619	6	C4B	ENSG00000224389.4	31947460	0.2568	rs389883	G	T	0.754622	3e-11	1.36e-07	5.77e-12	0.9304
Cerebellum	chr6:31996627-31996721	6	C4B	ENSG00000224389.4	32028149	0.1266	rs1150758	G	C	1.19411	5.39e-09	5.3e-06	2.59e-19	1.1344
Caudate (basal ganglia)	chr6:31974689-31974789	6	CYP21A1P	ENSG00000204338.4	32033616	0.1354	rs1265889	G	A	-1.21914	1.11e-09	2.11e-06	2.91e-19	1.1344
Caudate (basal ganglia)	chr6:31974499-31974586	6	CYP21A1P	ENSG00000204338.4	32033616	0.1354	rs1265889	G	A	-1.20821	5.35e-10	1.08e-06	2.91e-19	1.1344
Frontal Cortex (BA9)	chr6:31974499-31974586	6	CYP21A1P	ENSG00000204338.4	32066447	0.1271	rs1265888	G	A	-1.07946	5.94e-09	1.29e-05	1.09e-18	1.1301
Frontal Cortex (BA9)	chr6:31974689-31974789	6	CYP21A1P	ENSG00000204338.4	32107851	0.1314	rs3134962	G	A	-1.04217	3.21e-08	5.63e-05	1.37e-18	1.1331
Frontal Cortex (BA9)	chr6:32147541-32147653	6	RNF5	ENSG00000204308.6	32110583	0.1695	rs3130277	G	C	-0.230844	1.31e-09	3.35e-06	7.5e-23	1.1284
Frontal Cortex (BA9)	chr6:32147904-32148005	6	RNF5	ENSG00000204308.6	32110583	0.1695	rs3130277	G	C	-0.264698	3.37e-14	2.44e-10	7.5e-23	1.1284
Amygdala	chr6:32147541-32147653	6	RNF5	ENSG00000204308.6	32128290	0.2045	rs2395099	T	C	-0.243849	3.93e-08	9.29e-05	1.6e-23	1.131
Cerebellar Hemisphere	chr6:32147904-32148005	6	RNF5	ENSG00000204308.6	32134656	0.184	rs3130347	T	C	-0.23496	3.99e-08	3.75e-05	1.19e-23	1.132
Cerebellum	chr6:32147904-32148005	6	RNF5	ENSG00000204308.6	32134656	0.1851	rs3130347	T	C	-0.193441	4e-11	5.96e-08	1.19e-23	1.132
Frontal Cortex (BA9)	chr6:32147709-32147785	6	RNF5	ENSG00000204308.6	32134656	0.161	rs3130347	T	C	-0.702827	4.98e-34	6.33e-29	1.19e-23	1.132
Putamen (basal ganglia)	chr6:32147709-32147785	6	RNF5	ENSG00000204308.6	32148031	0.1396	rs1062070	A	G	-0.558033	4.11e-22	1.13e-17	2.65e-22	1.1344
Substantia nigra	chr6:32147709-32147785	6	RNF5	ENSG00000204308.6	32148031	0.1625	rs1062070	A	G	-0.540609	1.1e-12	8.1e-09	2.65e-22	1.1344
Cerebellar Hemisphere	chr6:32147709-32147785	6	RNF5	ENSG00000204308.6	32148403	0.164	rs8365	G	C	-0.678983	3.65e-30	3.74e-26	2.52e-22	1.1345
Anterior cingulate cortex (BA24)	chr6:32147709-32147785	6	RNF5	ENSG00000204308.6	32149537	0.1468	rs3134941	C	G	-0.670322	4.22e-28	1.53e-23	9.07e-23	1.1377
Caudate (basal ganglia)	chr6:32147709-32147785	6	RNF5	ENSG00000204308.6	32149537	0.1528	rs3134941	C	G	-0.585984	3.89e-38	4.45e-33	9.07e-23	1.1377
Cerebellum	chr6:32147541-32147653	6	RNF5	ENSG00000204308.6	32149537	0.1656	rs3134941	C	G	-0.225879	1.07e-12	2.01e-09	9.07e-23	1.1377
Nucleus accumbens (basal ganglia)	chr6:32147709-32147785	6	RNF5	ENSG00000204308.6	32149537	0.1385	rs3134941	C	G	-0.576193	4.96e-25	1.81e-20	9.07e-23	1.1377
Cerebellum	chr6:32147709-32147785	6	RNF5	ENSG00000204308.6	32149816	0.1656	rs3134940	T	C	-0.687093	1.9e-45	1.5e-40	2.3e-22	1.1346
Amygdala	chr6:32147709-32147785	6	RNF5	ENSG00000204308.6	32151934	0.1761	rs3131300	A	G	-0.805332	3.89e-33	1.2e-28	2.1e-22	1.1353
Cortex	chr6:32147709-32147785	6	RNF5	ENSG00000204308.6	32151934	0.1544	rs3131300	A	G	-0.66684	5.19e-39	6.89e-34	2.1e-22	1.1353
Hypothalamus	chr6:32147709-32147785	6	RNF5	ENSG00000204308.6	32151934	0.1574	rs3131300	A	G	-0.567773	2.21e-25	9.15e-21	2.1e-22	1.1353
Hippocampus	chr6:32147709-32147785	6	RNF5	ENSG00000204308.6	32152442	0.1622	rs1800625	A	G	-0.622157	3.3e-26	1.17e-21	1.96e-22	1.1354
Spinal cord (cervical c-1)	chr6:32147709-32147785	6	RNF5	ENSG00000204308.6	32152442	0.1867	rs1800625	A	G	-0.636551	1.15e-17	1.97e-13	1.96e-22	1.1354
Amygdala	chr6:31963572-31963731	6	C4A	ENSG00000244731.3	32165444	0.1364	rs2071278	A	G	-1.05855	2.44e-08	6.05e-05	7.43e-27	1.1627
Hippocampus	chr6:31964839-31964920	6	C4A	ENSG00000244731.3	32178773	0.491	rs3130294	T	C	1.03241	1.88e-08	4.29e-05	1.68e-10	1.0698
Caudate (basal ganglia)	chr6:31962972-31963106	6	C4A	ENSG00000244731.3	32189921	0.1111	rs3134796	A	G	-1.15402	3.8e-08	4.58e-05	7.76e-29	1.1843
Anterior cingulate cortex (BA24)	chr6:31964101-31964205	6	C4A	ENSG00000244731.3	32194630	0.09633	rs3096690	G	C	-1.42387	6.27e-09	1.63e-05	2.23e-31	1.212
Cerebellar Hemisphere	chr6:31964378-31964605	6	C4A	ENSG00000244731.3	32194630	0.104	rs3096690	G	C	-1.12043	6.93e-10	9.49e-07	2.23e-31	1.212
Cerebellar Hemisphere	chr6:31964101-31964205	6	C4A	ENSG00000244731.3	32194630	0.104	rs3096690	G	C	-1.34205	8.37e-12	1.63e-08	2.23e-31	1.212
Cerebellum	chr6:31996839-31996943	6	C4B	ENSG00000224389.4	32194630	0.1071	rs3096690	G	C	1.26969	3.85e-08	3.1e-05	2.23e-31	1.212
Frontal Cortex (BA9)	chr6:31964378-31964605	6	C4A	ENSG00000244731.3	32194630	0.09746	rs3096690	G	C	-1.15846	1.83e-09	4.5e-06	2.23e-31	1.212
Frontal Cortex (BA9)	chr6:31964101-31964205	6	C4A	ENSG00000244731.3	32194630	0.09746	rs3096690	G	C	-1.2073	1.12e-09	2.91e-06	2.23e-31	1.212
Cortex	chr6:31964101-31964205	6	C4A	ENSG00000244731.3	32198981	0.1029	rs3130297	C	T	-1.04918	3.86e-08	5.99e-05	1.74e-31	1.2131
Cerebellum	chr6:31963572-31963731	6	C4A	ENSG00000244731.3	32206243	0.1688	rs9267920	C	T	-0.925922	1.09e-11	1.75e-08	4.51e-28	1.1759
Anterior cingulate cortex (BA24)	chr6:31734496-31734515	6	VWA7	ENSG00000204396.6	32206374	0.009434	rs9281684	T	TA	1.05483	3.28e-33	1.6e-28	1.07e-25	1.17128
Anterior cingulate cortex (BA24)	chr6:32362803-32363819	6	BTNL2	ENSG00000204290.6	32206374	0.009434	rs9281684	T	TA	1.50897	3.38e-13	2.16e-09	1.07e-25	1.17128
Anterior cingulate cortex (BA24)	chr6:31506633-31506716	6	DDX39B	ENSG00000198563.9	32206374	0.009434	rs9281684	T	TA	1.69455	1.36e-15	1.21e-11	1.07e-25	1.17128
Anterior cingulate cortex (BA24)	chr6:32162168-32162513	6	GPSM3	ENSG00000213654.5	32206374	0.009434	rs9281684	T	TA	1.02782	1.69e-08	3.85e-05	1.07e-25	1.17128
Amygdala	chr6:31473649-31474048	6	MICB	ENSG00000204516.5	32206374	0.0119	rs9281684	T	TA	0.853658	1.12e-49	4.36e-45	1.07e-25	1.17128
Amygdala	chr6:31743207-31743940	6	VWA7	ENSG00000204396.6	32206374	0.0119	rs9281684	T	TA	0.8256	1.45e-11	7.44e-08	1.07e-25	1.17128
Caudate (basal ganglia)	chr6:32006402-32006851	6	CYP21A2	ENSG00000231852.2	32206374	0.01071	rs9281684	T	TA	0.337728	7.98e-13	3.23e-09	1.07e-25	1.17128
Caudate (basal ganglia)	chr6:31973976-31974843	6	AL645922.1	ENSG00000268923.1	32206374	0.01071	rs9281684	T	TA	0.337728	7.98e-13	3.23e-09	1.07e-25	1.17128
Cerebellum	chr6:32290915-32291367	6	C6orf10	ENSG00000204296.7	32206374	0.01689	rs9281684	T	TA	0.256496	3.54e-11	5.31e-08	1.07e-25	1.17128
Cerebellum	chr6:32290284-32290893	6	C6orf10	ENSG00000204296.7	32206374	0.01689	rs9281684	T	TA	0.256496	3.54e-11	5.31e-08	1.07e-25	1.17128
Cerebellum	chr6:31368541-31430899	6	HCP5	ENSG00000206337.6	32206374	0.01689	rs9281684	T	TA	0.260909	6.71e-09	6.47e-06	1.07e-25	1.17128
Cerebellum	chr6:32307416-32311014	6	C6orf10	ENSG00000204296.7	32206374	0.01689	rs9281684	T	TA	0.256496	3.54e-11	5.31e-08	1.07e-25	1.17128
Cerebellum	chr6:32685925-32686366	6	XXbac-BPG254F23.7	ENSG00000232080.3	32206374	0.01689	rs9281684	T	TA	0.256496	3.54e-11	5.31e-08	1.07e-25	1.17128
Cerebellum	chr6:32627875-32630130	6	XXbac-BPG254F23.6	ENSG00000241287.1	32206374	0.01689	rs9281684	T	TA	0.260909	6.71e-09	6.47e-06	1.07e-25	1.17128
Cortex	chr6:31959085-31959183	6	C4A	ENSG00000244731.3	32206374	0.01163	rs9281684	T	TA	0.312288	2e-12	9.4e-09	1.07e-25	1.17128
Cortex	chr6:32634448-32636044	6	HLA-DQB1	ENSG00000179344.12	32206374	0.01163	rs9281684	T	TA	0.359283	1.52e-12	7.21e-09	1.07e-25	1.17128
Frontal Cortex (BA9)	chr6:32782370-32782820	6	HLA-DOB	ENSG00000241106.2	32206374	0.01339	rs9281684	T	TA	0.57259	4.12e-10	1.21e-06	1.07e-25	1.17128
Hippocampus	chr6:32303235-32303688	6	C6orf10	ENSG00000204296.7	32206374	0.01835	rs9281684	T	TA	0.311779	6.5e-11	2.79e-07	1.07e-25	1.17128
Hypothalamus	chr6:32291392-32292432	6	C6orf10	ENSG00000204296.7	32206374	0.01456	rs9281684	T	TA	0.54241	4.23e-14	2.86e-10	1.07e-25	1.17128
Hypothalamus	chr6:32292457-32298365	6	C6orf10	ENSG00000204296.7	32206374	0.01456	rs9281684	T	TA	0.54241	4.23e-14	2.86e-10	1.07e-25	1.17128
Nucleus accumbens (basal ganglia)	chr6:31949950-31950081	6	C4A	ENSG00000244731.3	32206374	0.01562	rs9281684	T	TA	0.582793	4.05e-09	9.15e-06	1.07e-25	1.17128
Nucleus accumbens (basal ganglia)	chr6:32139283-32140714	6	AGPAT1	ENSG00000204310.6	32206374	0.01562	rs9281684	T	TA	0.270475	1.14e-12	6.02e-09	1.07e-25	1.17128
Nucleus accumbens (basal ganglia)	chr6:31691764-31692541	6	C6orf25	ENSG00000204420.4	32206374	0.01562	rs9281684	T	TA	0.322063	3.46e-12	1.62e-08	1.07e-25	1.17128
Putamen (basal ganglia)	chr6:31960010-31960162	6	C4A	ENSG00000244731.3	32206374	0.01364	rs9281684	T	TA	0.527538	4.6e-09	1.21e-05	1.07e-25	1.17128
Putamen (basal ganglia)	chr6:31726071-31726309	6	MSH5	ENSG00000204410.10	32206374	0.01364	rs9281684	T	TA	0.125472	3.77e-10	1.36e-06	1.07e-25	1.17128
Putamen (basal ganglia)	chr6:32599870-32600520	6	HLA-DQA1	ENSG00000196735.7	32206374	0.01364	rs9281684	T	TA	0.125472	3.77e-10	1.36e-06	1.07e-25	1.17128
Anterior cingulate cortex (BA24)	chr6:31964378-31964605	6	C4A	ENSG00000244731.3	32218120	0.09174	rs529729079	G	A	-1.22586	1.13e-08	2.77e-05	2.48e-30	1.2216
Amygdala	chr6:31963889-31963983	6	C4A	ENSG00000244731.3	32218120	0.108	rs529729079	G	A	-1.25754	5.73e-10	2.1e-06	2.48e-30	1.2216
Caudate (basal ganglia)	chr6:31963889-31963983	6	C4A	ENSG00000244731.3	32218120	0.09722	rs529729079	G	A	-1.3468	6.4e-14	3.18e-10	2.48e-30	1.2216
Caudate (basal ganglia)	chr6:31964101-31964205	6	C4A	ENSG00000244731.3	32218120	0.09722	rs529729079	G	A	-1.3564	3.83e-13	1.69e-09	2.48e-30	1.2216
Caudate (basal ganglia)	chr6:31963572-31963731	6	C4A	ENSG00000244731.3	32218120	0.09722	rs529729079	G	A	-1.41195	8.37e-13	3.37e-09	2.48e-30	1.2216
Caudate (basal ganglia)	chr6:31964378-31964605	6	C4A	ENSG00000244731.3	32218120	0.09722	rs529729079	G	A	-1.19448	1.53e-11	4.78e-08	2.48e-30	1.2216
Cerebellar Hemisphere	chr6:31963572-31963731	6	C4A	ENSG00000244731.3	32218120	0.096	rs529729079	G	A	-0.998176	1.78e-09	2.26e-06	2.48e-30	1.2216
Cerebellum	chr6:31963889-31963983	6	C4A	ENSG00000244731.3	32218120	0.1006	rs529729079	G	A	-1.09844	6.6e-14	1.45e-10	2.48e-30	1.2216
Cerebellum	chr6:31964378-31964605	6	C4A	ENSG00000244731.3	32218120	0.1006	rs529729079	G	A	-1.01463	1.48e-12	2.73e-09	2.48e-30	1.2216
Cerebellum	chr6:31975248-31975447	6	CYP21A1P	ENSG00000204338.4	32218120	0.1006	rs529729079	G	A	-1.25617	2.92e-11	4.44e-08	2.48e-30	1.2216
Frontal Cortex (BA9)	chr6:31963889-31963983	6	C4A	ENSG00000244731.3	32218120	0.08898	rs529729079	G	A	-1.15936	6.27e-10	1.76e-06	2.48e-30	1.2216
Hippocampus	chr6:31907098-31910691	6	C2	ENSG00000166278.10	32218120	0.08108	rs529729079	G	A	0.0881286	3.56e-08	7.39e-05	2.48e-30	1.2216
Hypothalamus	chr6:31963889-31963983	6	C4A	ENSG00000244731.3	32218120	0.09722	rs529729079	G	A	-1.01252	3e-08	5.32e-05	2.48e-30	1.2216
Hypothalamus	chr6:31964378-31964605	6	C4A	ENSG00000244731.3	32218120	0.09722	rs529729079	G	A	-1.11395	1.98e-08	3.74e-05	2.48e-30	1.2216
Hypothalamus	chr6:31964101-31964205	6	C4A	ENSG00000244731.3	32218120	0.09722	rs529729079	G	A	-1.14464	3.87e-09	8.98e-06	2.48e-30	1.2216
Putamen (basal ganglia)	chr6:31963889-31963983	6	C4A	ENSG00000244731.3	32218120	0.08108	rs529729079	G	A	-1.30439	8.61e-09	2.08e-05	2.48e-30	1.2216
Cerebellar Hemisphere	chr6:32147541-32147653	6	RNF5	ENSG00000204308.6	32234993	0.156	rs3096683	A	G	-0.265326	7.39e-09	8.29e-06	8.98e-20	1.1459
Cerebellum	chr6:31994900-31995012	6	C4B	ENSG00000224389.4	32263663	0.09091	rs9268152	C	T	0.789257	2.81e-12	4.94e-09	2.11e-29	1.2173
Amygdala	chr6:31964378-31964605	6	C4A	ENSG00000244731.3	32275621	0.09659	rs9268178	C	T	-1.50559	1.43e-08	3.77e-05	1.51e-28	1.2159
Cerebellum	chr6:31974290-31974396	6	CYP21A1P	ENSG00000204338.4	32309911	0.2045	rs3117137	C	T	-0.754542	6.67e-09	6.43e-06	8.41e-16	1.1178
Putamen (basal ganglia)	chr6:31678196-31678343	6	LY6G6F	ENSG00000204424.8	32332264	0.1351	rs3129915	G	A	0.259346	2.86e-08	6.01e-05	1.27e-20	1.1465
Hippocampus	chr6:31963317-31963495	6	C4A	ENSG00000244731.3	32383633	0.1261	rs2001099	G	C	-1.43001	1.5e-09	4.72e-06	2.14e-25	1.1713
Caudate (basal ganglia)	chr6:31963317-31963495	6	C4A	ENSG00000244731.3	32398841	0.0979	rs3129855	A	G	-1.17099	1.08e-09	2.07e-06	8.91e-29	1.2137
Spinal cord (cervical c-1)	chr6:32410471-32411036	6	HLA-DRA	ENSG00000204287.9	32410941	0.4398	rs9268659	T	C	-0.580828	2.94e-08	7.71e-05	2.43e-11	0.92524
Hippocampus	chr6:32410471-32411036	6	HLA-DRA	ENSG00000204287.9	32413889	0.3514	rs9268668	C	A	-0.747639	2.84e-10	1.09e-06	3.31e-11	0.92535
Cortex	chr6:32548634-32549333	6	HLA-DRB1	ENSG00000196126.6	32414287	0.4081	rs9268670	T	C	0.457046	6.35e-10	1.67e-06	1.94e-10	0.92886
Putamen (basal ganglia)	chr6:32520850-32521152	6	HLA-DRB6	ENSG00000229391.3	32414287	0.3964	rs9268670	T	C	-0.952507	3.29e-10	1.2e-06	1.94e-10	0.92886
Nucleus accumbens (basal ganglia)	chr6:32549616-32551885	6	HLA-DRB1	ENSG00000196126.6	32414290	0.3077	rs9268671	A	G	0.69711	4.08e-10	1.2e-06	3.48e-10	0.928
Putamen (basal ganglia)	chr6:31994502-31994759	6	C4B	ENSG00000224389.4	32414435	0.06757	rs7383481	C	T	0.988045	5.55e-12	2.89e-08	4.97e-29	1.2147
Caudate (basal ganglia)	chr6:32549616-32551885	6	HLA-DRB1	ENSG00000196126.6	32421073	0.375	rs9268791	T	C	0.691195	1.99e-12	7.51e-09	1.35e-08	0.9355
Cortex	chr6:32549616-32551885	6	HLA-DRB1	ENSG00000196126.6	32421073	0.3603	rs9268791	T	C	0.748683	6.17e-09	1.22e-05	1.35e-08	0.9355
Caudate (basal ganglia)	chr6:32361835-32362520	6	BTNL2	ENSG00000204290.6	32422191	0.2257	rs2097442	G	A	0.345256	3.67e-08	4.44e-05	2.9e-08	1.0766
Cerebellum	chr6:32548634-32549333	6	HLA-DRB1	ENSG00000196126.6	32427179	0.3149	rs1548306	A	T	0.461295	4.79e-08	3.78e-05	1.27e-08	0.93627
Cerebellum	chr6:32549616-32551885	6	HLA-DRB1	ENSG00000196126.6	32427179	0.3149	rs1548306	A	T	0.651137	2e-08	1.72e-05	1.27e-08	0.93627
Spinal cord (cervical c-1)	chr6:32485530-32485830	6	HLA-DRB5	ENSG00000198502.5	32427179	0.2651	rs1548306	A	T	3.35984	8.75e-09	2.69e-05	1.27e-08	0.93627
Caudate (basal ganglia)	chr6:32521744-32522466	6	HLA-DRB6	ENSG00000229391.3	32427789	0.3958	rs9268832	T	C	-0.802964	1.23e-10	3e-07	6.23e-11	0.9282
Cortex	chr6:32521744-32522466	6	HLA-DRB6	ENSG00000229391.3	32427789	0.3934	rs9268832	T	C	-0.653817	4.72e-09	9.65e-06	6.23e-11	0.9282
Frontal Cortex (BA9)	chr6:32521177-32521632	6	HLA-DRB6	ENSG00000229391.3	32427789	0.3644	rs9268832	T	C	-1.34832	1e-11	4.75e-08	6.23e-11	0.9282
Frontal Cortex (BA9)	chr6:32521744-32522466	6	HLA-DRB6	ENSG00000229391.3	32427789	0.3644	rs9268832	T	C	-0.661119	8.32e-09	1.74e-05	6.23e-11	0.9282
Nucleus accumbens (basal ganglia)	chr6:32521744-32522466	6	HLA-DRB6	ENSG00000229391.3	32427789	0.3538	rs9268832	T	C	-0.746843	3.63e-09	8.3e-06	6.23e-11	0.9282
Amygdala	chr6:32552156-32557419	6	HLA-DRB1	ENSG00000196126.6	32546743	0.2443	rs1064707	C	T	1.84516	1.05e-13	8.46e-10	4.5e-08	1.0702
Cerebellum	chr6:32552156-32557419	6	HLA-DRB1	ENSG00000196126.6	32546743	0.276	rs1064707	C	T	1.29427	5.17e-17	1.53e-13	4.5e-08	1.0702
Hippocampus	chr6:32485855-32486332	6	HLA-DRB5	ENSG00000198502.5	32546743	0.2613	rs1064707	C	T	3.24804	6.79e-20	1.31e-15	4.5e-08	1.0702
Hypothalamus	chr6:32485530-32485830	6	HLA-DRB5	ENSG00000198502.5	32546743	0.2546	rs1064707	C	T	3.83521	7.74e-22	1.85e-17	4.5e-08	1.0702
Spinal cord (cervical c-1)	chr6:32485855-32486332	6	HLA-DRB5	ENSG00000198502.5	32546743	0.2289	rs1064707	C	T	3.45256	1.37e-09	5.18e-06	4.5e-08	1.0702
Caudate (basal ganglia)	chr6:32546882-32548023	6	HLA-DRB1	ENSG00000196126.6	32559256	0.4479	rs79537776	TG	T	-0.889297	1.7e-20	1.83e-16	4.2e-13	0.92367
Hippocampus	chr6:32487429-32489681	6	HLA-DRB5	ENSG00000198502.5	32559347	0.4653	rs9270508	G	A	1.31973	3.04e-12	1.66e-08	1.69e-10	1.0773
Spinal cord (cervical c-1)	chr6:32487429-32489681	6	HLA-DRB5	ENSG00000198502.5	32559347	0.4145	rs9270508	G	A	1.44849	1.21e-09	4.65e-06	1.69e-10	1.0773
Nucleus accumbens (basal ganglia)	chr6:32546882-32548023	6	HLA-DRB1	ENSG00000196126.6	32559658	0.4538	rs9270529	C	T	-0.911584	3.91e-14	2.54e-10	1.77e-12	1.0838
Cortex	chr6:32714192-32714358	6	HLA-DQA2	ENSG00000237541.3	32559673	0.2721	rs34434863	T	G	0.615499	2.74e-09	5.98e-06	1.85e-09	0.93149
Hypothalamus	chr6:32714192-32714358	6	HLA-DQA2	ENSG00000237541.3	32559673	0.2037	rs34434863	T	G	1.29174	3.82e-10	1.18e-06	1.85e-09	0.93149
Substantia nigra	chr6:32546882-32548023	6	HLA-DRB1	ENSG00000196126.6	32559758	0.3875	rs9270538	C	A	-0.905746	6.7e-13	5.05e-09	2.48e-13	1.0854
Amygdala	chr6:32546882-32548023	6	HLA-DRB1	ENSG00000196126.6	32559864	0.4489	rs9270541	G	T	-0.906061	5.66e-16	6.18e-12	1.48e-12	1.0848
Spinal cord (cervical c-1)	chr6:32546882-32548023	6	HLA-DRB1	ENSG00000196126.6	32560440	0.4699	rs9270549	G	A	-0.989631	1.55e-16	2.01e-12	1.64e-12	1.0813
Cerebellar Hemisphere	chr6:32485530-32485830	6	HLA-DRB5	ENSG00000198502.5	32560501	0.256	rs9270551	G	A	2.19447	3.05e-18	1.11e-14	5.87e-09	1.0715
Cortex	chr6:32546882-32548023	6	HLA-DRB1	ENSG00000196126.6	32560501	0.2721	rs9270551	G	A	0.927638	8.15e-18	8.9e-14	5.87e-09	1.0715
Cortex	chr6:32486444-32487146	6	HLA-DRB5	ENSG00000198502.5	32560501	0.2721	rs9270551	G	A	1.87767	2.74e-24	7.08e-20	5.87e-09	1.0715
Nucleus accumbens (basal ganglia)	chr6:32486444-32487146	6	HLA-DRB5	ENSG00000198502.5	32560501	0.2423	rs9270551	G	A	1.81761	2.89e-19	4.03e-15	5.87e-09	1.0715
Nucleus accumbens (basal ganglia)	chr6:32485855-32486332	6	HLA-DRB5	ENSG00000198502.5	32560501	0.2423	rs9270551	G	A	2.70669	2.74e-19	3.95e-15	5.87e-09	1.0715
Anterior cingulate cortex (BA24)	chr6:32486444-32487146	6	HLA-DRB5	ENSG00000198502.5	32560520	0.289	rs9270552	G	A	1.82395	3.84e-18	5.44e-14	3.25e-08	1.0678
Anterior cingulate cortex (BA24)	chr6:32485530-32485830	6	HLA-DRB5	ENSG00000198502.5	32560520	0.289	rs9270552	G	A	2.62829	3.4e-16	3.52e-12	3.25e-08	1.0678
Caudate (basal ganglia)	chr6:32552156-32557419	6	HLA-DRB1	ENSG00000196126.6	32560520	0.2743	rs9270552	G	A	2.03243	1.45e-26	3.7e-22	3.25e-08	1.0678
Caudate (basal ganglia)	chr6:32486444-32487146	6	HLA-DRB5	ENSG00000198502.5	32560520	0.2743	rs9270552	G	A	2.126	1.32e-27	4.1e-23	3.25e-08	1.0678
Cerebellum	chr6:32486444-32487146	6	HLA-DRB5	ENSG00000198502.5	32560520	0.276	rs9270552	G	A	1.59806	2.2e-22	9.28e-19	3.25e-08	1.0678
Cortex	chr6:32485855-32486332	6	HLA-DRB5	ENSG00000198502.5	32560520	0.2721	rs9270552	G	A	2.58802	1.97e-17	1.96e-13	3.25e-08	1.0678
Putamen (basal ganglia)	chr6:32485530-32485830	6	HLA-DRB5	ENSG00000198502.5	32560520	0.2883	rs9270552	G	A	2.72071	9.75e-16	9.91e-12	3.25e-08	1.0678
Putamen (basal ganglia)	chr6:32485855-32486332	6	HLA-DRB5	ENSG00000198502.5	32560520	0.2883	rs9270552	G	A	2.70953	1.57e-15	1.51e-11	3.25e-08	1.0678
Amygdala	chr6:32485530-32485830	6	HLA-DRB5	ENSG00000198502.5	32560523	0.2443	rs9270553	A	G	2.94626	3.13e-11	1.5e-07	4.2e-08	1.0673
Caudate (basal ganglia)	chr6:32485530-32485830	6	HLA-DRB5	ENSG00000198502.5	32560523	0.2743	rs9270553	A	G	2.99665	2.66e-22	3.81e-18	4.2e-08	1.0673
Cortex	chr6:32552156-32557419	6	HLA-DRB1	ENSG00000196126.6	32560523	0.2721	rs9270553	A	G	2.02396	3.89e-23	8.45e-19	4.2e-08	1.0673
Frontal Cortex (BA9)	chr6:32552156-32557419	6	HLA-DRB1	ENSG00000196126.6	32560523	0.25	rs9270553	A	G	2.01895	8.58e-22	1.97e-17	4.2e-08	1.0673
Anterior cingulate cortex (BA24)	chr6:32546882-32548023	6	HLA-DRB1	ENSG00000196126.6	32560698	0.422	rs9270559	T	G	-0.935634	1.22e-13	8.42e-10	6.27e-12	1.0777
Anterior cingulate cortex (BA24)	chr6:32489952-32497901	6	HLA-DRB5	ENSG00000198502.5	32560741	0.4587	rs9270560	T	C	0.970774	2.04e-13	1.35e-09	6.8e-16	1.0916
Amygdala	chr6:32489952-32497901	6	HLA-DRB5	ENSG00000198502.5	32560741	0.4261	rs9270560	T	C	0.888334	1.77e-12	1.11e-08	6.8e-16	1.0916
Caudate (basal ganglia)	chr6:32489952-32497901	6	HLA-DRB5	ENSG00000198502.5	32560741	0.434	rs9270560	T	C	0.989274	4.38e-21	5.02e-17	6.8e-16	1.0916
Cerebellar Hemisphere	chr6:32489952-32497901	6	HLA-DRB5	ENSG00000198502.5	32560741	0.44	rs9270560	T	C	0.786734	6.94e-10	9.5e-07	6.8e-16	1.0916
Cerebellum	chr6:32489952-32497901	6	HLA-DRB5	ENSG00000198502.5	32560741	0.4416	rs9270560	T	C	0.876823	1.06e-15	2.78e-12	6.8e-16	1.0916
Cortex	chr6:32489952-32497901	6	HLA-DRB5	ENSG00000198502.5	32560741	0.4412	rs9270560	T	C	0.832427	1.58e-16	1.4e-12	6.8e-16	1.0916
Frontal Cortex (BA9)	chr6:32489952-32497901	6	HLA-DRB5	ENSG00000198502.5	32560741	0.428	rs9270560	T	C	1.11208	9.63e-18	1.12e-13	6.8e-16	1.0916
Hippocampus	chr6:32489952-32497901	6	HLA-DRB5	ENSG00000198502.5	32560741	0.4099	rs9270560	T	C	0.779565	2.16e-13	1.47e-09	6.8e-16	1.0916
Hypothalamus	chr6:32489952-32497901	6	HLA-DRB5	ENSG00000198502.5	32560741	0.3935	rs9270560	T	C	1.06339	1.53e-17	1.85e-13	6.8e-16	1.0916
Nucleus accumbens (basal ganglia)	chr6:32489952-32497901	6	HLA-DRB5	ENSG00000198502.5	32560741	0.4115	rs9270560	T	C	0.977665	9.56e-15	6.78e-11	6.8e-16	1.0916
Putamen (basal ganglia)	chr6:32489952-32497901	6	HLA-DRB5	ENSG00000198502.5	32560741	0.4369	rs9270560	T	C	1.00139	1.63e-16	1.92e-12	6.8e-16	1.0916
Spinal cord (cervical c-1)	chr6:32489952-32497901	6	HLA-DRB5	ENSG00000198502.5	32560741	0.3976	rs9270560	T	C	1.09937	2.47e-17	3.81e-13	6.8e-16	1.0916
Substantia nigra	chr6:32489952-32497901	6	HLA-DRB5	ENSG00000198502.5	32560741	0.45	rs9270560	T	C	0.966581	1.97e-11	1.19e-07	6.8e-16	1.0916
Cerebellar Hemisphere	chr6:32546882-32548023	6	HLA-DRB1	ENSG00000196126.6	32560801	0.416	rs9270567	T	G	-0.943903	3.08e-14	7.57e-11	1.17e-12	1.0804
Hippocampus	chr6:32546882-32548023	6	HLA-DRB1	ENSG00000196126.6	32560801	0.455	rs9270567	T	G	-0.882014	3.87e-18	5.57e-14	1.17e-12	1.0804
Hypothalamus	chr6:32546882-32548023	6	HLA-DRB1	ENSG00000196126.6	32560801	0.4861	rs9270567	T	G	-0.955144	3.59e-17	4.18e-13	1.17e-12	1.0804
Putamen (basal ganglia)	chr6:32546882-32548023	6	HLA-DRB1	ENSG00000196126.6	32561068	0.4324	rs9270576	C	T	-0.826337	1.24e-14	1.03e-10	1.56e-12	1.0797
Cerebellum	chr6:32546882-32548023	6	HLA-DRB1	ENSG00000196126.6	32561123	0.4286	rs9270580	T	C	-1.04879	7.1e-22	2.92e-18	4.8e-13	1.0816
Frontal Cortex (BA9)	chr6:32485530-32485830	6	HLA-DRB5	ENSG00000198502.5	32561143	0.25	rs9270581	C	T	2.64056	6.94e-19	1.06e-14	1.76e-08	1.0688
Hippocampus	chr6:32485530-32485830	6	HLA-DRB5	ENSG00000198502.5	32561143	0.2613	rs9270581	C	T	3.05985	7.06e-18	9.53e-14	1.76e-08	1.0688
Anterior cingulate cortex (BA24)	chr6:32552156-32557419	6	HLA-DRB1	ENSG00000196126.6	32566609	0.289	rs549032929	GTA	G	1.92643	8.77e-19	1.37e-14	4.77e-08	0.937442
Anterior cingulate cortex (BA24)	chr6:32487429-32489681	6	HLA-DRB5	ENSG00000198502.5	32566609	0.289	rs549032929	GTA	G	1.39894	3.39e-10	1.3e-06	4.77e-08	0.937442
Caudate (basal ganglia)	chr6:32485855-32486332	6	HLA-DRB5	ENSG00000198502.5	32566609	0.2743	rs549032929	GTA	G	3.04124	1.37e-21	1.69e-17	4.77e-08	0.937442
Caudate (basal ganglia)	chr6:32487429-32489681	6	HLA-DRB5	ENSG00000198502.5	32566609	0.2743	rs549032929	GTA	G	1.42575	1.51e-14	8.48e-11	4.77e-08	0.937442
Cerebellar Hemisphere	chr6:32552156-32557419	6	HLA-DRB1	ENSG00000196126.6	32566609	0.256	rs549032929	GTA	G	1.62364	4.79e-16	1.38e-12	4.77e-08	0.937442
Cerebellum	chr6:32485530-32485830	6	HLA-DRB5	ENSG00000198502.5	32566609	0.276	rs549032929	GTA	G	1.92293	1.34e-19	4.79e-16	4.77e-08	0.937442
Cerebellum	chr6:32485855-32486332	6	HLA-DRB5	ENSG00000198502.5	32566609	0.276	rs549032929	GTA	G	1.90418	2.94e-19	1.02e-15	4.77e-08	0.937442
Hypothalamus	chr6:32485855-32486332	6	HLA-DRB5	ENSG00000198502.5	32566609	0.2546	rs549032929	GTA	G	3.97595	3.49e-22	8.96e-18	4.77e-08	0.937442
Hypothalamus	chr6:32552156-32557419	6	HLA-DRB1	ENSG00000196126.6	32566609	0.2546	rs549032929	GTA	G	2.08132	3.17e-21	6.91e-17	4.77e-08	0.937442
Spinal cord (cervical c-1)	chr6:32486444-32487146	6	HLA-DRB5	ENSG00000198502.5	32566609	0.2289	rs549032929	GTA	G	2.02853	5.22e-15	5.84e-11	4.77e-08	0.937442
Substantia nigra	chr6:32552156-32557419	6	HLA-DRB1	ENSG00000196126.6	32566609	0.3125	rs549032929	GTA	G	1.81955	1.14e-14	1.11e-10	4.77e-08	0.937442
Nucleus accumbens (basal ganglia)	chr6:32485530-32485830	6	HLA-DRB5	ENSG00000198502.5	32574649	0.2423	rs9271009	C	A	2.75118	1.24e-19	1.95e-15	4.58e-08	1.065
Spinal cord (cervical c-1)	chr6:32552156-32557419	6	HLA-DRB1	ENSG00000196126.6	32574649	0.2289	rs9271009	C	A	1.78949	1.05e-13	9.98e-10	4.58e-08	1.065
Substantia nigra	chr6:32485855-32486332	6	HLA-DRB5	ENSG00000198502.5	32574649	0.3125	rs9271009	C	A	3.88941	6.7e-16	8.25e-12	4.58e-08	1.065
Cerebellar Hemisphere	chr6:32485855-32486332	6	HLA-DRB5	ENSG00000198502.5	32574652	0.256	rs9271010	T	C	2.1726	8.73e-18	3.05e-14	3.7e-08	1.0654
Frontal Cortex (BA9)	chr6:32485855-32486332	6	HLA-DRB5	ENSG00000198502.5	32574652	0.25	rs9271010	T	C	2.77052	1.99e-20	3.66e-16	3.7e-08	1.0654
Frontal Cortex (BA9)	chr6:32487429-32489681	6	HLA-DRB5	ENSG00000198502.5	32574652	0.25	rs9271010	T	C	1.3293	1.63e-11	7.2e-08	3.7e-08	1.0654
Hippocampus	chr6:32552156-32557419	6	HLA-DRB1	ENSG00000196126.6	32574652	0.2613	rs9271010	T	C	1.88738	2.14e-16	2.24e-12	3.7e-08	1.0654
Substantia nigra	chr6:32485530-32485830	6	HLA-DRB5	ENSG00000198502.5	32574652	0.3125	rs9271010	T	C	3.77174	6.68e-15	6.87e-11	3.7e-08	1.0654
Substantia nigra	chr6:32486444-32487146	6	HLA-DRB5	ENSG00000198502.5	32574652	0.3125	rs9271010	T	C	2.13468	2.79e-16	3.86e-12	3.7e-08	1.0654
Amygdala	chr6:32487429-32489681	6	HLA-DRB5	ENSG00000198502.5	32574863	0.25	rs9271021	G	A	1.69468	3.62e-14	3.1e-10	3.22e-08	1.0649
Amygdala	chr6:32486444-32487146	6	HLA-DRB5	ENSG00000198502.5	32574863	0.25	rs9271021	G	A	2.09782	8.96e-14	7.38e-10	3.22e-08	1.0649
Cerebellar Hemisphere	chr6:32487429-32489681	6	HLA-DRB5	ENSG00000198502.5	32574863	0.264	rs9271021	G	A	1.27839	2.77e-14	6.81e-11	3.22e-08	1.0649
Cerebellar Hemisphere	chr6:32486444-32487146	6	HLA-DRB5	ENSG00000198502.5	32574863	0.264	rs9271021	G	A	1.9437	1.18e-22	6.58e-19	3.22e-08	1.0649
Cerebellum	chr6:32487429-32489681	6	HLA-DRB5	ENSG00000198502.5	32574863	0.2825	rs9271021	G	A	1.31968	3.94e-17	1.19e-13	3.22e-08	1.0649
Cortex	chr6:32487429-32489681	6	HLA-DRB5	ENSG00000198502.5	32574863	0.2794	rs9271021	G	A	1.35152	1.11e-13	6.24e-10	3.22e-08	1.0649
Frontal Cortex (BA9)	chr6:32486444-32487146	6	HLA-DRB5	ENSG00000198502.5	32574863	0.2542	rs9271021	G	A	2.14197	2.18e-23	7.32e-19	3.22e-08	1.0649
Frontal Cortex (BA9)	chr6:32546882-32548023	6	HLA-DRB1	ENSG00000196126.6	32574863	0.2542	rs9271021	G	A	0.996777	7.05e-13	4.15e-09	3.22e-08	1.0649
Hypothalamus	chr6:32486444-32487146	6	HLA-DRB5	ENSG00000198502.5	32574863	0.2593	rs9271021	G	A	2.38663	3.18e-29	1.87e-24	3.22e-08	1.0649
Hypothalamus	chr6:32487429-32489681	6	HLA-DRB5	ENSG00000198502.5	32574863	0.2593	rs9271021	G	A	1.44432	5.73e-11	2.19e-07	3.22e-08	1.0649
Nucleus accumbens (basal ganglia)	chr6:32487429-32489681	6	HLA-DRB5	ENSG00000198502.5	32574863	0.25	rs9271021	G	A	1.24023	2.4e-10	7.42e-07	3.22e-08	1.0649
Putamen (basal ganglia)	chr6:32487429-32489681	6	HLA-DRB5	ENSG00000198502.5	32574863	0.2928	rs9271021	G	A	1.34838	3.01e-12	1.66e-08	3.22e-08	1.0649
Putamen (basal ganglia)	chr6:32486444-32487146	6	HLA-DRB5	ENSG00000198502.5	32574863	0.2928	rs9271021	G	A	2.10368	7.1e-22	1.92e-17	3.22e-08	1.0649
Substantia nigra	chr6:32487429-32489681	6	HLA-DRB5	ENSG00000198502.5	32574863	0.3188	rs9271021	G	A	1.40501	1.37e-09	5.1e-06	3.22e-08	1.0649
Anterior cingulate cortex (BA24)	chr6:32485855-32486332	6	HLA-DRB5	ENSG00000198502.5	32577470	0.289	rs9271150	T	G	2.64429	1.02e-15	9.27e-12	2.99e-08	1.0651
Cortex	chr6:32485530-32485830	6	HLA-DRB5	ENSG00000198502.5	32577470	0.2721	rs9271150	T	G	2.55359	1.65e-17	1.69e-13	2.99e-08	1.0651
Hippocampus	chr6:32486444-32487146	6	HLA-DRB5	ENSG00000198502.5	32577470	0.2613	rs9271150	T	G	2.26217	1.61e-23	4.32e-19	2.99e-08	1.0651
Putamen (basal ganglia)	chr6:32552156-32557419	6	HLA-DRB1	ENSG00000196126.6	32577470	0.2883	rs9271150	T	G	2.01361	3.35e-19	5.55e-15	2.99e-08	1.0651
Amygdala	chr6:32485855-32486332	6	HLA-DRB5	ENSG00000198502.5	32577474	0.2443	rs9271151	T	G	3.08448	2.52e-12	1.5e-08	2.79e-08	1.0653
Nucleus accumbens (basal ganglia)	chr6:32552156-32557419	6	HLA-DRB1	ENSG00000196126.6	32577474	0.2423	rs9271151	T	G	1.83744	1.21e-20	2.3e-16	2.79e-08	1.0653
Cerebellar Hemisphere	chr6:31974689-31974789	6	CYP21A1P	ENSG00000204338.4	32583831	0.108	rs542851571	G	C	-1.11517	1.3e-09	1.7e-06	6.67e-26	1.1954
Cerebellum	chr6:32007026-32007132	6	CYP21A2	ENSG00000231852.2	32607396	0.1234	rs2284189	T	C	1.32204	8.64e-10	1.01e-06	5.91e-22	1.1893
Spinal cord (cervical c-1)	chr6:32610562-32611069	6	HLA-DQA1	ENSG00000196735.7	32607477	0.2875	rs9272585	G	A	1.51033	2.34e-13	2.09e-09	2.33e-11	1.0903
Anterior cingulate cortex (BA24)	chr6:32725661-32726626	6	HLA-DQB2	ENSG00000232629.4	32607890	0.2767	rs9272616	C	G	1.09704	8.07e-11	3.62e-07	9.53e-14	1.0999
Hypothalamus	chr6:32610562-32611069	6	HLA-DQA1	ENSG00000196735.7	32608550	0.3519	rs9272649	A	C	0.619207	2.54e-08	4.61e-05	8.17e-15	1.0997
Cerebellum	chr6:32007613-32007781	6	CYP21A2	ENSG00000231852.2	32609594	0.1234	rs9272729	G	A	1.55151	7.57e-12	1.25e-08	5.73e-24	1.1833
Cerebellum	chr6:32007425-32007525	6	CYP21A2	ENSG00000231852.2	32609594	0.1234	rs9272729	G	A	1.24864	1.94e-08	1.68e-05	5.73e-24	1.1833
Amygdala	chr6:32714192-32714358	6	HLA-DQA2	ENSG00000237541.3	32610349	0.375	rs9272780	C	A	0.905201	2.67e-08	6.57e-05	1.53e-08	0.93854
Hippocampus	chr6:32714192-32714358	6	HLA-DQA2	ENSG00000237541.3	32610349	0.3288	rs9272780	C	A	0.946823	6.47e-09	1.68e-05	1.53e-08	0.93854
Nucleus accumbens (basal ganglia)	chr6:32714192-32714358	6	HLA-DQA2	ENSG00000237541.3	32610349	0.35	rs9272780	C	A	0.780966	2.24e-10	6.97e-07	1.53e-08	0.93854
Substantia nigra	chr6:32714192-32714358	6	HLA-DQA2	ENSG00000237541.3	32610349	0.3062	rs9272780	C	A	1.29396	4.29e-09	1.4e-05	1.53e-08	0.93854
Anterior cingulate cortex (BA24)	chr6:32610562-32610728	6	HLA-DQA1	ENSG00000196735.7	32612397	0.4358	rs6927022	A	G	-0.988519	1.09e-08	2.68e-05	3.7e-08	1.0646
Anterior cingulate cortex (BA24)	chr6:32713850-32714016	6	HLA-DQA2	ENSG00000237541.3	32612397	0.4358	rs6927022	A	G	1.23463	2.39e-12	1.36e-08	3.7e-08	1.0646
Anterior cingulate cortex (BA24)	chr6:32521177-32521632	6	HLA-DRB6	ENSG00000229391.3	32612397	0.4358	rs6927022	A	G	1.68698	1.63e-14	1.26e-10	3.7e-08	1.0646
Anterior cingulate cortex (BA24)	chr6:32520850-32521152	6	HLA-DRB6	ENSG00000229391.3	32612397	0.4358	rs6927022	A	G	1.05972	6.83e-14	4.86e-10	3.7e-08	1.0646
Amygdala	chr6:32713850-32714016	6	HLA-DQA2	ENSG00000237541.3	32612397	0.4773	rs6927022	A	G	1.70097	4.83e-13	3.2e-09	3.7e-08	1.0646
Amygdala	chr6:32521177-32521632	6	HLA-DRB6	ENSG00000229391.3	32612397	0.4773	rs6927022	A	G	1.62329	1.05e-08	2.84e-05	3.7e-08	1.0646
Caudate (basal ganglia)	chr6:32713850-32714016	6	HLA-DQA2	ENSG00000237541.3	32612397	0.434	rs6927022	A	G	1.43985	1.27e-15	8.42e-12	3.7e-08	1.0646
Caudate (basal ganglia)	chr6:32520850-32521152	6	HLA-DRB6	ENSG00000229391.3	32612397	0.434	rs6927022	A	G	0.939614	1.66e-12	6.35e-09	3.7e-08	1.0646
Caudate (basal ganglia)	chr6:32521177-32521632	6	HLA-DRB6	ENSG00000229391.3	32612397	0.434	rs6927022	A	G	1.64784	1.3e-15	8.67e-12	3.7e-08	1.0646
Caudate (basal ganglia)	chr6:32714192-32714358	6	HLA-DQA2	ENSG00000237541.3	32612397	0.434	rs6927022	A	G	0.658689	1.12e-08	1.58e-05	3.7e-08	1.0646
Cerebellar Hemisphere	chr6:32713850-32714016	6	HLA-DQA2	ENSG00000237541.3	32612397	0.472	rs6927022	A	G	0.997149	4.92e-11	8.52e-08	3.7e-08	1.0646
Cerebellar Hemisphere	chr6:32521177-32521632	6	HLA-DRB6	ENSG00000229391.3	32612397	0.472	rs6927022	A	G	1.24994	1.59e-11	2.98e-08	3.7e-08	1.0646
Cerebellum	chr6:32521177-32521632	6	HLA-DRB6	ENSG00000229391.3	32612397	0.4383	rs6927022	A	G	1.14398	1.24e-12	2.31e-09	3.7e-08	1.0646
Cerebellum	chr6:32713850-32714016	6	HLA-DQA2	ENSG00000237541.3	32612397	0.4383	rs6927022	A	G	0.723932	3.25e-09	3.34e-06	3.7e-08	1.0646
Cortex	chr6:32520850-32521152	6	HLA-DRB6	ENSG00000229391.3	32612397	0.4375	rs6927022	A	G	0.730747	3.37e-09	7.16e-06	3.7e-08	1.0646
Cortex	chr6:32521177-32521632	6	HLA-DRB6	ENSG00000229391.3	32612397	0.4375	rs6927022	A	G	1.34635	1.3e-12	6.22e-09	3.7e-08	1.0646
Cortex	chr6:32713850-32714016	6	HLA-DQA2	ENSG00000237541.3	32612397	0.4375	rs6927022	A	G	1.12342	9.07e-12	3.73e-08	3.7e-08	1.0646
Frontal Cortex (BA9)	chr6:32520850-32521152	6	HLA-DRB6	ENSG00000229391.3	32612397	0.4534	rs6927022	A	G	0.76798	1.68e-10	5.42e-07	3.7e-08	1.0646
Frontal Cortex (BA9)	chr6:32713850-32714016	6	HLA-DQA2	ENSG00000237541.3	32612397	0.4534	rs6927022	A	G	1.02717	8.24e-10	2.21e-06	3.7e-08	1.0646
Hippocampus	chr6:32521177-32521632	6	HLA-DRB6	ENSG00000229391.3	32612397	0.4234	rs6927022	A	G	1.90351	2.99e-12	1.63e-08	3.7e-08	1.0646
Hippocampus	chr6:32610562-32610728	6	HLA-DQA1	ENSG00000196735.7	32612397	0.4234	rs6927022	A	G	-1.28625	2.48e-09	7.29e-06	3.7e-08	1.0646
Hippocampus	chr6:32520850-32521152	6	HLA-DRB6	ENSG00000229391.3	32612397	0.4234	rs6927022	A	G	1.42019	1.22e-12	7.17e-09	3.7e-08	1.0646
Hippocampus	chr6:32713850-32714016	6	HLA-DQA2	ENSG00000237541.3	32612397	0.4234	rs6927022	A	G	1.57919	8.84e-13	5.41e-09	3.7e-08	1.0646
Hypothalamus	chr6:32521177-32521632	6	HLA-DRB6	ENSG00000229391.3	32612397	0.4213	rs6927022	A	G	1.72552	1.12e-12	5.81e-09	3.7e-08	1.0646
Hypothalamus	chr6:32520850-32521152	6	HLA-DRB6	ENSG00000229391.3	32612397	0.4213	rs6927022	A	G	1.43715	6.88e-14	4.42e-10	3.7e-08	1.0646
Hypothalamus	chr6:32713850-32714016	6	HLA-DQA2	ENSG00000237541.3	32612397	0.4213	rs6927022	A	G	1.81227	9.63e-14	6.05e-10	3.7e-08	1.0646
Nucleus accumbens (basal ganglia)	chr6:32520850-32521152	6	HLA-DRB6	ENSG00000229391.3	32612397	0.4731	rs6927022	A	G	0.890917	2.52e-10	7.79e-07	3.7e-08	1.0646
Nucleus accumbens (basal ganglia)	chr6:32521177-32521632	6	HLA-DRB6	ENSG00000229391.3	32612397	0.4731	rs6927022	A	G	1.53676	1.73e-12	8.75e-09	3.7e-08	1.0646
Nucleus accumbens (basal ganglia)	chr6:32713850-32714016	6	HLA-DQA2	ENSG00000237541.3	32612397	0.4731	rs6927022	A	G	1.36877	3.67e-13	2.08e-09	3.7e-08	1.0646
Nucleus accumbens (basal ganglia)	chr6:32629235-32629743	6	HLA-DQB1	ENSG00000179344.12	32612397	0.4731	rs6927022	A	G	-1.18242	3.94e-16	3.43e-12	3.7e-08	1.0646
Putamen (basal ganglia)	chr6:32521177-32521632	6	HLA-DRB6	ENSG00000229391.3	32612397	0.4234	rs6927022	A	G	1.68219	3.09e-13	2.03e-09	3.7e-08	1.0646
Putamen (basal ganglia)	chr6:32713850-32714016	6	HLA-DQA2	ENSG00000237541.3	32612397	0.4234	rs6927022	A	G	1.20873	4.18e-10	1.49e-06	3.7e-08	1.0646
Spinal cord (cervical c-1)	chr6:32521177-32521632	6	HLA-DRB6	ENSG00000229391.3	32612397	0.4639	rs6927022	A	G	1.83387	4.26e-09	1.45e-05	3.7e-08	1.0646
Spinal cord (cervical c-1)	chr6:32520850-32521152	6	HLA-DRB6	ENSG00000229391.3	32612397	0.4639	rs6927022	A	G	2.14499	4.98e-11	2.81e-07	3.7e-08	1.0646
Spinal cord (cervical c-1)	chr6:32713850-32714016	6	HLA-DQA2	ENSG00000237541.3	32612397	0.4639	rs6927022	A	G	2.43178	1.1e-12	9.17e-09	3.7e-08	1.0646
Substantia nigra	chr6:32713850-32714016	6	HLA-DQA2	ENSG00000237541.3	32612397	0.4375	rs6927022	A	G	1.8894	6.53e-10	2.6e-06	3.7e-08	1.0646
Substantia nigra	chr6:32629235-32629743	6	HLA-DQB1	ENSG00000179344.12	32612397	0.4375	rs6927022	A	G	-1.25855	9.57e-14	8.3e-10	3.7e-08	1.0646
Substantia nigra	chr6:32632845-32634275	6	HLA-DQB1	ENSG00000179344.12	32612397	0.4375	rs6927022	A	G	-0.847648	9.61e-11	4.72e-07	3.7e-08	1.0646
Cerebellum	chr6:32629235-32629743	6	HLA-DQB1	ENSG00000179344.12	32612868	0.4156	rs9273140	T	C	0.956641	6.9e-16	1.86e-12	8.6e-09	1.0653
Cerebellum	chr6:32628027-32629123	6	HLA-DQB1	ENSG00000179344.12	32612868	0.4156	rs9273140	T	C	1.56894	5.72e-28	3.62e-24	8.6e-09	1.0653
Frontal Cortex (BA9)	chr6:32548048-32548522	6	HLA-DRB1	ENSG00000196126.6	32612868	0.4025	rs9273140	T	C	0.490031	1.49e-09	3.77e-06	8.6e-09	1.0653
Frontal Cortex (BA9)	chr6:32610562-32610728	6	HLA-DQA1	ENSG00000196735.7	32612868	0.4025	rs9273140	T	C	1.06702	1.33e-10	4.51e-07	8.6e-09	1.0653
Hypothalamus	chr6:32725661-32726626	6	HLA-DQB2	ENSG00000232629.4	32612868	0.4028	rs9273140	T	C	-1.21168	6.97e-15	5.4e-11	8.6e-09	1.0653
Hypothalamus	chr6:32610031-32610386	6	HLA-DQA1	ENSG00000196735.7	32612868	0.4028	rs9273140	T	C	0.851462	1.21e-09	3.26e-06	8.6e-09	1.0653
Putamen (basal ganglia)	chr6:32632845-32634275	6	HLA-DQB1	ENSG00000179344.12	32612868	0.4189	rs9273140	T	C	0.711395	1.53e-09	4.69e-06	8.6e-09	1.0653
Spinal cord (cervical c-1)	chr6:32725661-32726626	6	HLA-DQB2	ENSG00000232629.4	32612868	0.3916	rs9273140	T	C	-1.4187	2.22e-10	1.01e-06	8.6e-09	1.0653
Anterior cingulate cortex (BA24)	chr6:32628027-32629123	6	HLA-DQB1	ENSG00000179344.12	32613163	0.4037	rs9273167	C	A	2.53194	3.49e-33	1.6e-28	4.12e-08	1.0623
Amygdala	chr6:32630026-32632574	6	HLA-DQB1	ENSG00000179344.12	32613163	0.3807	rs9273167	C	A	1.35813	2.57e-13	1.84e-09	4.12e-08	1.0623
Amygdala	chr6:32628027-32629123	6	HLA-DQB1	ENSG00000179344.12	32613163	0.3807	rs9273167	C	A	2.91783	1.49e-22	2.79e-18	4.12e-08	1.0623
Amygdala	chr6:32629235-32629743	6	HLA-DQB1	ENSG00000179344.12	32613163	0.3807	rs9273167	C	A	1.03923	4.96e-11	2.18e-07	4.12e-08	1.0623
Caudate (basal ganglia)	chr6:32628027-32629123	6	HLA-DQB1	ENSG00000179344.12	32613163	0.4132	rs9273167	C	A	2.54073	1.21e-37	9.34e-33	4.12e-08	1.0623
Caudate (basal ganglia)	chr6:32725661-32726626	6	HLA-DQB2	ENSG00000232629.4	32613163	0.4132	rs9273167	C	A	-0.643945	1.37e-08	1.87e-05	4.12e-08	1.0623
Caudate (basal ganglia)	chr6:32726909-32729436	6	HLA-DQB2	ENSG00000232629.4	32613163	0.4132	rs9273167	C	A	-0.927563	3.31e-15	2.08e-11	4.12e-08	1.0623
Caudate (basal ganglia)	chr6:32629235-32629743	6	HLA-DQB1	ENSG00000179344.12	32613163	0.4132	rs9273167	C	A	1.20394	5.18e-22	6.97e-18	4.12e-08	1.0623
Caudate (basal ganglia)	chr6:32610562-32610728	6	HLA-DQA1	ENSG00000196735.7	32613163	0.4132	rs9273167	C	A	0.817588	3.15e-10	6.67e-07	4.12e-08	1.0623
Caudate (basal ganglia)	chr6:32632845-32634275	6	HLA-DQB1	ENSG00000179344.12	32613163	0.4132	rs9273167	C	A	0.74109	4.48e-11	1.21e-07	4.12e-08	1.0623
Caudate (basal ganglia)	chr6:32630026-32632574	6	HLA-DQB1	ENSG00000179344.12	32613163	0.4132	rs9273167	C	A	1.391	3.4e-21	3.94e-17	4.12e-08	1.0623
Caudate (basal ganglia)	chr6:32610031-32610386	6	HLA-DQA1	ENSG00000196735.7	32613163	0.4132	rs9273167	C	A	0.75582	2.05e-10	4.74e-07	4.12e-08	1.0623
Cerebellar Hemisphere	chr6:32630026-32632574	6	HLA-DQB1	ENSG00000179344.12	32613163	0.38	rs9273167	C	A	1.23591	9.03e-18	3.11e-14	4.12e-08	1.0623
Cerebellar Hemisphere	chr6:32628027-32629123	6	HLA-DQB1	ENSG00000179344.12	32613163	0.38	rs9273167	C	A	2.02896	2.52e-31	2.71e-27	4.12e-08	1.0623
Cerebellar Hemisphere	chr6:32629235-32629743	6	HLA-DQB1	ENSG00000179344.12	32613163	0.38	rs9273167	C	A	1.14677	1.12e-16	3.45e-13	4.12e-08	1.0623
Cerebellum	chr6:32630026-32632574	6	HLA-DQB1	ENSG00000179344.12	32613163	0.4091	rs9273167	C	A	0.885367	8.2e-13	1.56e-09	4.12e-08	1.0623
Cortex	chr6:32726909-32729436	6	HLA-DQB2	ENSG00000232629.4	32613163	0.4191	rs9273167	C	A	-1.24052	4.01e-15	2.79e-11	4.12e-08	1.0623
Cortex	chr6:32628027-32629123	6	HLA-DQB1	ENSG00000179344.12	32613163	0.4191	rs9273167	C	A	2.21614	9.32e-33	5.6e-28	4.12e-08	1.0623
Cortex	chr6:32548048-32548522	6	HLA-DRB1	ENSG00000196126.6	32613163	0.4191	rs9273167	C	A	0.404034	1.04e-08	1.89e-05	4.12e-08	1.0623
Cortex	chr6:32610562-32610728	6	HLA-DQA1	ENSG00000196735.7	32613163	0.4191	rs9273167	C	A	0.879904	6.97e-09	1.34e-05	4.12e-08	1.0623
Frontal Cortex (BA9)	chr6:32628027-32629123	6	HLA-DQB1	ENSG00000179344.12	32613163	0.3983	rs9273167	C	A	2.423	4.34e-30	2.96e-25	4.12e-08	1.0623
Hippocampus	chr6:32725661-32726626	6	HLA-DQB2	ENSG00000232629.4	32613163	0.3964	rs9273167	C	A	-1.04333	1.15e-12	6.83e-09	4.12e-08	1.0623
Hippocampus	chr6:32632845-32634275	6	HLA-DQB1	ENSG00000179344.12	32613163	0.3964	rs9273167	C	A	0.672544	1.1e-08	2.65e-05	4.12e-08	1.0623
Hippocampus	chr6:32629235-32629743	6	HLA-DQB1	ENSG00000179344.12	32613163	0.3964	rs9273167	C	A	1.28793	2.45e-17	2.98e-13	4.12e-08	1.0623
Hippocampus	chr6:32628027-32629123	6	HLA-DQB1	ENSG00000179344.12	32613163	0.3964	rs9273167	C	A	3.06366	2.38e-31	1.36e-26	4.12e-08	1.0623
Hippocampus	chr6:32521744-32522466	6	HLA-DRB6	ENSG00000229391.3	32613163	0.3964	rs9273167	C	A	-0.958757	2.27e-09	6.72e-06	4.12e-08	1.0623
Hippocampus	chr6:32630026-32632574	6	HLA-DQB1	ENSG00000179344.12	32613163	0.3964	rs9273167	C	A	1.28117	1.9e-19	3.33e-15	4.12e-08	1.0623
Hypothalamus	chr6:32628027-32629123	6	HLA-DQB1	ENSG00000179344.12	32613163	0.3935	rs9273167	C	A	3.25092	1.77e-32	1.36e-27	4.12e-08	1.0623
Hypothalamus	chr6:32726909-32729436	6	HLA-DQB2	ENSG00000232629.4	32613163	0.3935	rs9273167	C	A	-1.46793	2.41e-18	3.42e-14	4.12e-08	1.0623
Hypothalamus	chr6:32630026-32632574	6	HLA-DQB1	ENSG00000179344.12	32613163	0.3935	rs9273167	C	A	1.32023	6.28e-17	6.7e-13	4.12e-08	1.0623
Hypothalamus	chr6:32629235-32629743	6	HLA-DQB1	ENSG00000179344.12	32613163	0.3935	rs9273167	C	A	1.13764	1.76e-16	1.71e-12	4.12e-08	1.0623
Nucleus accumbens (basal ganglia)	chr6:32726909-32729436	6	HLA-DQB2	ENSG00000232629.4	32613163	0.3731	rs9273167	C	A	-0.685291	3.5e-08	5.84e-05	4.12e-08	1.0623
Nucleus accumbens (basal ganglia)	chr6:32630026-32632574	6	HLA-DQB1	ENSG00000179344.12	32613163	0.3731	rs9273167	C	A	1.22594	4.83e-15	3.54e-11	4.12e-08	1.0623
Nucleus accumbens (basal ganglia)	chr6:32628027-32629123	6	HLA-DQB1	ENSG00000179344.12	32613163	0.3731	rs9273167	C	A	2.33947	4.88e-30	3.5e-25	4.12e-08	1.0623
Putamen (basal ganglia)	chr6:32630026-32632574	6	HLA-DQB1	ENSG00000179344.12	32613163	0.4099	rs9273167	C	A	1.36301	8.62e-20	1.62e-15	4.12e-08	1.0623
Putamen (basal ganglia)	chr6:32629235-32629743	6	HLA-DQB1	ENSG00000179344.12	32613163	0.4099	rs9273167	C	A	1.27009	6.21e-18	8.27e-14	4.12e-08	1.0623
Putamen (basal ganglia)	chr6:32628027-32629123	6	HLA-DQB1	ENSG00000179344.12	32613163	0.4099	rs9273167	C	A	2.45062	2.29e-32	1.8e-27	4.12e-08	1.0623
Spinal cord (cervical c-1)	chr6:32628027-32629123	6	HLA-DQB1	ENSG00000179344.12	32613163	0.3855	rs9273167	C	A	3.96292	5.99e-24	1.49e-19	4.12e-08	1.0623
Spinal cord (cervical c-1)	chr6:32630026-32632574	6	HLA-DQB1	ENSG00000179344.12	32613163	0.3855	rs9273167	C	A	1.44857	2.01e-17	3.13e-13	4.12e-08	1.0623
Spinal cord (cervical c-1)	chr6:32629235-32629743	6	HLA-DQB1	ENSG00000179344.12	32613163	0.3855	rs9273167	C	A	1.16487	6.87e-17	9.66e-13	4.12e-08	1.0623
Substantia nigra	chr6:32630026-32632574	6	HLA-DQB1	ENSG00000179344.12	32613163	0.4375	rs9273167	C	A	1.30098	6.32e-16	8.02e-12	4.12e-08	1.0623
Substantia nigra	chr6:32725661-32726626	6	HLA-DQB2	ENSG00000232629.4	32613163	0.4375	rs9273167	C	A	-1.28934	4.92e-10	2e-06	4.12e-08	1.0623
Substantia nigra	chr6:32628027-32629123	6	HLA-DQB1	ENSG00000179344.12	32613163	0.4375	rs9273167	C	A	3.21285	3.13e-23	6.54e-19	4.12e-08	1.0623
Substantia nigra	chr6:32726909-32729436	6	HLA-DQB2	ENSG00000232629.4	32613163	0.4375	rs9273167	C	A	-1.22101	7.62e-11	3.83e-07	4.12e-08	1.0623
Putamen (basal ganglia)	chr6:32726909-32729436	6	HLA-DQB2	ENSG00000232629.4	32626019	0.4279	rs9273358	C	T	0.893241	1.63e-11	7.79e-08	5.94e-11	1.0754
Cerebellum	chr6:32548048-32548522	6	HLA-DRB1	ENSG00000196126.6	32626139	0.461	rs6905975	C	G	0.451427	3.53e-09	3.6e-06	2.56e-10	1.0739
Cerebellum	chr6:32007235-32007322	6	CYP21A2	ENSG00000231852.2	32626484	0.1234	rs9273369	T	C	1.29329	5.15e-09	5.09e-06	4.02e-24	1.1876
Cerebellum	chr6:31974877-31975045	6	CYP21A1P	ENSG00000204338.4	32626484	0.1234	rs9273369	T	C	-0.931357	5.43e-11	7.9e-08	4.02e-24	1.1876
Cerebellum	chr6:31974689-31974789	6	CYP21A1P	ENSG00000204338.4	32626484	0.1234	rs9273369	T	C	-1.03191	7.91e-11	1.12e-07	4.02e-24	1.1876
Cortex	chr6:32007235-32007322	6	CYP21A2	ENSG00000231852.2	32626484	0.1176	rs9273369	T	C	1.15183	3.38e-09	7.16e-06	4.02e-24	1.1876
Amygdala	chr6:32726909-32729436	6	HLA-DQB2	ENSG00000232629.4	32627155	0.5	rs9273402	G	A	0.97158	2.57e-08	6.34e-05	6.95e-09	1.0694
Anterior cingulate cortex (BA24)	chr6:32632845-32634275	6	HLA-DQB1	ENSG00000179344.12	32627833	0.3853	rs1770	A	G	-0.969271	6.27e-13	3.83e-09	1.29e-08	1.0665
Cortex	chr6:32629235-32629743	6	HLA-DQB1	ENSG00000179344.12	32627833	0.3676	rs1770	A	G	-1.33183	7.28e-27	2.54e-22	1.29e-08	1.0665
Cortex	chr6:32632845-32634275	6	HLA-DQB1	ENSG00000179344.12	32627833	0.3676	rs1770	A	G	-1.01702	2.72e-13	1.44e-09	1.29e-08	1.0665
Cortex	chr6:32630026-32632574	6	HLA-DQB1	ENSG00000179344.12	32627833	0.3676	rs1770	A	G	-1.37629	4.02e-26	1.37e-21	1.29e-08	1.0665
Frontal Cortex (BA9)	chr6:32632845-32634275	6	HLA-DQB1	ENSG00000179344.12	32627833	0.4025	rs1770	A	G	-1.21524	2.07e-14	1.54e-10	1.29e-08	1.0665
Frontal Cortex (BA9)	chr6:32629235-32629743	6	HLA-DQB1	ENSG00000179344.12	32627833	0.4025	rs1770	A	G	-1.52791	6.49e-22	1.59e-17	1.29e-08	1.0665
Anterior cingulate cortex (BA24)	chr6:32630026-32632574	6	HLA-DQB1	ENSG00000179344.12	32628030	0.3853	rs9273471	G	A	-1.5026	3.4e-19	5.64e-15	9.66e-10	1.0703
Anterior cingulate cortex (BA24)	chr6:32629235-32629743	6	HLA-DQB1	ENSG00000179344.12	32628030	0.3853	rs9273471	G	A	-1.23455	2.75e-16	2.95e-12	9.66e-10	1.0703
Frontal Cortex (BA9)	chr6:32630026-32632574	6	HLA-DQB1	ENSG00000179344.12	32628030	0.4025	rs9273471	G	A	-1.66163	1.25e-26	5.53e-22	9.66e-10	1.0703
Anterior cingulate cortex (BA24)	chr6:32726909-32729436	6	HLA-DQB2	ENSG00000232629.4	32634341	0.4037	rs3189152	A	G	1.14075	5.08e-12	2.77e-08	1.13e-10	1.0792
Cortex	chr6:32725661-32726626	6	HLA-DQB2	ENSG00000232629.4	32634341	0.4191	rs3189152	A	G	1.22088	2.49e-15	1.81e-11	1.13e-10	1.0792
Frontal Cortex (BA9)	chr6:32726909-32729436	6	HLA-DQB2	ENSG00000232629.4	32634341	0.3983	rs3189152	A	G	1.2478	7.15e-11	2.58e-07	1.13e-10	1.0792
Frontal Cortex (BA9)	chr6:32725661-32726626	6	HLA-DQB2	ENSG00000232629.4	32634341	0.3983	rs3189152	A	G	1.25915	9.76e-11	3.42e-07	1.13e-10	1.0792
Cerebellar Hemisphere	chr6:31974290-31974396	6	CYP21A1P	ENSG00000204338.4	32662338	0.116	rs1794520	T	A	-1.00851	1.24e-09	1.62e-06	6.32e-31	1.2073
Cerebellar Hemisphere	chr6:32006589-32006870	6	CYP21A2	ENSG00000231852.2	32662338	0.116	rs1794520	T	A	0.932897	1.77e-08	1.84e-05	6.32e-31	1.2073
Cerebellar Hemisphere	chr6:32007983-32008182	6	CYP21A2	ENSG00000231852.2	32662338	0.116	rs1794520	T	A	1.50663	1.54e-09	1.98e-06	6.32e-31	1.2073
Cerebellar Hemisphere	chr6:32007235-32007322	6	CYP21A2	ENSG00000231852.2	32662338	0.116	rs1794520	T	A	1.49589	2e-10	3.02e-07	6.32e-31	1.2073
Cerebellar Hemisphere	chr6:32007613-32007781	6	CYP21A2	ENSG00000231852.2	32662338	0.116	rs1794520	T	A	1.74564	1.25e-12	2.67e-09	6.32e-31	1.2073
Cerebellar Hemisphere	chr6:32007026-32007132	6	CYP21A2	ENSG00000231852.2	32666358	0.112	rs1794283	C	T	1.28058	4.29e-09	5.07e-06	4.88e-28	1.2007
Cerebellar Hemisphere	chr6:31974499-31974586	6	CYP21A1P	ENSG00000204338.4	32667910	0.1138	rs2647044	G	A	-1.4496	1.88e-13	4.35e-10	9.72e-28	1.1997
Cerebellar Hemisphere	chr6:31974877-31975045	6	CYP21A1P	ENSG00000204338.4	32667910	0.1138	rs2647044	G	A	-1.10458	7.66e-10	1.04e-06	9.72e-28	1.1997
Amygdala	chr6:31964101-31964205	6	C4A	ENSG00000244731.3	32672216	0.1193	rs1794272	A	T	-1.21402	6.37e-09	1.81e-05	1.76e-27	1.1984
Nucleus accumbens (basal ganglia)	chr6:31974689-31974789	6	CYP21A1P	ENSG00000204338.4	32672216	0.1077	rs1794272	A	T	-1.33783	1.08e-09	2.85e-06	1.76e-27	1.1984
Cerebellum	chr6:31974499-31974586	6	CYP21A1P	ENSG00000204338.4	32776921	0.0974	rs1054684	T	C	-1.1861	4.67e-10	5.75e-07	4.58e-24	1.1867
Cortex	chr6:31995519-31995619	6	C4B	ENSG00000224389.4	32776921	0.09191	rs1054684	T	C	1.16705	3.22e-12	1.46e-08	4.58e-24	1.1867
Cortex	chr6:31995223-31995466	6	C4B	ENSG00000224389.4	32776921	0.09191	rs1054684	T	C	1.37822	1.05e-13	5.94e-10	4.58e-24	1.1867
Cortex	chr6:31974499-31974586	6	CYP21A1P	ENSG00000204338.4	32879471	0.08824	rs56098412	A	G	-1.21732	4.54e-08	6.87e-05	1.14e-23	1.1986
Cerebellum	chr6:32917667-32935921	6	HLA-DMA	ENSG00000204257.10	32914726	0.07468	rs73396800	G	C	1.83306	2.66e-30	2.22e-26	5.22e-19	1.1921
Cerebellum	chr6:32947910-32948118	6	BRD2	ENSG00000204256.8	32924584	0.4383	rs209474	A	G	-0.0931651	5.7e-09	5.58e-06	3.72e-08	0.94596
Cerebellum	chr6:32944242-32944338	6	BRD2	ENSG00000204256.8	32924584	0.4383	rs209474	A	G	-0.103764	1.05e-08	9.61e-06	3.72e-08	0.94596
Frontal Cortex (BA9)	chr6:31993680-31993939	6	C4B	ENSG00000224389.4	32929943	0.05085	rs116131925	A	T	0.287065	1.14e-08	2.29e-05	1.07e-18	1.1902
Frontal Cortex (BA9)	chr6:32917177-32917387	6	HLA-DMA	ENSG00000204257.10	32930126	0.05508	rs58173627	G	A	0.976686	2.53e-08	4.56e-05	1.32e-18	1.1896
Nucleus accumbens (basal ganglia)	chr6:32917667-32935921	6	HLA-DMA	ENSG00000204257.10	32933493	0.05078	rs75380668	G	C	1.37591	4.38e-15	3.32e-11	1.8e-18	1.1888
Cerebellar Hemisphere	chr6:32916646-32917047	6	HLA-DMA	ENSG00000204257.10	32946322	0.06	rs76088152	G	A	2.09873	1.11e-21	5.34e-18	3.39e-18	1.1866
Cerebellar Hemisphere	chr6:32917177-32917387	6	HLA-DMA	ENSG00000204257.10	32949229	0.06	rs73409643	C	T	2.1555	4.64e-26	3.68e-22	8.95e-19	1.1914
Cortex	chr6:32916646-32917047	6	HLA-DMA	ENSG00000204257.10	32949229	0.06985	rs73409643	C	T	1.13307	1.45e-14	9.36e-11	8.95e-19	1.1914
Cerebellum	chr6:32916646-32917047	6	HLA-DMA	ENSG00000204257.10	32950902	0.07468	rs143522819	TAGC	T	2.06012	2.51e-28	1.62e-24	8.01e-19	0.839289
Cerebellum	chr6:32917177-32917387	6	HLA-DMA	ENSG00000204257.10	32950902	0.07468	rs143522819	TAGC	T	1.96862	9.78e-33	1.82e-28	8.01e-19	0.839289
Cortex	chr6:32917177-32917387	6	HLA-DMA	ENSG00000204257.10	32961191	0.07353	rs57331574	T	C	0.987164	2.62e-12	1.21e-08	2.12e-18	1.1897
Cerebellar Hemisphere	chr6:32917667-32935921	6	HLA-DMA	ENSG00000204257.10	32963948	0.06	rs73409691	G	T	1.83131	3.65e-17	1.19e-13	7.27e-18	1.191
Cortex	chr6:32917667-32935921	6	HLA-DMA	ENSG00000204257.10	32963948	0.06985	rs73409691	G	T	1.29155	1.68e-13	9.22e-10	7.27e-18	1.191
Cerebellum	chr6:33095876-33096410	6	HLA-DPB2	ENSG00000224557.3	33056384	0.07792	rs9461832	G	A	1.90003	2.44e-25	1.28e-21	4.47e-08	1.1405
Cortex	chr6:33095876-33096410	6	HLA-DPB2	ENSG00000224557.3	33056384	0.06985	rs9461832	G	A	1.21476	2.65e-14	1.64e-10	4.47e-08	1.1405
Cerebellar Hemisphere	chr6:33095876-33096410	6	HLA-DPB2	ENSG00000224557.3	33058624	0.064	rs9501266	G	A	2.31588	2.3e-21	1.07e-17	2.67e-08	1.1424
Hypothalamus	chr6:33095876-33096410	6	HLA-DPB2	ENSG00000224557.3	33058624	0.05556	rs9501266	G	A	2.43739	4.43e-16	4.07e-12	2.67e-08	1.1424
Cerebellar Hemisphere	chr6:33552618-33552995	6	GGNBP1	ENSG00000204188.3	33062357	0.036	rs115991849	A	C	0.389701	1e-08	1.09e-05	1.32e-08	1.163
Amygdala	chr6:33095876-33096410	6	HLA-DPB2	ENSG00000224557.3	33063592	0.06818	rs6914616	C	A	2.02817	4.31e-11	1.96e-07	2.38e-08	1.142
Caudate (basal ganglia)	chr6:33095876-33096410	6	HLA-DPB2	ENSG00000224557.3	33063592	0.06597	rs6914616	C	A	1.63976	2.46e-16	1.79e-12	2.38e-08	1.142
Cerebellum	chr6:33053684-33053995	6	HLA-DPB1	ENSG00000223865.6	33063982	0.08766	rs12333196	G	A	0.908795	3.75e-10	4.69e-07	3.69e-09	1.1452
Hippocampus	chr6:33095876-33096410	6	HLA-DPB2	ENSG00000224557.3	33070664	0.07658	rs6914329	C	T	2.04222	2.66e-17	3.22e-13	2.12e-08	1.1446
Spinal cord (cervical c-1)	chr6:33095876-33096410	6	HLA-DPB2	ENSG00000224557.3	33070664	0.07229	rs6914329	C	T	3.56075	1.76e-13	1.62e-09	2.12e-08	1.1446
Putamen (basal ganglia)	chr6:33095876-33096410	6	HLA-DPB2	ENSG00000224557.3	33072997	0.05405	rs9500937	G	A	1.91328	3.31e-14	2.6e-10	2.12e-08	1.1446
Substantia nigra	chr6:33095876-33096410	6	HLA-DPB2	ENSG00000224557.3	33074518	0.075	rs9501271	C	T	2.91761	3.72e-15	4.19e-11	2.22e-08	1.1444
Nucleus accumbens (basal ganglia)	chr6:33095876-33096410	6	HLA-DPB2	ENSG00000224557.3	33076443	0.06923	rs59204687	GA	G	1.6184	2.13e-14	1.44e-10	1.7e-08	0.873105
Cerebellar Hemisphere	chr6:33140891-33141124	6	COL11A2	ENSG00000204248.6	33103660	0.379	rs7770843	T	G	-0.363336	2.67e-08	2.64e-05	4.13e-08	0.9421
Cerebellar Hemisphere	chr6:33140415-33140836	6	COL11A2	ENSG00000204248.6	33103660	0.379	rs7770843	T	G	-0.387929	1.23e-09	1.61e-06	4.13e-08	0.9421
Cerebellar Hemisphere	chr6:33142358-33143350	6	COL11A2	ENSG00000204248.6	33103660	0.379	rs7770843	T	G	-0.377962	4.1e-09	4.86e-06	4.13e-08	0.9421
Cerebellum	chr6:33135311-33135575	6	COL11A2	ENSG00000204248.6	33103660	0.3824	rs7770843	T	G	-0.300095	1.2e-09	1.37e-06	4.13e-08	0.9421
Cerebellum	chr6:33148508-33148740	6	COL11A2	ENSG00000204248.6	33103660	0.3824	rs7770843	T	G	-0.42033	3.24e-09	3.33e-06	4.13e-08	0.9421
Cerebellum	chr6:33144823-33144957	6	COL11A2	ENSG00000204248.6	33103660	0.3824	rs7770843	T	G	-0.366443	2.77e-09	2.9e-06	4.13e-08	0.9421
Cerebellum	chr6:33135630-33136295	6	COL11A2	ENSG00000204248.6	33103660	0.3824	rs7770843	T	G	-0.278561	4.95e-09	4.91e-06	4.13e-08	0.9421
Cerebellum	chr6:33156302-33156754	6	COL11A2	ENSG00000204248.6	33103660	0.3824	rs7770843	T	G	-0.49506	3.34e-09	3.43e-06	4.13e-08	0.9421
Cerebellum	chr6:33133762-33133947	6	COL11A2	ENSG00000204248.6	33103660	0.3824	rs7770843	T	G	-0.29473	4.07e-09	4.11e-06	4.13e-08	0.9421
Cerebellum	chr6:33154596-33156138	6	COL11A2	ENSG00000204248.6	33103660	0.3824	rs7770843	T	G	-0.43006	1.06e-08	9.75e-06	4.13e-08	0.9421
Cerebellum	chr6:33141704-33141787	6	COL11A2	ENSG00000204248.6	33103660	0.3824	rs7770843	T	G	-0.310965	1.31e-08	1.18e-05	4.13e-08	0.9421
Cerebellum	chr6:33141833-33141941	6	COL11A2	ENSG00000204248.6	33103660	0.3824	rs7770843	T	G	-0.320479	1.47e-08	1.3e-05	4.13e-08	0.9421
Cerebellum	chr6:33156966-33157096	6	COL11A2	ENSG00000204248.6	33103660	0.3824	rs7770843	T	G	-0.440519	1.05e-08	9.67e-06	4.13e-08	0.9421
Cerebellum	chr6:33147583-33148034	6	COL11A2	ENSG00000204248.6	33103660	0.3824	rs7770843	T	G	-0.426222	1.71e-09	1.88e-06	4.13e-08	0.9421
Cerebellum	chr6:33137268-33137607	6	COL11A2	ENSG00000204248.6	33103660	0.3824	rs7770843	T	G	-0.282449	2.15e-08	1.83e-05	4.13e-08	0.9421
Cerebellum	chr6:33145484-33145908	6	COL11A2	ENSG00000204248.6	33103660	0.3824	rs7770843	T	G	-0.333042	3.01e-08	2.49e-05	4.13e-08	0.9421
Cerebellum	chr6:33134605-33134846	6	COL11A2	ENSG00000204248.6	33103660	0.3824	rs7770843	T	G	-0.275644	3.04e-08	2.51e-05	4.13e-08	0.9421
Cerebellum	chr6:33137662-33137823	6	COL11A2	ENSG00000204248.6	33103660	0.3824	rs7770843	T	G	-0.303905	4.22e-08	3.36e-05	4.13e-08	0.9421
Cerebellum	chr6:33138157-33138333	6	COL11A2	ENSG00000204248.6	33103660	0.3824	rs7770843	T	G	-0.31756	4.7e-09	4.68e-06	4.13e-08	0.9421
Cerebellum	chr6:33137878-33138102	6	COL11A2	ENSG00000204248.6	33103660	0.3824	rs7770843	T	G	-0.336663	1.27e-09	1.43e-06	4.13e-08	0.9421
Cerebellum	chr6:33136786-33137159	6	COL11A2	ENSG00000204248.6	33103660	0.3824	rs7770843	T	G	-0.305515	7.41e-09	7.04e-06	4.13e-08	0.9421
Cerebellum	chr6:33133984-33134289	6	COL11A2	ENSG00000204248.6	33103660	0.3824	rs7770843	T	G	-0.288934	1.89e-08	1.63e-05	4.13e-08	0.9421
Cerebellum	chr6:33138695-33138890	6	COL11A2	ENSG00000204248.6	33103660	0.3824	rs7770843	T	G	-0.327193	1.92e-08	1.66e-05	4.13e-08	0.9421
Spinal cord (cervical c-1)	chr6:83963458-84025028	6	ME1	ENSG00000065833.7	84173028	0.3735	rs12195417	T	C	-0.411361	8.54e-10	1.72e-06	3.09e-09	0.94117
Spinal cord (cervical c-1)	chr6:83947550-83949257	6	ME1	ENSG00000065833.7	84173462	0.3675	rs2324418	T	C	-0.470578	3.56e-11	1.21e-07	3.3e-09	0.94097
Spinal cord (cervical c-1)	chr6:83938651-83947435	6	ME1	ENSG00000065833.7	84173462	0.3675	rs2324418	T	C	-0.355258	4.49e-09	7.72e-06	3.3e-09	0.94097
Cerebellar Hemisphere	chr7:110731561-110737082	7	LRRN3	ENSG00000173114.8	110879251	0.5	rs37715	T	C	0.491642	4.2e-08	4.66e-05	3.84e-09	0.94563
Cerebellum	chr7:110737190-110739936	7	LRRN3	ENSG00000173114.8	110929222	0.3377	rs10953685	C	G	-0.578286	2.61e-09	3.4e-06	8.88e-10	1.0663
Cerebellar Hemisphere	chr7:2275200-2277649	7	FTSJ2	ENSG00000122687.13	2112548	0.38	rs2398709	C	T	0.417545	2.47e-08	3.23e-05	3.31e-12	1.0713
Cerebellum	chr7:2278573-2279052	7	FTSJ2	ENSG00000122687.13	2240094	0.3539	rs11976342	C	T	0.502119	1.03e-08	1.27e-05	6.85e-10	1.0644
Spinal cord (cervical c-1)	chr7:87846507-87856223	7	SRI	ENSG00000075142.9	86854767	0.03614	rs73210249	T	C	0.578062	1.17e-08	2.49e-05	5.56e-09	1.1672
Cerebellar Hemisphere	chr7:86339522-86394321	7	GRM3	ENSG00000198822.6	86881973	0.012	rs74912003	C	T	0.425854	2.09e-15	5.74e-12	6.17e-09	1.206
Cerebellum	chr7:86782108-86792810	7	DMTF1	ENSG00000135164.14	86881973	0.00974	rs74912003	C	T	0.40207	5.15e-46	8.35e-41	6.17e-09	1.206
Nucleus accumbens (basal ganglia)	chr7:86539318-86540937	7	KIAA1324L	ENSG00000164659.10	86881973	0.01154	rs74912003	C	T	0.435981	1.43e-40	8.22e-36	6.17e-09	1.206
Cortex	chr7:86978500-86986822	7	CROT	ENSG00000005469.7	86883248	0.03309	rs73212045	A	C	0.37651	3.77e-08	5.46e-05	2.38e-09	1.1721
Amygdala	chr7:87160814-87160890	7	ABCB1	ENSG00000085563.10	86909203	0.01705	rs138843438	C	CT	0.250558	4.97e-09	1.53e-05	1.61e-08	0.849676
Cerebellum	chr7:87910395-87913128	7	STEAP4	ENSG00000127954.8	86915508	0.03896	rs117979749	T	C	0.170993	3.06e-12	5.58e-09	3.44e-09	1.1693
Amygdala	chr8:112554453-112555147	8	RP11-1101K5.1	ENSG00000253434.1	111674630	0.09091	rs16881002	T	C	0.134229	4.68e-08	7.22e-05	7.12e-10	0.91689
Caudate (basal ganglia)	chr8:27293866-27294638	8	PTK2B	ENSG00000120899.13	27327841	0.2743	rs2565064	C	G	-0.458162	6.29e-11	3.4e-07	2.61e-09	1.0652
Cortex	chr8:27293866-27294638	8	PTK2B	ENSG00000120899.13	27328021	0.2574	rs2565065	A	G	-0.419483	1.02e-10	6.01e-07	1.74e-09	1.0658
Nucleus accumbens (basal ganglia)	chr8:27293866-27294638	8	PTK2B	ENSG00000120899.13	27328021	0.2731	rs2565065	A	G	-0.452157	1.94e-08	4.94e-05	1.74e-09	1.0658
Anterior cingulate cortex (BA24)	chr8:27293866-27294638	8	PTK2B	ENSG00000120899.13	27328354	0.2477	rs2472554	G	C	-0.438412	6.61e-09	2.01e-05	2.71e-09	1.0653
Cerebellar Hemisphere	chr8:27293866-27294638	8	PTK2B	ENSG00000120899.13	27328354	0.276	rs2472554	G	C	-0.368647	5.34e-10	2.3e-06	2.71e-09	1.0653
Cerebellum	chr8:27293866-27294638	8	PTK2B	ENSG00000120899.13	27328354	0.263	rs2472554	G	C	-0.322427	6.78e-12	3.83e-08	2.71e-09	1.0653
Cerebellum	chr8:38258307-38259077	8	RP11-350N15.3	ENSG00000254981.1	38259035	0.1916	rs2016875	C	A	0.582158	2.09e-08	4.39e-05	3.76e-09	1.069
Cerebellar Hemisphere	chr8:38285954-38286764	8	FGFR1	ENSG00000077782.15	38286811	0.18	rs2304000	C	G	-0.820412	7.6e-11	4.14e-07	1.88e-09	1.0714
Cerebellar Hemisphere	chr8:38286909-38287199	8	FGFR1	ENSG00000077782.15	38287555	0.176	rs4647907	C	T	-0.703729	5.22e-09	1.68e-05	1.47e-09	1.0719
Cerebellum	chr8:38286909-38287199	8	FGFR1	ENSG00000077782.15	38291836	0.1526	rs16887377	T	C	-1.0755	1.61e-16	2.23e-12	1.44e-09	1.0725
Cerebellum	chr8:38285954-38286764	8	FGFR1	ENSG00000077782.15	38295928	0.1883	rs9657190	A	G	-0.916583	1.01e-12	7.06e-09	5.18e-09	1.0685
Cerebellum	chr10:104487549-104488187	10	SFXN2	ENSG00000156398.8	104572276	0.1396	rs284861	A	G	0.934842	1.86e-09	5.15e-06	3.48e-08	0.92436
Cerebellar Hemisphere	chr10:104636793-104638135	10	AS3MT	ENSG00000214435.3	104595719	0.432	rs3781286	C	T	-0.373843	6.45e-14	5.95e-10	2.59e-10	1.0633
Cerebellar Hemisphere	chr10:104632356-104632853	10	AS3MT	ENSG00000214435.3	104595719	0.432	rs3781286	C	T	-0.341605	4.78e-10	1.74e-06	2.59e-10	1.0633
Cerebellum	chr10:104629603-104629840	10	AS3MT	ENSG00000214435.3	104595719	0.4091	rs3781286	C	T	-0.415496	4.99e-09	1.18e-05	2.59e-10	1.0633
Cerebellar Hemisphere	chr10:104650436-104660349	10	AS3MT	ENSG00000214435.3	104612335	0.396	rs11191419	T	A	-0.41033	6.74e-13	5.17e-09	2.09e-16	1.0875
Cerebellum	chr10:104632991-104634348	10	AS3MT	ENSG00000214435.3	104612335	0.3701	rs11191419	T	A	-0.350069	4.02e-11	1.88e-07	2.09e-16	1.0875
Cerebellum	chr10:104638749-104650300	10	AS3MT	ENSG00000214435.3	104612335	0.3701	rs11191419	T	A	-0.361943	1.32e-14	1.1e-10	2.09e-16	1.0875
Hypothalamus	chr10:104638268-104638605	10	AS3MT	ENSG00000214435.3	104612335	0.3843	rs11191419	T	A	-0.350903	4.23e-08	0.000142248	2.09e-16	1.0875
Cerebellum	chr10:104629351-104629561	10	AS3MT	ENSG00000214435.3	104613355	0.3725	rs12219246	A	G	-0.941291	3.52e-11	1.66e-07	5.96e-15	1.0805
Cerebellum	chr10:104632356-104632853	10	AS3MT	ENSG00000214435.3	104613361	0.3454	rs12219247	A	G	-0.39614	4.95e-16	5.42e-12	2.01e-15	1.0832
Cerebellum	chr10:104634419-104636710	10	AS3MT	ENSG00000214435.3	104613361	0.3454	rs12219247	A	G	-0.266591	5.86e-10	1.98e-06	2.01e-15	1.0832
Cerebellar Hemisphere	chr10:104638268-104638605	10	AS3MT	ENSG00000214435.3	104618695	0.4	rs7096169	A	G	-0.399719	1.13e-11	6.38e-08	1.09e-15	1.0834
Cerebellar Hemisphere	chr10:104629351-104629561	10	AS3MT	ENSG00000214435.3	104618695	0.4	rs7096169	A	G	-1.30982	3.17e-10	1.2e-06	1.09e-15	1.0834
Cerebellar Hemisphere	chr10:104629603-104629840	10	AS3MT	ENSG00000214435.3	104618695	0.4	rs7096169	A	G	-0.596952	3.72e-08	7.89e-05	1.09e-15	1.0834
Cerebellar Hemisphere	chr10:104638749-104650300	10	AS3MT	ENSG00000214435.3	104621068	0.4	rs12241517	A	G	-0.360379	1.58e-10	6.57e-07	1.09e-15	1.0839
Cerebellum	chr10:104638268-104638605	10	AS3MT	ENSG00000214435.3	104621068	0.3734	rs12241517	A	G	-0.412933	2.07e-17	2.59e-13	1.09e-15	1.0839
Cerebellum	chr10:104650436-104660349	10	AS3MT	ENSG00000214435.3	104621068	0.3734	rs12241517	A	G	-0.342432	1.08e-10	4.46e-07	1.09e-15	1.0839
Cerebellar Hemisphere	chr10:104632991-104634348	10	AS3MT	ENSG00000214435.3	104625237	0.4	rs10786717	A	G	-0.378348	5.4e-13	4.22e-09	3.09e-14	1.0841
Cerebellum	chr10:104636793-104638135	10	AS3MT	ENSG00000214435.3	104625237	0.3734	rs10786717	A	G	-0.367628	1.54e-14	1.25e-10	3.09e-14	1.0841
Cerebellar Hemisphere	chr10:104634419-104636710	10	AS3MT	ENSG00000214435.3	104625886	0.4	rs11191424	G	A	-0.379837	1.13e-11	6.37e-08	4.78e-16	1.0845
Cerebellar Hemisphere	chr10:104934740-104940941	10	NT5C2	ENSG00000076685.14	104960464	0.08943	rs113278154	C	T	-0.669767	8.83e-10	3.06e-06	8.17e-18	1.1559
Caudate (basal ganglia)	chr10:105154152-105156165	10	USMG5	ENSG00000173915.8	104966171	0.3576	rs1163233	C	T	-1.06819	3.1e-09	1.38e-05	4.7e-08	0.94664
Caudate (basal ganglia)	chr11:130749607-130773149	11	SNX19	ENSG00000120451.6	130749351	0.4028	rs397799290	TAG	T	1.10184	2.87e-11	2.64e-07	7.42e-10	0.942707
Cerebellum	chr11:130749607-130773149	11	SNX19	ENSG00000120451.6	130749351	0.4416	rs397799290	TAG	T	0.928137	2.26e-10	1.43e-06	7.42e-10	0.942707
Cortex	chr11:130749607-130773149	11	SNX19	ENSG00000120451.6	130749351	0.4522	rs397799290	TAG	T	1.22186	5.69e-10	4.32e-06	7.42e-10	0.942707
Frontal Cortex (BA9)	chr11:130749607-130773149	11	SNX19	ENSG00000120451.6	130749351	0.4195	rs397799290	TAG	T	1.05471	4.35e-09	2.29e-05	7.42e-10	0.942707
Putamen (basal ganglia)	chr11:130749607-130773149	11	SNX19	ENSG00000120451.6	130749351	0.4324	rs397799290	TAG	T	1.1133	4.7e-08	0.00017986	7.42e-10	0.942707
Cerebellar Hemisphere	chr11:130749607-130773149	11	SNX19	ENSG00000120451.6	130834589	0.444	rs2324314	A	C	0.884214	4.21e-09	1.69e-05	1.25e-10	1.0648
Nucleus accumbens (basal ganglia)	chr11:130749607-130773149	11	SNX19	ENSG00000120451.6	130834589	0.4538	rs2324314	A	C	1.05708	1.18e-09	8.78e-06	1.25e-10	1.0648
Frontal Cortex (BA9)	chr11:46391101-46392862	11	DGKZ	ENSG00000149091.11	46481259	0.1864	rs80031726	T	C	-0.491443	7.67e-09	1.63e-05	1.29e-11	0.91703
Cerebellum	chr11:47206049-47207899	11	PACSIN3	ENSG00000165912.11	46695483	0.1656	rs56349329	G	A	0.394083	2.07e-09	5.97e-06	3.25e-09	0.92565
Anterior cingulate cortex (BA24)	chr12:123465814-123466141	12	ARL6IP4	ENSG00000182196.9	123451018	0.3716	rs61955196	G	C	0.216697	1.18e-08	3.24e-05	3.32e-11	1.071
Caudate (basal ganglia)	chr12:123465814-123466117	12	ARL6IP4	ENSG00000182196.9	123451018	0.3819	rs61955196	G	C	-0.640516	7.73e-17	1.56e-12	3.32e-11	1.071
Cerebellum	chr12:123465847-123466117	12	ARL6IP4	ENSG00000182196.9	123451018	0.3701	rs61955196	G	C	-0.681137	3.87e-35	1.99e-31	3.32e-11	1.071
Cerebellum	chr12:123465814-123466141	12	ARL6IP4	ENSG00000182196.9	123451018	0.3701	rs61955196	G	C	0.164081	1.45e-09	1.31e-06	3.32e-11	1.071
Nucleus accumbens (basal ganglia)	chr12:123465814-123466141	12	ARL6IP4	ENSG00000182196.9	123451018	0.35	rs61955196	G	C	0.25392	7.08e-09	2.34e-05	3.32e-11	1.071
Hypothalamus	chr12:123465847-123466117	12	ARL6IP4	ENSG00000182196.9	123460719	0.3241	rs883562	C	G	-0.715262	4.75e-21	1.3e-16	1.61e-11	1.0721
Cerebellum	chr12:123465814-123466117	12	ARL6IP4	ENSG00000182196.9	123464279	0.3669	rs3759115	T	C	-0.676576	6.46e-19	1.23e-15	2.23e-11	1.0716
Cortex	chr12:123465847-123466117	12	ARL6IP4	ENSG00000182196.9	123464279	0.3787	rs3759115	T	C	-0.697457	1.42e-32	1.53e-27	2.23e-11	1.0716
Frontal Cortex (BA9)	chr12:123465814-123466117	12	ARL6IP4	ENSG00000182196.9	123466111	0.3559	rs55742290	C	T	-0.7893	3.09e-19	9.66e-15	3.73e-11	1.0708
Cortex	chr12:123465814-123466141	12	ARL6IP4	ENSG00000182196.9	123482424	0.3934	rs61955214	T	C	0.184414	4.97e-10	1.69e-06	8.07e-11	1.0689
Substantia nigra	chr12:123465814-123466117	12	ARL6IP4	ENSG00000182196.9	123482424	0.3812	rs61955214	T	C	-0.635944	2.7e-08	0.000106886	8.07e-11	1.0689
Substantia nigra	chr12:123465847-123466117	12	ARL6IP4	ENSG00000182196.9	123483426	0.3625	rs1984658	G	A	-0.765725	7.25e-19	1.37e-14	2.21e-11	1.0716
Anterior cingulate cortex (BA24)	chr12:123465847-123466117	12	ARL6IP4	ENSG00000182196.9	123498253	0.3716	rs7305511	G	T	-0.623917	1.39e-18	2.04e-14	1.12e-11	1.0727
Hippocampus	chr12:123465814-123466117	12	ARL6IP4	ENSG00000182196.9	123498253	0.3423	rs7305511	G	T	-0.828161	2.33e-13	2.5e-09	1.12e-11	1.0727
Nucleus accumbens (basal ganglia)	chr12:123465847-123466117	12	ARL6IP4	ENSG00000182196.9	123498253	0.35	rs7305511	G	T	-0.664733	4.63e-21	1.5e-16	1.12e-11	1.0727
Putamen (basal ganglia)	chr12:123465814-123466117	12	ARL6IP4	ENSG00000182196.9	123498253	0.3559	rs7305511	G	T	-0.430485	8.04e-09	3.22e-05	1.12e-11	1.0727
Cerebellar Hemisphere	chr12:123465847-123466117	12	ARL6IP4	ENSG00000182196.9	123501972	0.34	rs12425850	T	C	-0.709425	1.32e-30	6.64e-27	3.52e-12	1.0744
Hippocampus	chr12:123465847-123466117	12	ARL6IP4	ENSG00000182196.9	123501972	0.3378	rs12425850	T	C	-0.825652	6.01e-28	2.64e-23	3.52e-12	1.0744
Putamen (basal ganglia)	chr12:123465847-123466117	12	ARL6IP4	ENSG00000182196.9	123520071	0.3514	rs11613937	C	T	-0.791908	7.42e-26	4.97e-21	9.38e-12	1.0733
Amygdala	chr12:123465814-123466117	12	ARL6IP4	ENSG00000182196.9	123529056	0.3239	rs11608811	A	G	-0.689777	1.62e-10	7.3e-07	4.73e-12	1.074
Spinal cord (cervical c-1)	chr12:123465814-123466117	12	ARL6IP4	ENSG00000182196.9	123529056	0.3554	rs11608811	A	G	-0.713663	8.28e-12	4.79e-08	4.73e-12	1.074
Anterior cingulate cortex (BA24)	chr12:123465814-123466117	12	ARL6IP4	ENSG00000182196.9	123544878	0.3578	rs7957096	A	G	-0.742456	1.9e-14	1.6e-10	1.25e-11	1.0724
Caudate (basal ganglia)	chr12:123465847-123466117	12	ARL6IP4	ENSG00000182196.9	123572495	0.375	rs10848428	C	T	-0.753268	5.17e-32	8.94e-27	9.54e-12	1.0729
Hypothalamus	chr12:123465814-123466117	12	ARL6IP4	ENSG00000182196.9	123586688	0.3241	rs1790094	T	C	-0.670539	5.4e-17	9.45e-13	2.08e-11	1.0716
Spinal cord (cervical c-1)	chr12:123465847-123466117	12	ARL6IP4	ENSG00000182196.9	123595163	0.3554	rs949143	G	A	-0.784889	4.14e-18	4.11e-14	3.05e-11	1.071
Hypothalamus	chr12:123638978-123640234	12	MPHOSPH9	ENSG00000051825.10	123604053	0.2083	rs7975763	C	T	0.448697	9.92e-09	3.33e-05	1.6e-09	0.9322
Frontal Cortex (BA9)	chr12:123465847-123466117	12	ARL6IP4	ENSG00000182196.9	123604492	0.3559	rs1790121	G	A	-0.736317	2.85e-27	2.85e-22	2.77e-11	1.0711
Cerebellar Hemisphere	chr12:123465814-123466117	12	ARL6IP4	ENSG00000182196.9	123633382	0.34	rs1727305	T	C	-0.685449	2.87e-16	4.52e-13	4.94e-12	1.0743
Nucleus accumbens (basal ganglia)	chr12:123465814-123466117	12	ARL6IP4	ENSG00000182196.9	123653256	0.3462	rs74833543	CCCT	C	-0.726957	1.66e-15	2.04e-11	2.52e-12	1.07595
Cortex	chr12:123465814-123466117	12	ARL6IP4	ENSG00000182196.9	123673258	0.375	rs1790088	G	A	-0.630514	1.42e-14	1.35e-10	2.15e-12	1.0756
Amygdala	chr12:123465847-123466117	12	ARL6IP4	ENSG00000182196.9	123710835	0.3182	rs1626703	A	C	-0.756242	1.36e-16	1.53e-12	8.07e-11	1.0716
Cerebellum	chr12:123868756-123872988	12	SETD8	ENSG00000183955.8	123862813	0.3506	rs34032470	T	C	-0.669856	1.3e-10	1.28e-07	1.21e-09	1.0658
Caudate (basal ganglia)	chr14:104038158-104053610	14	APOPT1	ENSG00000256053.3	104008159	0.2882	rs12891360	C	T	-0.680881	2.97e-10	1.66e-06	6.91e-09	0.93994
Nucleus accumbens (basal ganglia)	chr14:104040508-104053610	14	APOPT1	ENSG00000256053.3	104021141	0.3	rs4906335	C	A	0.253676	8.95e-09	2.86e-05	1.2e-12	0.92806
Cortex	chr14:104029462-104053610	14	APOPT1	ENSG00000256053.3	104030901	0.25	rs58033365	T	C	-0.400988	2.88e-09	9.05e-06	1.51e-12	0.92873
Spinal cord (cervical c-1)	chr14:104029462-104053610	14	APOPT1	ENSG00000256053.3	104031351	0.2831	rs35496194	C	T	-0.53101	1.23e-08	2.75e-05	1.01e-12	0.92759
Cerebellum	chr14:104040508-104053610	14	APOPT1	ENSG00000256053.3	104040065	0.3279	rs10431750	T	C	0.233935	3.35e-08	7.67e-05	1.09e-13	0.92592
Cortex	chr14:104038158-104040443	14	APOPT1	ENSG00000256053.3	104040065	0.3272	rs10431750	T	C	0.23646	1.45e-08	3.78e-05	1.09e-13	0.92592
Frontal Cortex (BA9)	chr14:104040508-104053610	14	APOPT1	ENSG00000256053.3	104040065	0.2754	rs10431750	T	C	0.229032	4.46e-08	0.00010043	1.09e-13	0.92592
Cerebellar Hemisphere	chr14:104038158-104053610	14	APOPT1	ENSG00000256053.3	104042753	0.276	rs35026580	A	G	-0.651764	1.96e-11	7.71e-08	8.25e-14	0.92557
Frontal Cortex (BA9)	chr14:104038158-104053610	14	APOPT1	ENSG00000256053.3	104042753	0.2585	rs35026580	A	G	-0.648328	3.75e-10	1.45e-06	8.25e-14	0.92557
Frontal Cortex (BA9)	chr14:104029462-104053610	14	APOPT1	ENSG00000256053.3	104042753	0.2585	rs35026580	A	G	-0.387086	3.02e-09	9.36e-06	8.25e-14	0.92557
Nucleus accumbens (basal ganglia)	chr14:104038158-104053610	14	APOPT1	ENSG00000256053.3	104042753	0.3	rs35026580	A	G	-0.771245	1.58e-14	1.99e-10	8.25e-14	0.92557
Anterior cingulate cortex (BA24)	chr14:104038158-104040443	14	APOPT1	ENSG00000256053.3	104047428	0.2982	rs8017628	C	T	0.22794	3.43e-08	6.72e-05	1.33e-13	0.92593
Hypothalamus	chr14:104029462-104053610	14	APOPT1	ENSG00000256053.3	104050357	0.2454	rs4906338	A	G	-0.351276	1.62e-08	4.68e-05	1.15e-13	0.92574
Nucleus accumbens (basal ganglia)	chr14:104029462-104053610	14	APOPT1	ENSG00000256053.3	104050357	0.2962	rs4906338	A	G	-0.543307	1.29e-16	2.5e-12	1.15e-13	0.92574
Cerebellar Hemisphere	chr14:104038158-104040443	14	APOPT1	ENSG00000256053.3	104050883	0.28	rs34026011	G	A	0.237826	3.15e-08	6.05e-05	1.04e-13	0.92561
Cerebellum	chr14:104038158-104053610	14	APOPT1	ENSG00000256053.3	104050883	0.3214	rs34026011	G	A	-0.75501	1.98e-15	2.08e-11	1.04e-13	0.92561
Cortex	chr14:104038158-104053610	14	APOPT1	ENSG00000256053.3	104050883	0.3125	rs34026011	G	A	-0.619057	2.77e-12	2e-08	1.04e-13	0.92561
Hippocampus	chr14:104038158-104053610	14	APOPT1	ENSG00000256053.3	104050883	0.3108	rs34026011	G	A	-0.74343	2.04e-10	1.23e-06	1.04e-13	0.92561
Anterior cingulate cortex (BA24)	chr14:104038158-104053610	14	APOPT1	ENSG00000256053.3	104053764	0.2936	rs2403197	C	T	-0.698519	8.28e-11	2.93e-07	1.29e-13	0.92576
Anterior cingulate cortex (BA24)	chr14:104029462-104053610	14	APOPT1	ENSG00000256053.3	104060066	0.3028	rs67899457	A	T	-0.496198	1.01e-11	3.95e-08	1.35e-13	0.92746
Substantia nigra	chr14:104038158-104053610	14	APOPT1	ENSG00000256053.3	104060066	0.2625	rs67899457	A	T	-0.993639	1.29e-11	7.83e-08	1.35e-13	0.92746
Amygdala	chr14:104038158-104053610	14	APOPT1	ENSG00000256053.3	104060384	0.2727	rs151151346	G	A	-0.774268	3.24e-08	7.03e-05	1.78e-09	0.9274
Caudate (basal ganglia)	chr14:104029462-104053610	14	APOPT1	ENSG00000256053.3	104060384	0.2847	rs151151346	G	A	-0.458797	2.51e-12	2.43e-08	1.78e-09	0.9274
Hippocampus	chr14:104029462-104053610	14	APOPT1	ENSG00000256053.3	104069997	0.3198	rs11851000	C	T	-0.531876	1.05e-11	8.52e-08	5.6e-13	0.92877
Putamen (basal ganglia)	chr14:104038158-104053610	14	APOPT1	ENSG00000256053.3	104157578	0.3153	rs8021229	C	T	-0.921662	4.83e-12	3.33e-08	5.72e-13	0.92992
Caudate (basal ganglia)	chr14:104182317-104195244	14	ZFYVE21	ENSG00000100711.9	104194278	0.3611	rs1535099	C	T	-0.712464	2.86e-08	8.61e-05	7.38e-09	1.0593
Cerebellum	chr14:104182317-104195244	14	ZFYVE21	ENSG00000100711.9	104194278	0.4286	rs1535099	C	T	-0.540523	1.89e-08	4.67e-05	7.38e-09	1.0593
Spinal cord (cervical c-1)	chr14:104182317-104195244	14	ZFYVE21	ENSG00000100711.9	104194278	0.3554	rs1535099	C	T	-0.961504	1.26e-10	3.98e-07	7.38e-09	1.0593
Cerebellar Hemisphere	chr14:60010173-60011880	14	CCDC175	ENSG00000151838.7	59981768	0.056	rs150437760	A	C	0.937038	6.9e-10	2.97e-06	4.58e-08	1.129
Cerebellum	chr14:60012018-60018072	14	CCDC175	ENSG00000151838.7	59981768	0.0487	rs150437760	A	C	0.873497	5.81e-11	3.05e-07	4.58e-08	1.129
Cerebellum	chr14:60010173-60011880	14	CCDC175	ENSG00000151838.7	59984715	0.0487	rs149021237	A	G	0.664192	1.64e-10	7.75e-07	4.91e-08	1.1284
Caudate (basal ganglia)	chr15:78832806-78834246	15	PSMA4	ENSG00000041357.11	78840567	0.2222	rs113352275	C	T	0.640563	4.98e-10	2.24e-06	5.46e-09	1.0722
Cortex	chr15:78832806-78834246	15	PSMA4	ENSG00000041357.11	78857896	0.2132	rs503464	T	A	0.62695	3.13e-10	1.19e-06	1.22e-08	1.0666
Cerebellum	chr15:82622293-82622372	15	RP13-98N21.3	ENSG00000259785.1	82456853	0.1916	rs72749543	C	T	1.39652	1.79e-19	3.97e-15	3.56e-08	0.93846
Cerebellum	chr15:82622520-82623676	15	RP13-98N21.3	ENSG00000259785.1	82564555	0.2305	rs4238534	C	T	0.63826	4.04e-16	5.54e-12	4.29e-08	0.94263
Frontal Cortex (BA9)	chr15:82622293-82622372	15	RP13-98N21.3	ENSG00000259785.1	82564555	0.2585	rs4238534	C	T	0.983501	1.96e-09	6.94e-06	4.29e-08	0.94263
Nucleus accumbens (basal ganglia)	chr15:82622293-82622372	15	RP13-98N21.3	ENSG00000259785.1	82564555	0.2654	rs4238534	C	T	0.843293	7.27e-09	1.94e-05	4.29e-08	0.94263
Caudate (basal ganglia)	chr15:82622293-82622372	15	RP13-98N21.3	ENSG00000259785.1	82567745	0.2604	rs61554133	A	C	0.829888	4.53e-09	1.52e-05	4.8e-08	0.94283
Cerebellar Hemisphere	chr15:82622293-82622372	15	RP13-98N21.3	ENSG00000259785.1	82567745	0.26	rs61554133	A	C	1.21403	1.39e-20	3.45e-16	4.8e-08	0.94283
Cerebellar Hemisphere	chr15:82622520-82623676	15	RP13-98N21.3	ENSG00000259785.1	82567745	0.26	rs61554133	A	C	0.526027	1.37e-12	8.07e-09	4.8e-08	0.94283
Nucleus accumbens (basal ganglia)	chr15:82622520-82623676	15	RP13-98N21.3	ENSG00000259785.1	82567745	0.2654	rs61554133	A	C	0.507101	2.15e-08	5.05e-05	4.8e-08	0.94283
Anterior cingulate cortex (BA24)	chr15:82622293-82622372	15	RP13-98N21.3	ENSG00000259785.1	82568682	0.2752	rs144246860	ATT	A	0.864543	1.49e-09	4.4e-06	4.7e-08	1.06067
Cerebellum	chr15:82599703-82608705	15	RP13-98N21.3	ENSG00000259785.1	82568682	0.2305	rs144246860	ATT	A	0.684211	5.72e-09	1.23e-05	4.7e-08	1.06067
Cortex	chr15:82622293-82622372	15	RP13-98N21.3	ENSG00000259785.1	82568682	0.2353	rs144246860	ATT	A	1.05299	1.92e-10	7.67e-07	4.7e-08	1.06067
Caudate (basal ganglia)	chr15:82635263-82635472	15	GOLGA6L10	ENSG00000205281.6	83225922	0.2708	rs1145170	C	T	0.458052	1.18e-09	4.7e-06	1.2e-08	0.93969
Cerebellar Hemisphere	chr15:83334056-83334208	15	AP3B2	ENSG00000103723.8	83250186	0.452	rs783533	C	T	0.715259	1.37e-08	3.14e-05	1.52e-08	0.94762
Cerebellum	chr15:83334056-83334208	15	AP3B2	ENSG00000103723.8	83250186	0.4513	rs783533	C	T	0.783777	2.28e-11	9.29e-08	1.52e-08	0.94762
Cerebellum	chr15:83333696-83333998	15	AP3B2	ENSG00000103723.8	83250186	0.4513	rs783533	C	T	0.637019	1.13e-08	2.27e-05	1.52e-08	0.94762
Cerebellar Hemisphere	chr15:82635263-82635472	15	GOLGA6L10	ENSG00000205281.6	83253143	0.316	rs783538	C	G	0.677836	1.21e-11	5.87e-08	2.89e-08	0.94542
Cerebellum	chr15:82635263-82635472	15	GOLGA6L10	ENSG00000205281.6	83255061	0.2565	rs783541	T	C	0.735714	5.96e-13	3.97e-09	2.73e-08	0.94388
Cerebellar Hemisphere	chr15:83333696-83333998	15	AP3B2	ENSG00000103723.8	83280613	0.44	rs783522	A	G	0.814098	4.52e-13	2.91e-09	3.73e-08	0.94863
Cerebellar Hemisphere	chr15:82599703-82608705	15	RP13-98N21.3	ENSG00000259785.1	83299956	0.28	rs62009945	T	A	0.628805	4.44e-08	8.83e-05	4.54e-08	0.94466
Nucleus accumbens (basal ganglia)	chr15:85788931-85789956	15	GOLGA6L3	ENSG00000188388.9	84806060	0.2462	rs66486766	G	A	0.514468	1.01e-11	7.29e-08	5.36e-09	1.0675
Caudate (basal ganglia)	chr15:85788931-85789956	15	GOLGA6L3	ENSG00000188388.9	84827966	0.2569	rs4842939	C	T	0.417092	7.49e-09	2.9e-05	6.58e-09	0.93784
Nucleus accumbens (basal ganglia)	chr15:84909535-84909800	15	GOLGA6L4	ENSG00000184206.7	84827966	0.2538	rs4842939	C	T	0.50844	4.82e-08	0.000131182	6.58e-09	0.93784
Frontal Cortex (BA9)	chr15:85788931-85789956	15	GOLGA6L3	ENSG00000188388.9	84830170	0.2284	rs6603022	T	C	0.624817	1.25e-10	7.73e-07	5.17e-09	0.93854
Cerebellum	chr15:85788931-85789956	15	GOLGA6L3	ENSG00000188388.9	84831225	0.224	rs4842940	C	T	0.473102	5.07e-10	1.76e-06	6.73e-09	0.93899
Hypothalamus	chr15:85788931-85789956	15	GOLGA6L3	ENSG00000188388.9	85136684	0.25	rs11637026	C	T	0.61673	7.97e-10	2.99e-06	2.33e-08	1.0651
Caudate (basal ganglia)	chr15:91427870-91428266	15	FES	ENSG00000182511.7	91429287	0.3299	rs4932373	A	C	-0.5439	4.67e-08	0.00013726	2.93e-09	1.0681
Cerebellar Hemisphere	chr16:30014848-30014970	16	INO80E	ENSG00000169592.10	30015337	0.448	rs4787491	A	G	-0.881167	3.03e-12	9.17e-09	1.7e-08	1.0557
Cerebellum	chr16:30014848-30014970	16	INO80E	ENSG00000169592.10	30015337	0.4773	rs4787491	A	G	-0.753167	2.18e-12	4.27e-09	1.7e-08	1.0557
Putamen (basal ganglia)	chr16:30014848-30014970	16	INO80E	ENSG00000169592.10	30015337	0.455	rs4787491	A	G	-0.775866	4.22e-08	8.95e-05	1.7e-08	1.0557
Cerebellar Hemisphere	chr16:58550577-58550711	16	SETD6	ENSG00000103037.7	58545426	0.416	rs42945	A	G	0.330891	1.07e-09	2.01e-06	2.25e-10	0.93882
Cerebellar Hemisphere	chr16:58550248-58550381	16	SETD6	ENSG00000103037.7	58545426	0.416	rs42945	A	G	0.36183	7.83e-09	1.21e-05	2.25e-10	0.93882
Cerebellar Hemisphere	chr16:58552448-58552627	16	SETD6	ENSG00000103037.7	58545426	0.416	rs42945	A	G	0.268266	1.04e-08	1.56e-05	2.25e-10	0.93882
Cerebellum	chr16:58550577-58550711	16	SETD6	ENSG00000103037.7	58545426	0.4091	rs42945	A	G	0.306861	2.18e-10	3.2e-07	2.25e-10	0.93882
Substantia nigra	chr18:52546686-52555225	18	RAB27B	ENSG00000041353.5	52953902	0.0125	rs117456471	G	A	0.769022	1.44e-35	3.7e-31	9.42e-11	0.84969
Substantia nigra	chr18:53018235-53068919	18	TCF4	ENSG00000196628.9	53023170	0.0125	rs74965575	G	A	0.769022	1.44e-35	3.7e-31	1.94e-11	0.83799
Cerebellar Hemisphere	chr18:53388766-53452129	18	RP11-397A16.1	ENSG00000267284.1	53194961	0.016	rs17512836	T	C	0.195454	1.07e-08	3.48e-05	4.41e-09	0.84403
Frontal Cortex (BA9)	chr18:53763222-53763305	18	RP11-456O19.2	ENSG00000267057.1	53235579	0.008475	rs200233553	CATAA	C	0.520866	1.71e-09	5.74e-06	4.21e-09	0.829859
Hypothalamus	chr18:52924623-52928696	18	TCF4	ENSG00000196628.9	53235579	0.009259	rs200233553	CATAA	C	0.873913	5.56e-16	7.53e-12	4.21e-09	0.829859
Putamen (basal ganglia)	chr18:53717409-53763305	18	RP11-456O19.2	ENSG00000267057.1	53235579	0.004505	rs200233553	CATAA	C	1.5664	2.69e-10	1.22e-06	4.21e-09	0.829859
Putamen (basal ganglia)	chr18:53692627-53695027	18	CTD-2008L17.2	ENSG00000206129.3	53235579	0.004505	rs200233553	CATAA	C	0.931109	3.42e-15	3.65e-11	4.21e-09	0.829859
Cerebellar Hemisphere	chr19:19446545-19446930	19	MAU2	ENSG00000129933.16	19475717	0.32	rs2905425	G	C	0.247899	2.24e-08	5.81e-05	1.29e-11	1.0698
Cerebellum	chr19:50118267-50119003	19	PRR12	ENSG00000126464.9	50089910	0.3084	rs8113357	T	C	0.179672	7e-12	3.4e-08	1.11e-08	1.0684
Cerebellar Hemisphere	chr19:50097873-50097953	19	PRR12	ENSG00000126464.9	50096144	0.268	rs11083979	T	C	0.238233	2.1e-09	6.48e-06	2.35e-08	1.0669
Cerebellum	chr19:50128248-50128361	19	PRR12	ENSG00000126464.9	50097547	0.3052	rs7251877	A	G	0.201869	1.48e-15	1.16e-11	1.44e-08	1.0676
Cerebellum	chr19:50123735-50124781	19	PRR12	ENSG00000126464.9	50097547	0.3052	rs7251877	A	G	0.17996	8.92e-13	4.91e-09	1.44e-08	1.0676
Cerebellum	chr19:50119477-50123608	19	PRR12	ENSG00000126464.9	50097547	0.3052	rs7251877	A	G	0.222017	4.89e-14	3.3e-10	1.44e-08	1.0676
Cerebellum	chr19:50117907-50118132	19	PRR12	ENSG00000126464.9	50097547	0.3052	rs7251877	A	G	0.205389	7.44e-14	4.83e-10	1.44e-08	1.0676
Cerebellum	chr19:50097873-50097953	19	PRR12	ENSG00000126464.9	50097547	0.3052	rs7251877	A	G	0.240213	5.33e-11	2.29e-07	1.44e-08	1.0676
Cerebellum	chr19:50105176-50117789	19	PRR12	ENSG00000126464.9	50097784	0.3117	rs10414643	T	C	0.252826	1.77e-17	1.63e-13	3.02e-08	1.0659
Cerebellum	chr19:50128458-50128717	19	PRR12	ENSG00000126464.9	50097784	0.3117	rs10414643	T	C	0.198751	3.57e-17	3.21e-13	3.02e-08	1.0659
Cerebellum	chr19:50124880-50128100	19	PRR12	ENSG00000126464.9	50097784	0.3117	rs10414643	T	C	0.178784	7.47e-12	3.62e-08	3.02e-08	1.0659
Cerebellum	chr19:50096697-50097710	19	PRR12	ENSG00000126464.9	50097784	0.3117	rs10414643	T	C	0.287986	3.16e-11	1.41e-07	3.02e-08	1.0659
Cerebellar Hemisphere	chr19:50165586-50165681	19	IRF3	ENSG00000126456.11	50164390	0.436	rs10415576	T	C	0.165209	3.51e-08	7.84e-05	3.49e-08	1.0593
Caudate (basal ganglia)	chr19:50168104-50168928	19	IRF3	ENSG00000126456.11	50169020	0.2778	rs2304204	T	C	-0.702015	3.64e-09	1.36e-05	4.43e-11	1.0792
Putamen (basal ganglia)	chr19:50168104-50168928	19	IRF3	ENSG00000126456.11	50180266	0.2793	rs975484	C	G	-0.820717	6.17e-10	3.02e-06	4.01e-10	1.0771
Anterior cingulate cortex (BA24)	chr22:42528198-42528376	22	NDUFA6-AS1	ENSG00000237037.5	42423110	0.2523	rs2301521	G	C	-0.957857	7.26e-10	2.3e-06	1.7e-10	0.93653
Substantia nigra	chr22:42536708-42537161	22	CYP2D7P1	ENSG00000205702.6	42429049	0.2875	rs133350	A	G	1.18635	4.9e-12	3.54e-08	1.48e-10	0.93633
Caudate (basal ganglia)	chr22:42536708-42537161	22	CYP2D7P1	ENSG00000205702.6	42437366	0.3229	rs133353	G	A	1.13357	2.26e-18	2.68e-14	6.67e-10	0.93826
Nucleus accumbens (basal ganglia)	chr22:42524947-42525034	22	CYP2D6	ENSG00000100197.16	42441412	0.2654	rs6002586	C	T	1.3188	4.24e-19	8.33e-15	1.74e-10	1.0677
Cortex	chr22:42537686-42537877	22	CYP2D7P1	ENSG00000205702.6	42444489	0.3235	rs5758559	G	A	-0.448238	3.56e-11	1.67e-07	5.26e-11	0.93483
Putamen (basal ganglia)	chr22:42536708-42537161	22	CYP2D7P1	ENSG00000205702.6	42448238	0.2973	rs5758562	C	G	1.32132	2.73e-15	2.57e-11	1.96e-10	0.93675
Anterior cingulate cortex (BA24)	chr22:42524947-42525034	22	CYP2D6	ENSG00000100197.16	42451603	0.2615	rs5751209	A	G	1.01906	1.2e-12	5.88e-09	2.5e-10	0.93711
Cerebellar Hemisphere	chr22:42537686-42537877	22	CYP2D7P1	ENSG00000205702.6	42463814	0.316	rs133369	C	T	-0.479264	2.41e-09	5.12e-06	3.05e-10	0.93784
Cerebellum	chr22:42524947-42525739	22	CYP2D6	ENSG00000100197.16	42463814	0.2987	rs133369	C	T	1.18924	2.32e-26	5.05e-22	3.05e-10	0.93784
Caudate (basal ganglia)	chr22:42524353-42524785	22	CYP2D6	ENSG00000100197.16	42465788	0.4236	rs133373	G	A	-0.64256	1.98e-09	5.98e-06	3.61e-08	0.94897
Nucleus accumbens (basal ganglia)	chr22:42525188-42525739	22	CYP2D6	ENSG00000100197.16	42466905	0.4	rs133376	C	T	-0.666314	9.5e-09	2.48e-05	2.18e-08	0.94817
Amygdala	chr22:42536708-42537161	22	CYP2D7P1	ENSG00000205702.6	42468535	0.2784	rs133379	A	G	1.00297	7.86e-09	2.09e-05	8.32e-10	0.93903
Nucleus accumbens (basal ganglia)	chr22:42524353-42524785	22	CYP2D6	ENSG00000100197.16	42468535	0.2577	rs133379	A	G	0.68021	3.55e-09	1.03e-05	8.32e-10	0.93903
Substantia nigra	chr22:42524947-42525739	22	CYP2D6	ENSG00000100197.16	42468535	0.2875	rs133379	A	G	0.911849	2.98e-08	7.97e-05	8.32e-10	0.93903
Anterior cingulate cortex (BA24)	chr22:42524947-42525739	22	CYP2D6	ENSG00000100197.16	42468910	0.2844	rs133380	C	T	0.811712	1.24e-10	4.46e-07	1.31e-08	0.9448
Amygdala	chr22:42524947-42525739	22	CYP2D6	ENSG00000100197.16	42468910	0.3239	rs133380	C	T	0.73916	4.43e-10	1.53e-06	1.31e-08	0.9448
Amygdala	chr22:42524353-42524785	22	CYP2D6	ENSG00000100197.16	42468910	0.3239	rs133380	C	T	0.757674	2.08e-08	5.08e-05	1.31e-08	0.9448
Cerebellar Hemisphere	chr22:42524947-42525034	22	CYP2D6	ENSG00000100197.16	42468910	0.36	rs133380	C	T	1.24555	1.52e-19	2.11e-15	1.31e-08	0.9448
Cerebellum	chr22:42524947-42525034	22	CYP2D6	ENSG00000100197.16	42468910	0.3377	rs133380	C	T	0.996688	9.47e-17	6.91e-13	1.31e-08	0.9448
Cerebellum	chr22:42537350-42537543	22	CYP2D7P1	ENSG00000205702.6	42468910	0.3377	rs133380	C	T	-0.870132	4.48e-15	2.68e-11	1.31e-08	0.9448
Cerebellum	chr22:42537686-42537877	22	CYP2D7P1	ENSG00000205702.6	42468910	0.3377	rs133380	C	T	-0.414751	2.62e-11	8.53e-08	1.31e-08	0.9448
Cortex	chr22:42524353-42524785	22	CYP2D6	ENSG00000100197.16	42468910	0.3566	rs133380	C	T	0.694586	1.57e-08	3.89e-05	1.31e-08	0.9448
Cortex	chr22:42524947-42525739	22	CYP2D6	ENSG00000100197.16	42468910	0.3566	rs133380	C	T	0.704577	1.91e-09	6.11e-06	1.31e-08	0.9448
Cortex	chr22:42524947-42525034	22	CYP2D6	ENSG00000100197.16	42468910	0.3566	rs133380	C	T	0.90303	1.39e-13	9.7e-10	1.31e-08	0.9448
Hippocampus	chr22:42524947-42525034	22	CYP2D6	ENSG00000100197.16	42468910	0.3333	rs133380	C	T	0.844258	1.18e-10	5.35e-07	1.31e-08	0.9448
Hypothalamus	chr22:42524947-42525034	22	CYP2D6	ENSG00000100197.16	42468910	0.3519	rs133380	C	T	1.17901	2.54e-14	2.15e-10	1.31e-08	0.9448
Cerebellar Hemisphere	chr22:42478070-42479122	22	SMDT1	ENSG00000183172.8	42475568	0.332	rs8135801	A	G	-0.336519	1.12e-21	2.06e-17	2.33e-09	1.0628
Cerebellum	chr22:42536708-42537161	22	CYP2D7P1	ENSG00000205702.6	42475568	0.3117	rs8135801	A	G	1.42107	5.34e-19	5.17e-15	2.33e-09	1.0628
Frontal Cortex (BA9)	chr22:42524353-42524785	22	CYP2D6	ENSG00000100197.16	42475568	0.339	rs8135801	A	G	0.864399	6.56e-09	1.77e-05	2.33e-09	1.0628
Frontal Cortex (BA9)	chr22:42524947-42525034	22	CYP2D6	ENSG00000100197.16	42475568	0.339	rs8135801	A	G	0.784977	1.08e-08	2.75e-05	2.33e-09	1.0628
Hippocampus	chr22:42536708-42537161	22	CYP2D7P1	ENSG00000205702.6	42475568	0.3198	rs8135801	A	G	1.17009	5.16e-11	2.51e-07	2.33e-09	1.0628
Nucleus accumbens (basal ganglia)	chr22:42536708-42537161	22	CYP2D7P1	ENSG00000205702.6	42475568	0.2962	rs8135801	A	G	1.22118	2.16e-18	3.64e-14	2.33e-09	1.0628
Nucleus accumbens (basal ganglia)	chr22:42537686-42537877	22	CYP2D7P1	ENSG00000205702.6	42475568	0.2962	rs8135801	A	G	-0.537499	2.91e-09	8.6e-06	2.33e-09	1.0628
Nucleus accumbens (basal ganglia)	chr22:42528198-42528376	22	NDUFA6-AS1	ENSG00000237037.5	42475568	0.2962	rs8135801	A	G	-0.709236	6.54e-09	1.78e-05	2.33e-09	1.0628
Frontal Cortex (BA9)	chr22:42524947-42525739	22	CYP2D6	ENSG00000100197.16	42476770	0.3347	rs6002593	A	T	0.770074	7.39e-11	3.04e-07	2.84e-09	1.0628
Substantia nigra	chr22:42524947-42525034	22	CYP2D6	ENSG00000100197.16	42476770	0.3438	rs6002593	A	T	0.932729	7.66e-09	2.37e-05	2.84e-09	1.0628
Cerebellar Hemisphere	chr22:42524947-42525739	22	CYP2D6	ENSG00000100197.16	42477650	0.292	rs2071711	G	C	1.36683	1.71e-23	3.88e-19	1.95e-09	1.0634
Nucleus accumbens (basal ganglia)	chr22:42524947-42525739	22	CYP2D6	ENSG00000100197.16	42486028	0.2885	rs68128739	C	CA	1.26648	5.29e-19	1.03e-14	1.78e-09	0.939695
Anterior cingulate cortex (BA24)	chr22:42536708-42537161	22	CYP2D7P1	ENSG00000205702.6	42487900	0.2661	rs4147638	G	A	1.14838	1.24e-11	5.06e-08	2.37e-09	1.0627
Cerebellum	chr22:42475910-42477928	22	SMDT1	ENSG00000183172.8	42488345	0.3052	rs6002598	A	G	-0.312103	4.66e-14	2.37e-10	4.42e-08	1.0586
Cerebellum	chr22:42478070-42479122	22	SMDT1	ENSG00000183172.8	42492863	0.3019	rs73421049	G	A	-0.271743	4.68e-22	6.95e-18	3.45e-09	1.0624
Caudate (basal ganglia)	chr22:42524947-42525034	22	CYP2D6	ENSG00000100197.16	42503608	0.3125	rs6002615	A	G	1.04593	1.01e-15	8.28e-12	1.59e-09	1.0634
Cerebellar Hemisphere	chr22:42475959-42477928	22	SMDT1	ENSG00000183172.8	42503608	0.324	rs6002615	A	G	-0.315281	4.48e-19	5.84e-15	1.59e-09	1.0634
Hypothalamus	chr22:42524947-42525739	22	CYP2D6	ENSG00000100197.16	42503608	0.3287	rs6002615	A	G	1.12166	2.39e-12	1.44e-08	1.59e-09	1.0634
Cerebellum	chr22:42522995-42523448	22	CYP2D6	ENSG00000100197.16	42511825	0.4351	rs2413671	G	A	-1.08712	3.15e-24	5.53e-20	1.64e-08	1.0552
Cerebellar Hemisphere	chr22:42475910-42477928	22	SMDT1	ENSG00000183172.8	42513824	0.324	rs6002624	G	C	-0.372865	1.31e-17	1.3e-13	1.83e-09	1.0632
Cerebellum	chr22:42524353-42524785	22	CYP2D6	ENSG00000100197.16	42515749	0.3084	rs12161096	C	T	1.05116	3.22e-18	2.84e-14	2.91e-09	1.0631
Cerebellar Hemisphere	chr22:42524353-42524785	22	CYP2D6	ENSG00000100197.16	42515758	0.332	rs12157344	G	A	0.909189	1.92e-13	8.8e-10	1.95e-09	1.0638
Cortex	chr22:42536708-42537161	22	CYP2D7P1	ENSG00000205702.6	42515758	0.3272	rs12157344	G	A	1.28097	3.7e-17	3.84e-13	1.95e-09	1.0638
Nucleus accumbens (basal ganglia)	chr22:42522755-42522852	22	CYP2D6	ENSG00000100197.16	42517636	0.4192	rs5758587	C	G	-0.985653	7.9e-16	7.84e-12	2.38e-08	1.0545
Cortex	chr22:42537407-42537543	22	CYP2D7P1	ENSG00000205702.6	42522312	0.3015	rs116390392	T	C	0.673957	1.4e-08	3.51e-05	4.21e-10	0.93734
Frontal Cortex (BA9)	chr22:42536708-42537161	22	CYP2D7P1	ENSG00000205702.6	42522312	0.3093	rs116390392	T	C	1.21929	5.1e-14	3.66e-10	4.21e-10	0.93734
Anterior cingulate cortex (BA24)	chr22:42537686-42537877	22	CYP2D7P1	ENSG00000205702.6	42523943	0.289	rs16947	A	G	-0.446763	7.41e-09	1.91e-05	3.95e-09	0.94125
Caudate (basal ganglia)	chr22:42528198-42528376	22	NDUFA6-AS1	ENSG00000237037.5	42523943	0.3299	rs16947	A	G	-0.71353	7.52e-11	3e-07	3.95e-09	0.94125
Cerebellar Hemisphere	chr22:42528198-42528376	22	NDUFA6-AS1	ENSG00000237037.5	42523943	0.34	rs16947	A	G	-1.35489	3.68e-22	7.13e-18	3.95e-09	0.94125
Cerebellar Hemisphere	chr22:42528610-42529046	22	NDUFA6-AS1	ENSG00000237037.5	42523943	0.34	rs16947	A	G	-0.752076	5.66e-11	1.59e-07	3.95e-09	0.94125
Cerebellum	chr22:42528198-42528376	22	NDUFA6-AS1	ENSG00000237037.5	42523943	0.3214	rs16947	A	G	-1.15059	1.28e-23	2.14e-19	3.95e-09	0.94125
Cerebellum	chr22:42528610-42529046	22	NDUFA6-AS1	ENSG00000237037.5	42523943	0.3214	rs16947	A	G	-0.78924	1.63e-11	5.48e-08	3.95e-09	0.94125
Cortex	chr22:42528198-42528376	22	NDUFA6-AS1	ENSG00000237037.5	42523943	0.3419	rs16947	A	G	-0.885001	1.35e-12	8.19e-09	3.95e-09	0.94125
Putamen (basal ganglia)	chr22:42528198-42528376	22	NDUFA6-AS1	ENSG00000237037.5	42528568	0.3063	rs1080983	T	C	-0.719354	9.34e-09	2.56e-05	1.15e-09	0.93857
Substantia nigra	chr22:42522995-42523448	22	CYP2D6	ENSG00000100197.16	42531210	0.3938	rs28670611	C	T	-1.02556	6.04e-09	1.93e-05	6.93e-09	0.94499
Caudate (basal ganglia)	chr22:42524947-42525739	22	CYP2D6	ENSG00000100197.16	42531700	0.2882	rs9623531	C	T	1.08347	5.15e-17	5.22e-13	1.12e-10	0.93448
Cerebellar Hemisphere	chr22:42536708-42537161	22	CYP2D7P1	ENSG00000205702.6	42531700	0.3	rs9623531	C	T	1.41223	1.73e-18	2.08e-14	1.12e-10	0.93448
Hypothalamus	chr22:42524353-42524785	22	CYP2D6	ENSG00000100197.16	42531700	0.3009	rs9623531	C	T	0.767441	2.38e-08	5.88e-05	1.12e-10	0.93448
Putamen (basal ganglia)	chr22:42524947-42525739	22	CYP2D6	ENSG00000100197.16	42531700	0.2973	rs9623531	C	T	1.05963	1.21e-10	5.38e-07	1.12e-10	0.93448
Cerebellar Hemisphere	chr22:42537350-42537543	22	CYP2D7P1	ENSG00000205702.6	42534600	0.32	rs6002633	T	C	-0.787443	2.3e-08	3.95e-05	9.54e-11	0.93458
Cerebellar Hemisphere	chr22:42522995-42523448	22	CYP2D6	ENSG00000100197.16	42534682	0.428	rs2743451	T	C	-1.0913	1.38e-21	2.46e-17	4.98e-10	0.94182
Hypothalamus	chr22:42525188-42525739	22	CYP2D6	ENSG00000100197.16	42537597	0.4537	rs1800754	A	G	-0.866602	2.54e-09	8.07e-06	4.96e-10	0.94181
Spinal cord (cervical c-1)	chr22:42522995-42523448	22	CYP2D6	ENSG00000100197.16	42537597	0.4518	rs1800754	A	G	-0.90733	1.61e-08	4.09e-05	4.96e-10	0.94181
Hypothalamus	chr22:42536708-42537161	22	CYP2D7P1	ENSG00000205702.6	42538029	0.3519	rs1058167	A	G	1.24357	1.08e-12	6.88e-09	4.39e-11	0.9339
Spinal cord (cervical c-1)	chr22:42536708-42537161	22	CYP2D7P1	ENSG00000205702.6	42538029	0.2831	rs1058167	A	G	1.48124	5.05e-11	2.24e-07	4.39e-11	0.9339
Caudate (basal ganglia)	chr22:42522995-42523448	22	CYP2D6	ENSG00000100197.16	42538103	0.434	rs3021083	T	C	-0.895972	6.44e-17	6.16e-13	2.98e-10	0.94022
Cerebellum	chr22:42475959-42477928	22	SMDT1	ENSG00000183172.8	42538229	0.2955	rs28514673	G	A	-0.233825	2.78e-21	3.74e-17	4.8e-11	0.93334
Spinal cord (cervical c-1)	chr22:42524947-42525739	22	CYP2D6	ENSG00000100197.16	42538229	0.241	rs28514673	G	A	0.802699	1.81e-08	4.57e-05	4.8e-11	0.93334
Anterior cingulate cortex (BA24)	chr22:42522995-42523448	22	CYP2D6	ENSG00000100197.16	42538399	0.4541	rs36093924	C	T	-0.843463	5.38e-09	1.43e-05	6.86e-10	0.94001
Caudate (basal ganglia)	chr22:42522755-42522852	22	CYP2D6	ENSG00000100197.16	42538399	0.4514	rs36093924	C	T	-0.900993	5.72e-12	2.78e-08	6.86e-10	0.94001
Cortex	chr22:42522995-42523448	22	CYP2D6	ENSG00000100197.16	42538399	0.4338	rs36093924	C	T	-0.940325	1.17e-14	9.08e-11	6.86e-10	0.94001
Frontal Cortex (BA9)	chr22:42522995-42523448	22	CYP2D6	ENSG00000100197.16	42538399	0.4619	rs36093924	C	T	-1.03714	4.41e-13	2.73e-09	6.86e-10	0.94001
Hippocampus	chr22:42522995-42523448	22	CYP2D6	ENSG00000100197.16	42538399	0.464	rs36093924	C	T	-0.867828	6.04e-12	3.36e-08	6.86e-10	0.94001
Hypothalamus	chr22:42522755-42522852	22	CYP2D6	ENSG00000100197.16	42538399	0.4491	rs36093924	C	T	-0.860244	1.77e-09	5.84e-06	6.86e-10	0.94001
Nucleus accumbens (basal ganglia)	chr22:42522995-42523448	22	CYP2D6	ENSG00000100197.16	42538399	0.4462	rs36093924	C	T	-0.953208	7.8e-20	1.71e-15	6.86e-10	0.94001
Putamen (basal ganglia)	chr22:42522995-42523448	22	CYP2D6	ENSG00000100197.16	42538399	0.4279	rs36093924	C	T	-1.14487	5.35e-24	1.64e-19	6.86e-10	0.94001
Putamen (basal ganglia)	chr22:42522755-42522852	22	CYP2D6	ENSG00000100197.16	42538399	0.4279	rs36093924	C	T	-1.16805	9.35e-19	1.68e-14	6.86e-10	0.94001
Cerebellar Hemisphere	chr22:42522755-42522852	22	CYP2D6	ENSG00000100197.16	42538704	0.4	rs2743459	G	T	-0.791521	1.04e-09	2.34e-06	7.93e-11	0.93836
Hypothalamus	chr22:42522995-42523448	22	CYP2D6	ENSG00000100197.16	42538704	0.412	rs2743459	G	T	-0.837574	8.5e-14	6.52e-10	7.93e-11	0.93836
Cerebellum	chr22:42522755-42522852	22	CYP2D6	ENSG00000100197.16	42538897	0.4383	rs2854740	A	G	-0.874119	8.72e-18	7.17e-14	1.32e-10	0.9394
Amygdala	chr22:42524947-42525034	22	CYP2D6	ENSG00000100197.16	42543017	0.3011	rs2854743	A	C	0.782339	9.42e-09	2.48e-05	1.49e-10	0.93589
Putamen (basal ganglia)	chr22:42537686-42537877	22	CYP2D7P1	ENSG00000205702.6	42548924	0.3423	rs67344777	CCTTTCTATGTGTCCCAAGT	C	-0.570503	3.52e-08	8.35e-05	1.74e-08	0.943273
Caudate (basal ganglia)	chr22:42537686-42537877	22	CYP2D7P1	ENSG00000205702.6	42614401	0.3264	rs2143139	G	C	-0.548042	8.73e-11	3.47e-07	8.59e-11	0.937
Putamen (basal ganglia)	chr22:42524947-42525034	22	CYP2D6	ENSG00000100197.16	42661144	0.3198	rs134874	A	G	1.121	1.63e-11	8.3e-08	3.18e-11	0.93561
Cortex	chr22:42537350-42537543	22	CYP2D7P1	ENSG00000205702.6	42673811	0.3676	rs134885	C	G	-0.669371	1.59e-08	3.92e-05	8.43e-11	0.93731
Nucleus accumbens (basal ganglia)	chr22:42523937-42524175	22	CYP2D6	ENSG00000100197.16	42673811	0.3462	rs134885	C	G	0.487611	4.6e-09	1.31e-05	8.43e-11	0.93731
