# Supplementary material for: Variations and expression features of CYP2D6 contribute to schizophrenia risk
Source: Mol Psychiatry. 2020 Feb 11;26(6):2605–15. doi: 10.1038/s41380-020-0675-y (PMC8440189; doi:10.1038/s41380-020-0675-y)
Supplement: Supplementary file 6 — Supplementary Table S6 [file 41380_2020_675_MOESM6_ESM.xlsx]

## Sheet: sheet1
Supplementary Table S6. Schizophrenia risk SNPs are significantly associated with CYP2D6 junctions across 13 brain regions
r2, linkage disequilibrium of rs133377 with indicated SNPs.
Tissue	Coordinate	Junction	SNP	Position	Ref_b37	ALT	R2	MAF	b_eQTL	p_eQTL	FDR_eQTL	p_GWAS	OR_GWAS	Func.refgene	Gene.refgene	GeneDetail.refgene	ExonicFunc.refgene	AAChange.refgene
Amygdala	chr22:42524947-42525739	Exon_2.4	rs12158335	42324622	T	G	0.50976	0.2727	0.718005	1.33205e-07	0.000259973	1.38e-08	1.0688	intergenic	TNFRSF13C,CENPM	dist=1801;dist=10119
Amygdala	chr22:42524947-42525739	Exon_2.4	rs9620001	42330229	T	C	0.48194	0.2159	0.700937	4.03127e-07	0.00068328	3.16e-10	1.0792	intergenic	TNFRSF13C,CENPM	dist=7408;dist=4512
Amygdala	chr22:42524947-42525739	Exon_2.4	rs10154646	42331409	G	C	0.48194	0.2159	0.700937	4.03127e-07	0.00068328	7.43e-11	1.0825	intergenic	TNFRSF13C,CENPM	dist=8588;dist=3332
Amygdala	chr22:42524947-42525739	Exon_2.4	rs1047997	42334953	C	G	0.48194	0.2159	0.700937	4.03127e-07	0.00068328	8.08e-11	1.0823	UTR3	CENPM	NM_001110215:c.*107G>C,NM_024053:c.*107G>C,NM_001002876:c.*234G>C
Amygdala	chr22:42524947-42525739	Exon_2.4	rs1894713	42335621	G	A	0.48194	0.2159	0.700937	4.03127e-07	0.00068328	7.55e-11	1.0824	intronic	CENPM
Amygdala	chr22:42524947-42525739	Exon_2.4	rs6002548	42337040	T	G	0.495002	0.2216	0.711154	2.10756e-07	0.000389998	6.33e-11	1.0828	intronic	CENPM
Amygdala	chr22:42524947-42525739	Exon_2.4	rs6002552	42338351	G	A	0.48194	0.2159	0.700937	4.03127e-07	0.00068328	5.45e-11	1.0831	intronic	CENPM
Amygdala	chr22:42524947-42525739	Exon_2.4	rs6002554	42339095	T	C	0.495002	0.2216	0.711154	2.10756e-07	0.000389998	6.47e-11	1.0828	intronic	CENPM
Amygdala	chr22:42524947-42525739	Exon_2.4	rs1023498	42340569	C	T	0.48194	0.2159	0.700937	4.03127e-07	0.00068328	4.03e-11	1.0837	intronic	CENPM
Amygdala	chr22:42524947-42525739	Exon_2.4	rs1023499	42340582	T	C	0.495002	0.2216	0.711154	2.10756e-07	0.000389998	3.76e-11	1.0838	intronic	CENPM
Amygdala	chr22:42524947-42525739	Exon_2.4	rs1023500	42340844	T	C	0.495002	0.2216	0.711154	2.10756e-07	0.000389998	3.08e-11	1.0842	intronic	CENPM
Amygdala	chr22:42524947-42525739	Exon_2.4	rs7293091	42341308	A	G	0.495002	0.2216	0.711154	2.10756e-07	0.000389998	4.29e-11	1.0836	exonic	CENPM		synonymous SNV	CENPM:NM_001002876:exon4:c.T231C:p.S77S,CENPM:NM_024053:exon4:c.T231C:p.S77S
Amygdala	chr22:42524947-42525739	Exon_2.4	rs5996096	42361336	G	A	0.568163	0.25	0.712778	9.90581e-08	0.000200605	4.19e-08	1.0676	intergenic	LINC00634,SEPT3	dist=6390;dist=11595
Amygdala	chr22:42524947-42525739	Exon_2.4	rs4822076	42364057	C	T	0.689772	0.2614	0.778683	1.60047e-08	3.99754e-05	5.34e-09	0.93941	intergenic	LINC00634,SEPT3	dist=9111;dist=8874
Amygdala	chr22:42524947-42525739	Exon_2.4	rs2301521	42423110	G	C	0.759783	0.2784	0.726021	6.45787e-09	1.75027e-05	1.7e-10	0.93653	exonic	WBP2NL		nonsynonymous SNV	WBP2NL:NM_152613:exon6:c.G855C:p.Q285H
Amygdala	chr22:42524947-42525739	Exon_2.4	rs133350	42429049	A	G	0.780216	0.2841	0.702507	1.48781e-08	3.76402e-05	1.48e-10	0.93633	intergenic	WBP2NL,NAGA	dist=4572;dist=25289
Amygdala	chr22:42524947-42525739	Exon_2.4	rs5751204	42433801	C	T	0.850637	0.2898	0.699717	1.89001e-08	4.66173e-05	1.9e-10	0.9367	intergenic	WBP2NL,NAGA	dist=9324;dist=20537
Amygdala	chr22:42524947-42525739	Exon_2.4	rs133352	42434022	C	A	0.94822	0.3125	0.721776	3.74133e-09	1.0659e-05	3.75e-10	0.93771	intergenic	WBP2NL,NAGA	dist=9545;dist=20316
Amygdala	chr22:42524947-42525739	Exon_2.4	rs133353	42437366	G	A	0.94822	0.3125	0.721776	3.74133e-09	1.0659e-05	6.67e-10	0.93826	intergenic	WBP2NL,NAGA	dist=12889;dist=16972
Amygdala	chr22:42524947-42525739	Exon_2.4	rs133355	42440285	G	A	0.94822	0.3125	0.721776	3.74133e-09	1.0659e-05	2.88e-10	0.93743	intergenic	WBP2NL,NAGA	dist=15808;dist=14053
Amygdala	chr22:42524947-42525739	Exon_2.4	rs133356	42441302	G	A	0.94822	0.3125	0.721776	3.74133e-09	1.0659e-05	2.07e-10	0.93661	intergenic	WBP2NL,NAGA	dist=16825;dist=13036
Amygdala	chr22:42524947-42525739	Exon_2.4	rs6002586	42441412	C	T	0.850637	0.2898	0.699717	1.89001e-08	4.66173e-05	1.74e-10	1.0677	intergenic	WBP2NL,NAGA	dist=16935;dist=12926
Amygdala	chr22:42524947-42525739	Exon_2.4	rs5758559	42444489	G	A	0.923879	0.3182	0.702839	5.24667e-09	1.44467e-05	5.26e-11	0.93483	intergenic	WBP2NL,NAGA	dist=20012;dist=9849
Amygdala	chr22:42524947-42525739	Exon_2.4	rs5758562	42448238	C	G	0.780216	0.2841	0.702507	1.48781e-08	3.76402e-05	1.96e-10	0.93675	intergenic	WBP2NL,NAGA	dist=23761;dist=6100
Amygdala	chr22:42524947-42525739	Exon_2.4	rs5751209	42451603	A	G	0.780216	0.2841	0.702507	1.48781e-08	3.76402e-05	2.5e-10	0.93711	intergenic	WBP2NL,NAGA	dist=27126;dist=2735
Amygdala	chr22:42524947-42525739	Exon_2.4	rs5758566	42454354	G	A	0.94822	0.3125	0.721776	3.74133e-09	1.0659e-05	2.28e-10	0.9373	UTR3	NAGA	NM_000262:c.*1929C>T
Amygdala	chr22:42524947-42525739	Exon_2.4	rs2854837	42458481	G	A	0.850637	0.2898	0.699717	1.89001e-08	4.66173e-05	1.31e-10	0.93615	intronic	NAGA
Amygdala	chr22:42524947-42525739	Exon_2.4	rs2413666	42459622	C	T	0.897973	0.3239	0.691991	1.95107e-08	4.8035e-05	1.84e-09	0.94056	intronic	NAGA
Amygdala	chr22:42524947-42525739	Exon_2.4	rs133368	42463689	T	C	0.94822	0.3125	0.721776	3.74133e-09	1.0659e-05	3.31e-10	0.93796	intronic	NAGA
Amygdala	chr22:42524947-42525739	Exon_2.4	rs133369	42463814	C	T	0.872673	0.3068	0.719515	3.40504e-09	1.00274e-05	3.05e-10	0.93784	exonic	NAGA		synonymous SNV	NAGA:NM_000262:exon3:c.G279A:p.P93P
Amygdala	chr22:42524947-42525739	Exon_2.4	rs133370	42465260	T	C	0.974509	0.3068	0.744141	1.03507e-09	3.36009e-06	1.88e-09	0.9406	intronic	NAGA
Amygdala	chr22:42524947-42525739	Exon_2.4	rs133371	42465574	G	A	0.974509	0.3068	0.744141	1.03507e-09	3.36009e-06	1.3e-09	0.94003	intronic	NAGA
Amygdala	chr22:42524947-42525739	Exon_2.4	rs133374	42465941	G	A	0.974509	0.3068	0.744141	1.03507e-09	3.36009e-06	1.69e-09	0.94043	intronic	NAGA
Amygdala	chr22:42524947-42525739	Exon_2.4	rs133375	42466509	C	G	1	0.3125	0.745538	1.18016e-09	3.7886e-06	1.5e-09	0.94025	UTR5	NAGA	NM_000262:c.-208G>C
Amygdala	chr22:42524947-42525739	Exon_2.4	rs133377	42466950	C	T	1	0.3125	0.745538	1.18016e-09	3.7886e-06	2.62e-09	0.94112	upstream	NAGA
Amygdala	chr22:42524947-42525739	Exon_2.4	rs2859438	42466980	A	T	1	0.3125	0.745538	1.18016e-09	3.7886e-06	2.31e-09	0.94092	upstream	NAGA
Amygdala	chr22:42524947-42525739	Exon_2.4	rs133378	42467695	G	C	1	0.3125	0.745538	1.18016e-09	3.7886e-06	2.31e-09	0.94061	upstream	NAGA
Amygdala	chr22:42524947-42525739	Exon_2.4	rs133379	42468535	A	G	0.807444	0.2784	0.724115	4.59782e-09	1.27543e-05	8.32e-10	0.93903	intergenic	NAGA,FAM109B	dist=1689;dist=1720
Amygdala	chr22:42524947-42525739	Exon_2.4	rs133380	42468910	C	T	0.951274	0.3239	0.73916	4.43291e-10	1.52552e-06	1.31e-08	0.9448	intergenic	NAGA,FAM109B	dist=2064;dist=1345
Amygdala	chr22:42524947-42525739	Exon_2.4	rs13057094	42470317	T	C	0.807444	0.2784	0.724115	4.59782e-09	1.27543e-05	7.38e-10	0.93884	UTR5	FAM109B	NM_001002034:c.-2981T>C
Amygdala	chr22:42524947-42525739	Exon_2.4	rs4822088	42470589	G	C	1	0.3125	0.745538	1.18016e-09	3.7886e-06	9.62e-09	0.9429	intronic	FAM109B
Amygdala	chr22:42524947-42525739	Exon_2.4	rs133381	42470608	C	G	0.974655	0.3068	0.70301	8.57853e-09	2.27285e-05	2.34e-09	0.94063	intronic	FAM109B
Amygdala	chr22:42524947-42525739	Exon_2.4	rs133382	42471774	C	T	1	0.3125	0.745538	1.18016e-09	3.7886e-06	1.62e-09	0.94037	intronic	FAM109B
Amygdala	chr22:42524947-42525739	Exon_2.4	rs1807494	42474138	C	G	1	0.3125	0.745538	1.18016e-09	3.7886e-06	1.83e-09	1.0632	UTR3	FAM109B	NM_001002034:c.*61C>G
Amygdala	chr22:42524947-42525739	Exon_2.4	rs8135801	42475568	A	G	1	0.3125	0.745538	1.18016e-09	3.7886e-06	2.33e-09	1.0628	upstream;downstream	SMDT1;FAM109B
Amygdala	chr22:42524947-42525739	Exon_2.4	rs2269524	42475703	T	G	1	0.3125	0.745538	1.18016e-09	3.7886e-06	1.95e-09	1.0631	UTR5	SMDT1	NM_033318:c.-70T>G
Amygdala	chr22:42524947-42525739	Exon_2.4	rs6002592	42476754	A	C	1	0.3125	0.745538	1.18016e-09	3.7886e-06	2.13e-09	1.0629	intronic	SMDT1
Amygdala	chr22:42524947-42525739	Exon_2.4	rs6002593	42476770	A	T	0.975597	0.3182	0.69452	1.12356e-08	2.91733e-05	2.84e-09	1.0628	intronic	SMDT1
Amygdala	chr22:42524947-42525739	Exon_2.4	rs2071711	42477650	G	C	0.807444	0.2784	0.724115	4.59782e-09	1.27543e-05	1.95e-09	1.0634	intronic	SMDT1
Amygdala	chr22:42524947-42525739	Exon_2.4	rs4147641	42482502	C	G	1	0.3125	0.745538	1.18016e-09	3.7886e-06	1.75e-09	1.0633	intronic	NDUFA6
Amygdala	chr22:42524947-42525739	Exon_2.4	rs6002596	42484466	G	A	0.949426	0.3011	0.720542	1.0381e-08	2.7161e-05	1.74e-09	1.0636	intronic	NDUFA6
Amygdala	chr22:42524947-42525739	Exon_2.4	rs4147640	42485292	T	C	1	0.3125	0.745538	1.18016e-09	3.7886e-06	1.57e-09	1.0635	intronic	NDUFA6
Amygdala	chr22:42524947-42525739	Exon_2.4	rs68128739	42486028	C	CA	0.92705	0.2955	0.736898	1.19398e-09	3.8275e-06	1.776e-09	0.939695	intronic	NDUFA6
Amygdala	chr22:42524947-42525739	Exon_2.4	rs1801311	42486723	G	A	1	0.3125	0.745538	1.18016e-09	3.7886e-06	1.47e-09	1.0636	exonic	NDUFA6		nonsynonymous SNV	NDUFA6:NM_002490:exon1:c.C104T:p.A35V
Amygdala	chr22:42524947-42525739	Exon_2.4	rs4147638	42487900	G	A	0.974655	0.3068	0.734063	2.8131e-09	8.37064e-06	2.37e-09	1.0627	ncRNA_intronic	NDUFA6-AS1
Amygdala	chr22:42524947-42525739	Exon_2.4	rs6002597	42488160	C	A	0.974655	0.3068	0.70301	8.57853e-09	2.27285e-05	2.36e-09	1.0628	ncRNA_exonic	NDUFA6-AS1
Amygdala	chr22:42524947-42525739	Exon_2.4	rs6002598	42488345	A	G	1	0.3125	0.745538	1.18016e-09	3.7886e-06	4.42e-08	1.0586	ncRNA_intronic	NDUFA6-AS1
Amygdala	chr22:42524947-42525739	Exon_2.4	rs6002600	42488906	G	A	1	0.3125	0.745538	1.18016e-09	3.7886e-06	1.6e-09	1.0634	ncRNA_intronic	NDUFA6-AS1
Amygdala	chr22:42524947-42525739	Exon_2.4	rs6002601	42489058	A	T	1	0.3125	0.745538	1.18016e-09	3.7886e-06	1.54e-09	1.0635	ncRNA_intronic	NDUFA6-AS1
Amygdala	chr22:42524947-42525739	Exon_2.4	rs61527837	42490600	C	T	1	0.3125	0.745538	1.18016e-09	3.7886e-06	1.71e-09	1.0637	ncRNA_intronic	NDUFA6-AS1
Amygdala	chr22:42524947-42525739	Exon_2.4	rs5996108	42490967	C	T	0.807444	0.2784	0.724115	4.59782e-09	1.27543e-05	4.03e-10	1.0662	ncRNA_intronic	NDUFA6-AS1
Amygdala	chr22:42524947-42525739	Exon_2.4	rs8138500	42491734	G	T	1	0.3125	0.745538	1.18016e-09	3.7886e-06	1.27e-09	1.0638	ncRNA_intronic	NDUFA6-AS1
Amygdala	chr22:42524947-42525739	Exon_2.4	rs7292241	42492063	G	A	0.974655	0.3068	0.70301	8.57853e-09	2.27285e-05	5.18e-10	1.0654	ncRNA_intronic	NDUFA6-AS1
Amygdala	chr22:42524947-42525739	Exon_2.4	rs7291996	42492104	C	T	1	0.3125	0.745538	1.18016e-09	3.7886e-06	1.83e-09	1.0632	ncRNA_intronic	NDUFA6-AS1
Amygdala	chr22:42524947-42525739	Exon_2.4	rs6002602	42492225	G	A	1	0.3125	0.745538	1.18016e-09	3.7886e-06	1.18e-09	1.064	ncRNA_intronic	NDUFA6-AS1
Amygdala	chr22:42524947-42525739	Exon_2.4	rs6002603	42492362	C	G	0.974655	0.3068	0.70301	8.57853e-09	2.27285e-05	1.21e-09	1.0639	ncRNA_intronic	NDUFA6-AS1
Amygdala	chr22:42524947-42525739	Exon_2.4	rs73421049	42492863	G	A	1	0.3125	0.745538	1.18016e-09	3.7886e-06	3.45e-09	1.0624	ncRNA_intronic	NDUFA6-AS1
Amygdala	chr22:42524947-42525739	Exon_2.4	rs6002604	42493081	A	T	1	0.3125	0.745538	1.18016e-09	3.7886e-06	1.69e-09	1.0635	ncRNA_intronic	NDUFA6-AS1
Amygdala	chr22:42524947-42525739	Exon_2.4	rs5996109	42493098	A	G	1	0.3125	0.745538	1.18016e-09	3.7886e-06	1.95e-09	1.0632	ncRNA_intronic	NDUFA6-AS1
Amygdala	chr22:42524947-42525739	Exon_2.4	rs5996110	42493767	A	G	1	0.3125	0.745538	1.18016e-09	3.7886e-06	3.75e-09	1.0623	ncRNA_intronic	NDUFA6-AS1
Amygdala	chr22:42524947-42525739	Exon_2.4	rs5996111	42493902	C	T	0.974655	0.3068	0.70301	8.57853e-09	2.27285e-05	5.29e-10	1.0653	ncRNA_intronic	NDUFA6-AS1
Amygdala	chr22:42524947-42525739	Exon_2.4	rs6002605	42494335	A	G	1	0.3125	0.745538	1.18016e-09	3.7886e-06	1.88e-09	1.0632	ncRNA_intronic	NDUFA6-AS1
Amygdala	chr22:42524947-42525739	Exon_2.4	rs6002606	42494773	T	C	1	0.3125	0.745538	1.18016e-09	3.7886e-06	3.49e-09	1.0624	ncRNA_intronic	NDUFA6-AS1
Amygdala	chr22:42524947-42525739	Exon_2.4	rs6002609	42496829	C	A	0.807444	0.2784	0.724115	4.59782e-09	1.27543e-05	5.62e-10	1.0656	ncRNA_intronic	NDUFA6-AS1
Amygdala	chr22:42524947-42525739	Exon_2.4	rs6002610	42496979	C	T	1	0.3125	0.745538	1.18016e-09	3.7886e-06	1.48e-09	1.0636	ncRNA_intronic	NDUFA6-AS1
Amygdala	chr22:42524947-42525739	Exon_2.4	rs12157818	42498204	C	T	1	0.3125	0.745538	1.18016e-09	3.7886e-06	1.62e-09	1.0634	ncRNA_intronic	NDUFA6-AS1
Amygdala	chr22:42524947-42525739	Exon_2.4	rs9620026	42498578	C	T	1	0.3125	0.745538	1.18016e-09	3.7886e-06	1.51e-09	1.0635	ncRNA_intronic	NDUFA6-AS1
Amygdala	chr22:42524947-42525739	Exon_2.4	rs28817600	42498675	A	G	1	0.3125	0.745538	1.18016e-09	3.7886e-06	2.93e-09	1.0627	ncRNA_intronic	NDUFA6-AS1
Amygdala	chr22:42524947-42525739	Exon_2.4	rs28791586	42500483	A	G	1	0.3125	0.745538	1.18016e-09	3.7886e-06	1.44e-09	1.0636	ncRNA_intronic	NDUFA6-AS1
Amygdala	chr22:42524947-42525739	Exon_2.4	rs2839708	42500745	A	G	1	0.3125	0.745538	1.18016e-09	3.7886e-06	1.54e-09	1.0635	ncRNA_intronic	NDUFA6-AS1
Amygdala	chr22:42524947-42525739	Exon_2.4	rs6519306	42501217	T	C	1	0.3125	0.745538	1.18016e-09	3.7886e-06	1.23e-09	1.0639	ncRNA_intronic	NDUFA6-AS1
Amygdala	chr22:42524947-42525739	Exon_2.4	rs6002614	42501802	G	A	1	0.3125	0.745538	1.18016e-09	3.7886e-06	1.29e-09	1.0638	ncRNA_intronic	NDUFA6-AS1
Amygdala	chr22:42524947-42525739	Exon_2.4	rs6002615	42503608	A	G	0.974655	0.3068	0.716338	5.68102e-09	1.5566e-05	1.59e-09	1.0634	ncRNA_intronic	NDUFA6-AS1
Amygdala	chr22:42524947-42525739	Exon_2.4	rs6002616	42504679	A	G	1	0.3125	0.745538	1.18016e-09	3.7886e-06	2.25e-09	1.0628	ncRNA_intronic	NDUFA6-AS1
Amygdala	chr22:42524947-42525739	Exon_2.4	rs8141702	42504918	G	A	0.974655	0.3068	0.70301	8.57853e-09	2.27285e-05	5.29e-10	1.0653	ncRNA_intronic	NDUFA6-AS1
Amygdala	chr22:42524947-42525739	Exon_2.4	rs5996113	42506081	C	G	0.974655	0.3068	0.70301	8.57853e-09	2.27285e-05	6.71e-10	1.0649	ncRNA_intronic	NDUFA6-AS1
Amygdala	chr22:42524947-42525739	Exon_2.4	rs7364289	42506193	A	C	1	0.3125	0.745538	1.18016e-09	3.7886e-06	1.47e-09	1.0639	ncRNA_intronic	NDUFA6-AS1
Amygdala	chr22:42524947-42525739	Exon_2.4	rs7364293	42506370	C	T	1	0.3125	0.745538	1.18016e-09	3.7886e-06	2.09e-09	1.063	ncRNA_intronic	NDUFA6-AS1
Amygdala	chr22:42524947-42525739	Exon_2.4	rs2413669	42507748	A	C	1	0.3125	0.745538	1.18016e-09	3.7886e-06	1.58e-09	1.0635	ncRNA_intronic	NDUFA6-AS1
Amygdala	chr22:42524947-42525739	Exon_2.4	rs6002618	42507859	G	C	1	0.3125	0.745538	1.18016e-09	3.7886e-06	1.65e-09	1.0634	ncRNA_intronic	NDUFA6-AS1
Amygdala	chr22:42524947-42525739	Exon_2.4	rs5996115	42510983	C	G	1	0.3125	0.745538	1.18016e-09	3.7886e-06	1.42e-09	1.0636	ncRNA_intronic	NDUFA6-AS1
Amygdala	chr22:42524947-42525739	Exon_2.4	rs6002621	42511002	A	C	0.974655	0.3068	0.70301	8.57853e-09	2.27285e-05	1.14e-09	1.064	ncRNA_intronic	NDUFA6-AS1
Amygdala	chr22:42524947-42525739	Exon_2.4	rs2839710	42511550	T	C	1	0.3125	0.745538	1.18016e-09	3.7886e-06	1.71e-09	1.0633	ncRNA_intronic	NDUFA6-AS1
Amygdala	chr22:42524947-42525739	Exon_2.4	rs7286375	42512297	G	C	1	0.3125	0.745538	1.18016e-09	3.7886e-06	5.36e-09	1.0623	ncRNA_intronic	NDUFA6-AS1
Amygdala	chr22:42524947-42525739	Exon_2.4	rs61665536	42512613	A	G	1	0.3125	0.745538	1.18016e-09	3.7886e-06	1.47e-09	1.0636	ncRNA_intronic	NDUFA6-AS1
Amygdala	chr22:42524947-42525739	Exon_2.4	rs2413672	42513261	C	T	1	0.3125	0.745538	1.18016e-09	3.7886e-06	1.5e-09	1.0636	ncRNA_intronic	NDUFA6-AS1
Amygdala	chr22:42524947-42525739	Exon_2.4	rs6002623	42513761	G	A	1	0.3125	0.745538	1.18016e-09	3.7886e-06	1.41e-09	1.0637	ncRNA_intronic	NDUFA6-AS1
Amygdala	chr22:42524947-42525739	Exon_2.4	rs6002624	42513824	G	C	1	0.3125	0.745538	1.18016e-09	3.7886e-06	1.83e-09	1.0632	ncRNA_intronic	NDUFA6-AS1
Amygdala	chr22:42524947-42525739	Exon_2.4	rs11090076	42514190	T	C	0.974655	0.3068	0.735984	2.00063e-09	6.09954e-06	7.69e-10	1.0647	ncRNA_intronic	NDUFA6-AS1
Amygdala	chr22:42524947-42525739	Exon_2.4	rs8143153	42515637	G	C	1	0.3125	0.745538	1.18016e-09	3.7886e-06	2.13e-09	1.0629	ncRNA_intronic	NDUFA6-AS1
Amygdala	chr22:42524947-42525739	Exon_2.4	rs12161070	42515740	C	A	1	0.3125	0.745538	1.18016e-09	3.7886e-06	3.54e-09	1.0627	ncRNA_intronic	NDUFA6-AS1
Amygdala	chr22:42524947-42525739	Exon_2.4	rs12161096	42515749	C	T	1	0.3125	0.745538	1.18016e-09	3.7886e-06	2.91e-09	1.0631	ncRNA_intronic	NDUFA6-AS1
Amygdala	chr22:42524947-42525739	Exon_2.4	rs12157344	42515758	G	A	1	0.3125	0.745538	1.18016e-09	3.7886e-06	1.95e-09	1.0638	ncRNA_intronic	NDUFA6-AS1
Amygdala	chr22:42524947-42525739	Exon_2.4	rs8138678	42516229	A	G	1	0.3125	0.745538	1.18016e-09	3.7886e-06	1.97e-09	1.0631	ncRNA_intronic	NDUFA6-AS1
Amygdala	chr22:42524947-42525739	Exon_2.4	rs12158568	42516622	T	C	0.950358	0.3011	0.701983	9.72926e-09	2.56021e-05	2.02e-09	1.0635	ncRNA_intronic	NDUFA6-AS1
Amygdala	chr22:42524947-42525739	Exon_2.4	rs5996116	42517492	G	A	1	0.3125	0.745538	1.18016e-09	3.7886e-06	1.74e-09	1.0633	ncRNA_intronic	NDUFA6-AS1
Amygdala	chr22:42524947-42525739	Exon_2.4	rs764481	42518426	G	A	1	0.3125	0.745538	1.18016e-09	3.7886e-06	1.75e-09	1.0633	ncRNA_intronic	NDUFA6-AS1
Amygdala	chr22:42524947-42525739	Exon_2.4	rs116390392	42522312	T	C	0.764372	0.2898	0.6658	2.51689e-08	6.01659e-05	4.21e-10	0.93734	downstream	CYP2D6,LOC101929829,NDUFA6-AS1
Amygdala	chr22:42524947-42525739	Exon_2.4	rs28371730	42523209	T	C	0.94889	0.3125	0.722602	1.18766e-09	3.81054e-06	5.66e-09	0.94183	ncRNA_intronic	LOC101929829
Amygdala	chr22:42524947-42525739	Exon_2.4	rs16947	42523943	A	G	0.953897	0.3239	0.70737	1.40337e-09	4.46318e-06	3.95e-09	0.94125	exonic	CYP2D6		nonsynonymous SNV	CYP2D6:NM_001025161:exon5:c.T733C:p.C245R,CYP2D6:NM_000106:exon6:c.T886C:p.C296R
Amygdala	chr22:42524947-42525739	Exon_2.4	rs1080983	42528568	T	C	0.764372	0.2898	0.687932	5.08266e-09	1.40219e-05	1.15e-09	0.93857	intergenic	LOC101929829,CYP2D7	dist=1685;dist=7646
Amygdala	chr22:42524947-42525739	Exon_2.4	rs9623531	42531700	C	T	0.828591	0.2841	0.743943	1.30008e-09	4.15141e-06	1.12e-10	0.93448	intergenic	LOC101929829,CYP2D7	dist=4817;dist=4514
Amygdala	chr22:42524947-42525739	Exon_2.4	rs28712237	42534051	A	G	0.924359	0.3068	0.657543	1.05759e-07	0.000212178	3.28e-10	0.93643	intergenic	LOC101929829,CYP2D7	dist=7168;dist=2163
Amygdala	chr22:42524947-42525739	Exon_2.4	rs4993393	42534075	G	A	0.975597	0.3182	0.72615	1.31447e-09	4.19404e-06	5.55e-10	0.93778	intergenic	LOC101929829,CYP2D7	dist=7192;dist=2139
Amygdala	chr22:42524947-42525739	Exon_2.4	rs28515621	42534126	G	T	0.975597	0.3182	0.72615	1.31447e-09	4.19404e-06	2.28e-10	0.9362	intergenic	LOC101929829,CYP2D7	dist=7243;dist=2088
Amygdala	chr22:42524947-42525739	Exon_2.4	rs28570317	42534276	C	G	0.975597	0.3182	0.72615	1.31447e-09	4.19404e-06	3.75e-10	0.93706	intergenic	LOC101929829,CYP2D7	dist=7393;dist=1938
Amygdala	chr22:42524947-42525739	Exon_2.4	rs6002633	42534600	T	C	0.900837	0.3011	0.692216	3.06614e-08	7.21515e-05	9.54e-11	0.93458	intergenic	LOC101929829,CYP2D7	dist=7717;dist=1614
Amygdala	chr22:42524947-42525739	Exon_2.4	rs1058167	42538029	A	G	0.917261	0.3352	0.697834	9.81086e-09	2.58033e-05	4.39e-11	0.9339	ncRNA_exonic	CYP2D7
Amygdala	chr22:42524947-42525739	Exon_2.4	rs28514673	42538229	G	A	0.950358	0.3011	0.675009	3.47902e-08	8.06788e-05	4.8e-11	0.93334	ncRNA_intronic	CYP2D7
Amygdala	chr22:42524947-42525739	Exon_2.4	rs2854743	42543017	A	C	0.84923	0.3011	0.674964	1.69914e-07	0.000322349	1.49e-10	0.93589	intergenic	CYP2D7,TCF20	dist=2442;dist=13002
Amygdala	chr22:42524947-42525739	Exon_2.4	rs2743467	42548880	G	A	0.785737	0.3182	0.660587	4.05463e-07	0.000684875	9.25e-11	0.93576	intergenic	CYP2D7,TCF20	dist=8305;dist=7139
Amygdala	chr22:42524947-42525739	Exon_2.4	rs2743468	42548954	A	G	0.785737	0.3182	0.660587	4.05463e-07	0.000684875	1.1e-10	0.93601	intergenic	CYP2D7,TCF20	dist=8379;dist=7065
Amygdala	chr22:42524947-42525739	Exon_2.4	rs134878	42663874	A	G	0.623179	0.3011	0.619519	5.535e-07	0.000897708	8.59e-11	0.937	intergenic	TCF20,OGFRP1	dist=52527;dist=1885
Amygdala	chr22:42524947-42525034	Exon_3.4	rs2301521	42423110	G	C	0.759783	0.2784	0.731172	9.41161e-08	0.000191706	1.7e-10	0.93653	exonic	WBP2NL		nonsynonymous SNV	WBP2NL:NM_152613:exon6:c.G855C:p.Q285H
Amygdala	chr22:42524947-42525034	Exon_3.4	rs133350	42429049	A	G	0.780216	0.2841	0.711684	1.51589e-07	0.000290334	1.48e-10	0.93633	intergenic	WBP2NL,NAGA	dist=4572;dist=25289
Amygdala	chr22:42524947-42525034	Exon_3.4	rs5751204	42433801	C	T	0.850637	0.2898	0.720098	1.06159e-07	0.000212939	1.9e-10	0.9367	intergenic	WBP2NL,NAGA	dist=9324;dist=20537
Amygdala	chr22:42524947-42525034	Exon_3.4	rs133352	42434022	C	A	0.94822	0.3125	0.685998	4.5233e-07	0.000749601	3.75e-10	0.93771	intergenic	WBP2NL,NAGA	dist=9545;dist=20316
Amygdala	chr22:42524947-42525034	Exon_3.4	rs133353	42437366	G	A	0.94822	0.3125	0.685998	4.5233e-07	0.000749601	6.67e-10	0.93826	intergenic	WBP2NL,NAGA	dist=12889;dist=16972
Amygdala	chr22:42524947-42525034	Exon_3.4	rs133355	42440285	G	A	0.94822	0.3125	0.685998	4.5233e-07	0.000749601	2.88e-10	0.93743	intergenic	WBP2NL,NAGA	dist=15808;dist=14053
Amygdala	chr22:42524947-42525034	Exon_3.4	rs133356	42441302	G	A	0.94822	0.3125	0.685998	4.5233e-07	0.000749601	2.07e-10	0.93661	intergenic	WBP2NL,NAGA	dist=16825;dist=13036
Amygdala	chr22:42524947-42525034	Exon_3.4	rs6002586	42441412	C	T	0.850637	0.2898	0.720098	1.06159e-07	0.000212939	1.74e-10	1.0677	intergenic	WBP2NL,NAGA	dist=16935;dist=12926
Amygdala	chr22:42524947-42525034	Exon_3.4	rs5758559	42444489	G	A	0.923879	0.3182	0.689221	2.05036e-07	0.000380095	5.26e-11	0.93483	intergenic	WBP2NL,NAGA	dist=20012;dist=9849
Amygdala	chr22:42524947-42525034	Exon_3.4	rs5758562	42448238	C	G	0.780216	0.2841	0.711684	1.51589e-07	0.000290334	1.96e-10	0.93675	intergenic	WBP2NL,NAGA	dist=23761;dist=6100
Amygdala	chr22:42524947-42525034	Exon_3.4	rs5751209	42451603	A	G	0.780216	0.2841	0.711684	1.51589e-07	0.000290334	2.5e-10	0.93711	intergenic	WBP2NL,NAGA	dist=27126;dist=2735
Amygdala	chr22:42524947-42525034	Exon_3.4	rs5758566	42454354	G	A	0.94822	0.3125	0.685998	4.5233e-07	0.000749601	2.28e-10	0.9373	UTR3	NAGA	NM_000262:c.*1929C>T
Amygdala	chr22:42524947-42525034	Exon_3.4	rs2854837	42458481	G	A	0.850637	0.2898	0.720098	1.06159e-07	0.000212939	1.31e-10	0.93615	intronic	NAGA
Amygdala	chr22:42524947-42525034	Exon_3.4	rs133368	42463689	T	C	0.94822	0.3125	0.685998	4.5233e-07	0.000749601	3.31e-10	0.93796	intronic	NAGA
Amygdala	chr22:42524947-42525034	Exon_3.4	rs133370	42465260	T	C	0.974509	0.3068	0.704519	2.14773e-07	0.000395541	1.88e-09	0.9406	intronic	NAGA
Amygdala	chr22:42524947-42525034	Exon_3.4	rs133371	42465574	G	A	0.974509	0.3068	0.704519	2.14773e-07	0.000395541	1.3e-09	0.94003	intronic	NAGA
Amygdala	chr22:42524947-42525034	Exon_3.4	rs133374	42465941	G	A	0.974509	0.3068	0.704519	2.14773e-07	0.000395541	1.69e-09	0.94043	intronic	NAGA
Amygdala	chr22:42524947-42525034	Exon_3.4	rs133375	42466509	C	G	1	0.3125	0.716792	1.37687e-07	0.00026696	1.5e-09	0.94025	UTR5	NAGA	NM_000262:c.-208G>C
Amygdala	chr22:42524947-42525034	Exon_3.4	rs133377	42466950	C	T	1	0.3125	0.716792	1.37687e-07	0.00026696	2.62e-09	0.94112	upstream	NAGA
Amygdala	chr22:42524947-42525034	Exon_3.4	rs2859438	42466980	A	T	1	0.3125	0.716792	1.37687e-07	0.00026696	2.31e-09	0.94092	upstream	NAGA
Amygdala	chr22:42524947-42525034	Exon_3.4	rs133378	42467695	G	C	1	0.3125	0.716792	1.37687e-07	0.00026696	2.31e-09	0.94061	upstream	NAGA
Amygdala	chr22:42524947-42525034	Exon_3.4	rs133379	42468535	A	G	0.807444	0.2784	0.72978	6.94555e-08	0.000147295	8.32e-10	0.93903	intergenic	NAGA,FAM109B	dist=1689;dist=1720
Amygdala	chr22:42524947-42525034	Exon_3.4	rs133380	42468910	C	T	0.951274	0.3239	0.69966	1.22728e-07	0.000242631	1.31e-08	0.9448	intergenic	NAGA,FAM109B	dist=2064;dist=1345
Amygdala	chr22:42524947-42525034	Exon_3.4	rs13057094	42470317	T	C	0.807444	0.2784	0.72978	6.94555e-08	0.000147295	7.38e-10	0.93884	UTR5	FAM109B	NM_001002034:c.-2981T>C
Amygdala	chr22:42524947-42525034	Exon_3.4	rs4822088	42470589	G	C	1	0.3125	0.716792	1.37687e-07	0.00026696	9.62e-09	0.9429	intronic	FAM109B
Amygdala	chr22:42524947-42525034	Exon_3.4	rs133381	42470608	C	G	0.974655	0.3068	0.691572	2.67486e-07	0.000481065	2.34e-09	0.94063	intronic	FAM109B
Amygdala	chr22:42524947-42525034	Exon_3.4	rs133382	42471774	C	T	1	0.3125	0.716792	1.37687e-07	0.00026696	1.62e-09	0.94037	intronic	FAM109B
Amygdala	chr22:42524947-42525034	Exon_3.4	rs1807494	42474138	C	G	1	0.3125	0.716792	1.37687e-07	0.00026696	1.83e-09	1.0632	UTR3	FAM109B	NM_001002034:c.*61C>G
Amygdala	chr22:42524947-42525034	Exon_3.4	rs8135801	42475568	A	G	1	0.3125	0.716792	1.37687e-07	0.00026696	2.33e-09	1.0628	upstream;downstream	SMDT1;FAM109B
Amygdala	chr22:42524947-42525034	Exon_3.4	rs2269524	42475703	T	G	1	0.3125	0.716792	1.37687e-07	0.00026696	1.95e-09	1.0631	UTR5	SMDT1	NM_033318:c.-70T>G
Amygdala	chr22:42524947-42525034	Exon_3.4	rs6002592	42476754	A	C	1	0.3125	0.716792	1.37687e-07	0.00026696	2.13e-09	1.0629	intronic	SMDT1
Amygdala	chr22:42524947-42525034	Exon_3.4	rs2071711	42477650	G	C	0.807444	0.2784	0.72978	6.94555e-08	0.000147295	1.95e-09	1.0634	intronic	SMDT1
Amygdala	chr22:42524947-42525034	Exon_3.4	rs4147641	42482502	C	G	1	0.3125	0.716792	1.37687e-07	0.00026696	1.75e-09	1.0633	intronic	NDUFA6
Amygdala	chr22:42524947-42525034	Exon_3.4	rs6002596	42484466	G	A	0.949426	0.3011	0.709143	3.0477e-07	0.000535752	1.74e-09	1.0636	intronic	NDUFA6
Amygdala	chr22:42524947-42525034	Exon_3.4	rs4147640	42485292	T	C	1	0.3125	0.716792	1.37687e-07	0.00026696	1.57e-09	1.0635	intronic	NDUFA6
Amygdala	chr22:42524947-42525034	Exon_3.4	rs1801311	42486723	G	A	1	0.3125	0.716792	1.37687e-07	0.00026696	1.47e-09	1.0636	exonic	NDUFA6		nonsynonymous SNV	NDUFA6:NM_002490:exon1:c.C104T:p.A35V
Amygdala	chr22:42524947-42525034	Exon_3.4	rs6002597	42488160	C	A	0.974655	0.3068	0.691572	2.67486e-07	0.000481065	2.36e-09	1.0628	ncRNA_exonic	NDUFA6-AS1
Amygdala	chr22:42524947-42525034	Exon_3.4	rs6002598	42488345	A	G	1	0.3125	0.716792	1.37687e-07	0.00026696	4.42e-08	1.0586	ncRNA_intronic	NDUFA6-AS1
Amygdala	chr22:42524947-42525034	Exon_3.4	rs6002600	42488906	G	A	1	0.3125	0.716792	1.37687e-07	0.00026696	1.6e-09	1.0634	ncRNA_intronic	NDUFA6-AS1
Amygdala	chr22:42524947-42525034	Exon_3.4	rs6002601	42489058	A	T	1	0.3125	0.716792	1.37687e-07	0.00026696	1.54e-09	1.0635	ncRNA_intronic	NDUFA6-AS1
Amygdala	chr22:42524947-42525034	Exon_3.4	rs61527837	42490600	C	T	1	0.3125	0.716792	1.37687e-07	0.00026696	1.71e-09	1.0637	ncRNA_intronic	NDUFA6-AS1
Amygdala	chr22:42524947-42525034	Exon_3.4	rs5996108	42490967	C	T	0.807444	0.2784	0.72978	6.94555e-08	0.000147295	4.03e-10	1.0662	ncRNA_intronic	NDUFA6-AS1
Amygdala	chr22:42524947-42525034	Exon_3.4	rs8138500	42491734	G	T	1	0.3125	0.716792	1.37687e-07	0.00026696	1.27e-09	1.0638	ncRNA_intronic	NDUFA6-AS1
Amygdala	chr22:42524947-42525034	Exon_3.4	rs7292241	42492063	G	A	0.974655	0.3068	0.691572	2.67486e-07	0.000481065	5.18e-10	1.0654	ncRNA_intronic	NDUFA6-AS1
Amygdala	chr22:42524947-42525034	Exon_3.4	rs7291996	42492104	C	T	1	0.3125	0.716792	1.37687e-07	0.00026696	1.83e-09	1.0632	ncRNA_intronic	NDUFA6-AS1
Amygdala	chr22:42524947-42525034	Exon_3.4	rs6002602	42492225	G	A	1	0.3125	0.716792	1.37687e-07	0.00026696	1.18e-09	1.064	ncRNA_intronic	NDUFA6-AS1
Amygdala	chr22:42524947-42525034	Exon_3.4	rs6002603	42492362	C	G	0.974655	0.3068	0.691572	2.67486e-07	0.000481065	1.21e-09	1.0639	ncRNA_intronic	NDUFA6-AS1
Amygdala	chr22:42524947-42525034	Exon_3.4	rs73421049	42492863	G	A	1	0.3125	0.716792	1.37687e-07	0.00026696	3.45e-09	1.0624	ncRNA_intronic	NDUFA6-AS1
Amygdala	chr22:42524947-42525034	Exon_3.4	rs6002604	42493081	A	T	1	0.3125	0.716792	1.37687e-07	0.00026696	1.69e-09	1.0635	ncRNA_intronic	NDUFA6-AS1
Amygdala	chr22:42524947-42525034	Exon_3.4	rs5996109	42493098	A	G	1	0.3125	0.716792	1.37687e-07	0.00026696	1.95e-09	1.0632	ncRNA_intronic	NDUFA6-AS1
Amygdala	chr22:42524947-42525034	Exon_3.4	rs5996110	42493767	A	G	1	0.3125	0.716792	1.37687e-07	0.00026696	3.75e-09	1.0623	ncRNA_intronic	NDUFA6-AS1
Amygdala	chr22:42524947-42525034	Exon_3.4	rs5996111	42493902	C	T	0.974655	0.3068	0.691572	2.67486e-07	0.000481065	5.29e-10	1.0653	ncRNA_intronic	NDUFA6-AS1
Amygdala	chr22:42524947-42525034	Exon_3.4	rs6002605	42494335	A	G	1	0.3125	0.716792	1.37687e-07	0.00026696	1.88e-09	1.0632	ncRNA_intronic	NDUFA6-AS1
Amygdala	chr22:42524947-42525034	Exon_3.4	rs6002606	42494773	T	C	1	0.3125	0.716792	1.37687e-07	0.00026696	3.49e-09	1.0624	ncRNA_intronic	NDUFA6-AS1
Amygdala	chr22:42524947-42525034	Exon_3.4	rs6002609	42496829	C	A	0.807444	0.2784	0.72978	6.94555e-08	0.000147295	5.62e-10	1.0656	ncRNA_intronic	NDUFA6-AS1
Amygdala	chr22:42524947-42525034	Exon_3.4	rs6002610	42496979	C	T	1	0.3125	0.716792	1.37687e-07	0.00026696	1.48e-09	1.0636	ncRNA_intronic	NDUFA6-AS1
Amygdala	chr22:42524947-42525034	Exon_3.4	rs12157818	42498204	C	T	1	0.3125	0.716792	1.37687e-07	0.00026696	1.62e-09	1.0634	ncRNA_intronic	NDUFA6-AS1
Amygdala	chr22:42524947-42525034	Exon_3.4	rs9620026	42498578	C	T	1	0.3125	0.716792	1.37687e-07	0.00026696	1.51e-09	1.0635	ncRNA_intronic	NDUFA6-AS1
Amygdala	chr22:42524947-42525034	Exon_3.4	rs28817600	42498675	A	G	1	0.3125	0.716792	1.37687e-07	0.00026696	2.93e-09	1.0627	ncRNA_intronic	NDUFA6-AS1
Amygdala	chr22:42524947-42525034	Exon_3.4	rs28791586	42500483	A	G	1	0.3125	0.716792	1.37687e-07	0.00026696	1.44e-09	1.0636	ncRNA_intronic	NDUFA6-AS1
Amygdala	chr22:42524947-42525034	Exon_3.4	rs2839708	42500745	A	G	1	0.3125	0.716792	1.37687e-07	0.00026696	1.54e-09	1.0635	ncRNA_intronic	NDUFA6-AS1
Amygdala	chr22:42524947-42525034	Exon_3.4	rs6519306	42501217	T	C	1	0.3125	0.716792	1.37687e-07	0.00026696	1.23e-09	1.0639	ncRNA_intronic	NDUFA6-AS1
Amygdala	chr22:42524947-42525034	Exon_3.4	rs6002614	42501802	G	A	1	0.3125	0.716792	1.37687e-07	0.00026696	1.29e-09	1.0638	ncRNA_intronic	NDUFA6-AS1
Amygdala	chr22:42524947-42525034	Exon_3.4	rs6002615	42503608	A	G	0.974655	0.3068	0.730884	5.1979e-08	0.000114932	1.59e-09	1.0634	ncRNA_intronic	NDUFA6-AS1
Amygdala	chr22:42524947-42525034	Exon_3.4	rs6002616	42504679	A	G	1	0.3125	0.716792	1.37687e-07	0.00026696	2.25e-09	1.0628	ncRNA_intronic	NDUFA6-AS1
Amygdala	chr22:42524947-42525034	Exon_3.4	rs8141702	42504918	G	A	0.974655	0.3068	0.691572	2.67486e-07	0.000481065	5.29e-10	1.0653	ncRNA_intronic	NDUFA6-AS1
Amygdala	chr22:42524947-42525034	Exon_3.4	rs5996113	42506081	C	G	0.974655	0.3068	0.691572	2.67486e-07	0.000481065	6.71e-10	1.0649	ncRNA_intronic	NDUFA6-AS1
Amygdala	chr22:42524947-42525034	Exon_3.4	rs7364289	42506193	A	C	1	0.3125	0.716792	1.37687e-07	0.00026696	1.47e-09	1.0639	ncRNA_intronic	NDUFA6-AS1
Amygdala	chr22:42524947-42525034	Exon_3.4	rs7364293	42506370	C	T	1	0.3125	0.716792	1.37687e-07	0.00026696	2.09e-09	1.063	ncRNA_intronic	NDUFA6-AS1
Amygdala	chr22:42524947-42525034	Exon_3.4	rs2413669	42507748	A	C	1	0.3125	0.716792	1.37687e-07	0.00026696	1.58e-09	1.0635	ncRNA_intronic	NDUFA6-AS1
Amygdala	chr22:42524947-42525034	Exon_3.4	rs6002618	42507859	G	C	1	0.3125	0.716792	1.37687e-07	0.00026696	1.65e-09	1.0634	ncRNA_intronic	NDUFA6-AS1
Amygdala	chr22:42524947-42525034	Exon_3.4	rs5996115	42510983	C	G	1	0.3125	0.716792	1.37687e-07	0.00026696	1.42e-09	1.0636	ncRNA_intronic	NDUFA6-AS1
Amygdala	chr22:42524947-42525034	Exon_3.4	rs6002621	42511002	A	C	0.974655	0.3068	0.691572	2.67486e-07	0.000481065	1.14e-09	1.064	ncRNA_intronic	NDUFA6-AS1
Amygdala	chr22:42524947-42525034	Exon_3.4	rs2839710	42511550	T	C	1	0.3125	0.716792	1.37687e-07	0.00026696	1.71e-09	1.0633	ncRNA_intronic	NDUFA6-AS1
Amygdala	chr22:42524947-42525034	Exon_3.4	rs7286375	42512297	G	C	1	0.3125	0.716792	1.37687e-07	0.00026696	5.36e-09	1.0623	ncRNA_intronic	NDUFA6-AS1
Amygdala	chr22:42524947-42525034	Exon_3.4	rs61665536	42512613	A	G	1	0.3125	0.716792	1.37687e-07	0.00026696	1.47e-09	1.0636	ncRNA_intronic	NDUFA6-AS1
Amygdala	chr22:42524947-42525034	Exon_3.4	rs2413672	42513261	C	T	1	0.3125	0.716792	1.37687e-07	0.00026696	1.5e-09	1.0636	ncRNA_intronic	NDUFA6-AS1
Amygdala	chr22:42524947-42525034	Exon_3.4	rs6002623	42513761	G	A	1	0.3125	0.716792	1.37687e-07	0.00026696	1.41e-09	1.0637	ncRNA_intronic	NDUFA6-AS1
Amygdala	chr22:42524947-42525034	Exon_3.4	rs6002624	42513824	G	C	1	0.3125	0.716792	1.37687e-07	0.00026696	1.83e-09	1.0632	ncRNA_intronic	NDUFA6-AS1
Amygdala	chr22:42524947-42525034	Exon_3.4	rs11090076	42514190	T	C	0.974655	0.3068	0.713527	1.49534e-07	0.000287082	7.69e-10	1.0647	ncRNA_intronic	NDUFA6-AS1
Amygdala	chr22:42524947-42525034	Exon_3.4	rs8143153	42515637	G	C	1	0.3125	0.716792	1.37687e-07	0.00026696	2.13e-09	1.0629	ncRNA_intronic	NDUFA6-AS1
Amygdala	chr22:42524947-42525034	Exon_3.4	rs12161070	42515740	C	A	1	0.3125	0.716792	1.37687e-07	0.00026696	3.54e-09	1.0627	ncRNA_intronic	NDUFA6-AS1
Amygdala	chr22:42524947-42525034	Exon_3.4	rs12161096	42515749	C	T	1	0.3125	0.716792	1.37687e-07	0.00026696	2.91e-09	1.0631	ncRNA_intronic	NDUFA6-AS1
Amygdala	chr22:42524947-42525034	Exon_3.4	rs12157344	42515758	G	A	1	0.3125	0.716792	1.37687e-07	0.00026696	1.95e-09	1.0638	ncRNA_intronic	NDUFA6-AS1
Amygdala	chr22:42524947-42525034	Exon_3.4	rs8138678	42516229	A	G	1	0.3125	0.716792	1.37687e-07	0.00026696	1.97e-09	1.0631	ncRNA_intronic	NDUFA6-AS1
Amygdala	chr22:42524947-42525034	Exon_3.4	rs5996116	42517492	G	A	1	0.3125	0.716792	1.37687e-07	0.00026696	1.74e-09	1.0633	ncRNA_intronic	NDUFA6-AS1
Amygdala	chr22:42524947-42525034	Exon_3.4	rs764481	42518426	G	A	1	0.3125	0.716792	1.37687e-07	0.00026696	1.75e-09	1.0633	ncRNA_intronic	NDUFA6-AS1
Amygdala	chr22:42524947-42525034	Exon_3.4	rs116390392	42522312	T	C	0.764372	0.2898	0.701817	5.65823e-08	0.000124399	4.21e-10	0.93734	downstream	CYP2D6,LOC101929829,NDUFA6-AS1
Amygdala	chr22:42524947-42525034	Exon_3.4	rs28371730	42523209	T	C	0.94889	0.3125	0.693831	1.44847e-07	0.000279282	5.66e-09	0.94183	ncRNA_intronic	LOC101929829
Amygdala	chr22:42524947-42525034	Exon_3.4	rs16947	42523943	A	G	0.953897	0.3239	0.679748	1.58337e-07	0.000302353	3.95e-09	0.94125	exonic	CYP2D6		nonsynonymous SNV	CYP2D6:NM_001025161:exon5:c.T733C:p.C245R,CYP2D6:NM_000106:exon6:c.T886C:p.C296R
Amygdala	chr22:42524947-42525034	Exon_3.4	rs1080983	42528568	T	C	0.764372	0.2898	0.691506	8.30265e-08	0.000171812	1.15e-09	0.93857	intergenic	LOC101929829,CYP2D7	dist=1685;dist=7646
Amygdala	chr22:42524947-42525034	Exon_3.4	rs9623531	42531700	C	T	0.828591	0.2841	0.732699	6.12276e-08	0.000133136	1.12e-10	0.93448	intergenic	LOC101929829,CYP2D7	dist=4817;dist=4514
Amygdala	chr22:42524947-42525034	Exon_3.4	rs4993393	42534075	G	A	0.975597	0.3182	0.688201	2.43511e-07	0.000443656	5.55e-10	0.93778	intergenic	LOC101929829,CYP2D7	dist=7192;dist=2139
Amygdala	chr22:42524947-42525034	Exon_3.4	rs28515621	42534126	G	T	0.975597	0.3182	0.688201	2.43511e-07	0.000443656	2.28e-10	0.9362	intergenic	LOC101929829,CYP2D7	dist=7243;dist=2088
Amygdala	chr22:42524947-42525034	Exon_3.4	rs28570317	42534276	C	G	0.975597	0.3182	0.688201	2.43511e-07	0.000443656	3.75e-10	0.93706	intergenic	LOC101929829,CYP2D7	dist=7393;dist=1938
Amygdala	chr22:42524947-42525034	Exon_3.4	rs1058167	42538029	A	G	0.917261	0.3352	0.710661	8.85783e-08	0.000181926	4.39e-11	0.9339	ncRNA_exonic	CYP2D7
Amygdala	chr22:42524947-42525034	Exon_3.4	rs28514673	42538229	G	A	0.950358	0.3011	0.705228	1.06207e-07	0.000213024	4.8e-11	0.93334	ncRNA_intronic	CYP2D7
Amygdala	chr22:42524947-42525034	Exon_3.4	rs2854743	42543017	A	C	0.84923	0.3011	0.782339	9.41825e-09	2.48137e-05	1.49e-10	0.93589	intergenic	CYP2D7,TCF20	dist=2442;dist=13002
Amygdala	chr22:42524353-42524785	Exon_4.5	rs2301521	42423110	G	C	0.759783	0.2784	0.76299	6.69068e-08	0.000142461	1.7e-10	0.93653	exonic	WBP2NL		nonsynonymous SNV	WBP2NL:NM_152613:exon6:c.G855C:p.Q285H
Amygdala	chr22:42524353-42524785	Exon_4.5	rs133350	42429049	A	G	0.780216	0.2841	0.746182	9.19245e-08	0.000187869	1.48e-10	0.93633	intergenic	WBP2NL,NAGA	dist=4572;dist=25289
Amygdala	chr22:42524353-42524785	Exon_4.5	rs5751204	42433801	C	T	0.850637	0.2898	0.749293	8.41515e-08	0.000173729	1.9e-10	0.9367	intergenic	WBP2NL,NAGA	dist=9324;dist=20537
Amygdala	chr22:42524353-42524785	Exon_4.5	rs133352	42434022	C	A	0.94822	0.3125	0.7371	1.23271e-07	0.000243548	3.75e-10	0.93771	intergenic	WBP2NL,NAGA	dist=9545;dist=20316
Amygdala	chr22:42524353-42524785	Exon_4.5	rs133353	42437366	G	A	0.94822	0.3125	0.7371	1.23271e-07	0.000243548	6.67e-10	0.93826	intergenic	WBP2NL,NAGA	dist=12889;dist=16972
Amygdala	chr22:42524353-42524785	Exon_4.5	rs133355	42440285	G	A	0.94822	0.3125	0.7371	1.23271e-07	0.000243548	2.88e-10	0.93743	intergenic	WBP2NL,NAGA	dist=15808;dist=14053
Amygdala	chr22:42524353-42524785	Exon_4.5	rs133356	42441302	G	A	0.94822	0.3125	0.7371	1.23271e-07	0.000243548	2.07e-10	0.93661	intergenic	WBP2NL,NAGA	dist=16825;dist=13036
Amygdala	chr22:42524353-42524785	Exon_4.5	rs6002586	42441412	C	T	0.850637	0.2898	0.749293	8.41515e-08	0.000173729	1.74e-10	1.0677	intergenic	WBP2NL,NAGA	dist=16935;dist=12926
Amygdala	chr22:42524353-42524785	Exon_4.5	rs5758559	42444489	G	A	0.923879	0.3182	0.706036	2.80431e-07	0.000500589	5.26e-11	0.93483	intergenic	WBP2NL,NAGA	dist=20012;dist=9849
Amygdala	chr22:42524353-42524785	Exon_4.5	rs5758562	42448238	C	G	0.780216	0.2841	0.746182	9.19245e-08	0.000187869	1.96e-10	0.93675	intergenic	WBP2NL,NAGA	dist=23761;dist=6100
Amygdala	chr22:42524353-42524785	Exon_4.5	rs5751209	42451603	A	G	0.780216	0.2841	0.746182	9.19245e-08	0.000187869	2.5e-10	0.93711	intergenic	WBP2NL,NAGA	dist=27126;dist=2735
Amygdala	chr22:42524353-42524785	Exon_4.5	rs5758566	42454354	G	A	0.94822	0.3125	0.7371	1.23271e-07	0.000243548	2.28e-10	0.9373	UTR3	NAGA	NM_000262:c.*1929C>T
Amygdala	chr22:42524353-42524785	Exon_4.5	rs2854837	42458481	G	A	0.850637	0.2898	0.749293	8.41515e-08	0.000173729	1.31e-10	0.93615	intronic	NAGA
Amygdala	chr22:42524353-42524785	Exon_4.5	rs2413666	42459622	C	T	0.897973	0.3239	0.725485	1.84164e-07	0.000345346	1.84e-09	0.94056	intronic	NAGA
Amygdala	chr22:42524353-42524785	Exon_4.5	rs133368	42463689	T	C	0.94822	0.3125	0.7371	1.23271e-07	0.000243548	3.31e-10	0.93796	intronic	NAGA
Amygdala	chr22:42524353-42524785	Exon_4.5	rs133369	42463814	C	T	0.872673	0.3068	0.729059	1.51438e-07	0.000290215	3.05e-10	0.93784	exonic	NAGA		synonymous SNV	NAGA:NM_000262:exon3:c.G279A:p.P93P
Amygdala	chr22:42524353-42524785	Exon_4.5	rs133370	42465260	T	C	0.974509	0.3068	0.734834	1.5875e-07	0.00030295	1.88e-09	0.9406	intronic	NAGA
Amygdala	chr22:42524353-42524785	Exon_4.5	rs133371	42465574	G	A	0.974509	0.3068	0.734834	1.5875e-07	0.00030295	1.3e-09	0.94003	intronic	NAGA
Amygdala	chr22:42524353-42524785	Exon_4.5	rs133374	42465941	G	A	0.974509	0.3068	0.734834	1.5875e-07	0.00030295	1.69e-09	0.94043	intronic	NAGA
Amygdala	chr22:42524353-42524785	Exon_4.5	rs133375	42466509	C	G	1	0.3125	0.741926	1.3248e-07	0.000258779	1.5e-09	0.94025	UTR5	NAGA	NM_000262:c.-208G>C
Amygdala	chr22:42524353-42524785	Exon_4.5	rs133377	42466950	C	T	1	0.3125	0.741926	1.3248e-07	0.000258779	2.62e-09	0.94112	upstream	NAGA
Amygdala	chr22:42524353-42524785	Exon_4.5	rs2859438	42466980	A	T	1	0.3125	0.741926	1.3248e-07	0.000258779	2.31e-09	0.94092	upstream	NAGA
Amygdala	chr22:42524353-42524785	Exon_4.5	rs133378	42467695	G	C	1	0.3125	0.741926	1.3248e-07	0.000258779	2.31e-09	0.94061	upstream	NAGA
Amygdala	chr22:42524353-42524785	Exon_4.5	rs133379	42468535	A	G	0.807444	0.2784	0.743167	1.21095e-07	0.00023991	8.32e-10	0.93903	intergenic	NAGA,FAM109B	dist=1689;dist=1720
Amygdala	chr22:42524353-42524785	Exon_4.5	rs133380	42468910	C	T	0.951274	0.3239	0.757674	2.08421e-08	5.07818e-05	1.31e-08	0.9448	intergenic	NAGA,FAM109B	dist=2064;dist=1345
Amygdala	chr22:42524353-42524785	Exon_4.5	rs13057094	42470317	T	C	0.807444	0.2784	0.743167	1.21095e-07	0.00023991	7.38e-10	0.93884	UTR5	FAM109B	NM_001002034:c.-2981T>C
Amygdala	chr22:42524353-42524785	Exon_4.5	rs4822088	42470589	G	C	1	0.3125	0.741926	1.3248e-07	0.000258779	9.62e-09	0.9429	intronic	FAM109B
Amygdala	chr22:42524353-42524785	Exon_4.5	rs133381	42470608	C	G	0.974655	0.3068	0.731404	1.22334e-07	0.000241935	2.34e-09	0.94063	intronic	FAM109B
Amygdala	chr22:42524353-42524785	Exon_4.5	rs133382	42471774	C	T	1	0.3125	0.741926	1.3248e-07	0.000258779	1.62e-09	0.94037	intronic	FAM109B
Amygdala	chr22:42524353-42524785	Exon_4.5	rs1807494	42474138	C	G	1	0.3125	0.741926	1.3248e-07	0.000258779	1.83e-09	1.0632	UTR3	FAM109B	NM_001002034:c.*61C>G
Amygdala	chr22:42524353-42524785	Exon_4.5	rs8135801	42475568	A	G	1	0.3125	0.741926	1.3248e-07	0.000258779	2.33e-09	1.0628	upstream;downstream	SMDT1;FAM109B
Amygdala	chr22:42524353-42524785	Exon_4.5	rs2269524	42475703	T	G	1	0.3125	0.741926	1.3248e-07	0.000258779	1.95e-09	1.0631	UTR5	SMDT1	NM_033318:c.-70T>G
Amygdala	chr22:42524353-42524785	Exon_4.5	rs6002592	42476754	A	C	1	0.3125	0.741926	1.3248e-07	0.000258779	2.13e-09	1.0629	intronic	SMDT1
Amygdala	chr22:42524353-42524785	Exon_4.5	rs6002593	42476770	A	T	0.975597	0.3182	0.708736	2.94863e-07	0.000521747	2.84e-09	1.0628	intronic	SMDT1
Amygdala	chr22:42524353-42524785	Exon_4.5	rs2071711	42477650	G	C	0.807444	0.2784	0.743167	1.21095e-07	0.00023991	1.95e-09	1.0634	intronic	SMDT1
Amygdala	chr22:42524353-42524785	Exon_4.5	rs4147641	42482502	C	G	1	0.3125	0.741926	1.3248e-07	0.000258779	1.75e-09	1.0633	intronic	NDUFA6
Amygdala	chr22:42524353-42524785	Exon_4.5	rs6002596	42484466	G	A	0.949426	0.3011	0.758824	9.23089e-08	0.000188492	1.74e-09	1.0636	intronic	NDUFA6
Amygdala	chr22:42524353-42524785	Exon_4.5	rs4147640	42485292	T	C	1	0.3125	0.741926	1.3248e-07	0.000258779	1.57e-09	1.0635	intronic	NDUFA6
Amygdala	chr22:42524353-42524785	Exon_4.5	rs1801311	42486723	G	A	1	0.3125	0.741926	1.3248e-07	0.000258779	1.47e-09	1.0636	exonic	NDUFA6		nonsynonymous SNV	NDUFA6:NM_002490:exon1:c.C104T:p.A35V
Amygdala	chr22:42524353-42524785	Exon_4.5	rs4147638	42487900	G	A	0.974655	0.3068	0.715818	4.76563e-07	0.00078649	2.37e-09	1.0627	ncRNA_intronic	NDUFA6-AS1
Amygdala	chr22:42524353-42524785	Exon_4.5	rs6002597	42488160	C	A	0.974655	0.3068	0.731404	1.22334e-07	0.000241935	2.36e-09	1.0628	ncRNA_exonic	NDUFA6-AS1
Amygdala	chr22:42524353-42524785	Exon_4.5	rs6002598	42488345	A	G	1	0.3125	0.741926	1.3248e-07	0.000258779	4.42e-08	1.0586	ncRNA_intronic	NDUFA6-AS1
Amygdala	chr22:42524353-42524785	Exon_4.5	rs6002600	42488906	G	A	1	0.3125	0.741926	1.3248e-07	0.000258779	1.6e-09	1.0634	ncRNA_intronic	NDUFA6-AS1
Amygdala	chr22:42524353-42524785	Exon_4.5	rs6002601	42489058	A	T	1	0.3125	0.741926	1.3248e-07	0.000258779	1.54e-09	1.0635	ncRNA_intronic	NDUFA6-AS1
Amygdala	chr22:42524353-42524785	Exon_4.5	rs61527837	42490600	C	T	1	0.3125	0.741926	1.3248e-07	0.000258779	1.71e-09	1.0637	ncRNA_intronic	NDUFA6-AS1
Amygdala	chr22:42524353-42524785	Exon_4.5	rs5996108	42490967	C	T	0.807444	0.2784	0.743167	1.21095e-07	0.00023991	4.03e-10	1.0662	ncRNA_intronic	NDUFA6-AS1
Amygdala	chr22:42524353-42524785	Exon_4.5	rs8138500	42491734	G	T	1	0.3125	0.741926	1.3248e-07	0.000258779	1.27e-09	1.0638	ncRNA_intronic	NDUFA6-AS1
Amygdala	chr22:42524353-42524785	Exon_4.5	rs7292241	42492063	G	A	0.974655	0.3068	0.731404	1.22334e-07	0.000241935	5.18e-10	1.0654	ncRNA_intronic	NDUFA6-AS1
Amygdala	chr22:42524353-42524785	Exon_4.5	rs7291996	42492104	C	T	1	0.3125	0.741926	1.3248e-07	0.000258779	1.83e-09	1.0632	ncRNA_intronic	NDUFA6-AS1
Amygdala	chr22:42524353-42524785	Exon_4.5	rs6002602	42492225	G	A	1	0.3125	0.741926	1.3248e-07	0.000258779	1.18e-09	1.064	ncRNA_intronic	NDUFA6-AS1
Amygdala	chr22:42524353-42524785	Exon_4.5	rs6002603	42492362	C	G	0.974655	0.3068	0.731404	1.22334e-07	0.000241935	1.21e-09	1.0639	ncRNA_intronic	NDUFA6-AS1
Amygdala	chr22:42524353-42524785	Exon_4.5	rs73421049	42492863	G	A	1	0.3125	0.741926	1.3248e-07	0.000258779	3.45e-09	1.0624	ncRNA_intronic	NDUFA6-AS1
Amygdala	chr22:42524353-42524785	Exon_4.5	rs6002604	42493081	A	T	1	0.3125	0.741926	1.3248e-07	0.000258779	1.69e-09	1.0635	ncRNA_intronic	NDUFA6-AS1
Amygdala	chr22:42524353-42524785	Exon_4.5	rs5996109	42493098	A	G	1	0.3125	0.741926	1.3248e-07	0.000258779	1.95e-09	1.0632	ncRNA_intronic	NDUFA6-AS1
Amygdala	chr22:42524353-42524785	Exon_4.5	rs5996110	42493767	A	G	1	0.3125	0.741926	1.3248e-07	0.000258779	3.75e-09	1.0623	ncRNA_intronic	NDUFA6-AS1
Amygdala	chr22:42524353-42524785	Exon_4.5	rs5996111	42493902	C	T	0.974655	0.3068	0.731404	1.22334e-07	0.000241935	5.29e-10	1.0653	ncRNA_intronic	NDUFA6-AS1
Amygdala	chr22:42524353-42524785	Exon_4.5	rs6002605	42494335	A	G	1	0.3125	0.741926	1.3248e-07	0.000258779	1.88e-09	1.0632	ncRNA_intronic	NDUFA6-AS1
Amygdala	chr22:42524353-42524785	Exon_4.5	rs6002606	42494773	T	C	1	0.3125	0.741926	1.3248e-07	0.000258779	3.49e-09	1.0624	ncRNA_intronic	NDUFA6-AS1
Amygdala	chr22:42524353-42524785	Exon_4.5	rs6002609	42496829	C	A	0.807444	0.2784	0.743167	1.21095e-07	0.00023991	5.62e-10	1.0656	ncRNA_intronic	NDUFA6-AS1
Amygdala	chr22:42524353-42524785	Exon_4.5	rs6002610	42496979	C	T	1	0.3125	0.741926	1.3248e-07	0.000258779	1.48e-09	1.0636	ncRNA_intronic	NDUFA6-AS1
Amygdala	chr22:42524353-42524785	Exon_4.5	rs12157818	42498204	C	T	1	0.3125	0.741926	1.3248e-07	0.000258779	1.62e-09	1.0634	ncRNA_intronic	NDUFA6-AS1
Amygdala	chr22:42524353-42524785	Exon_4.5	rs9620026	42498578	C	T	1	0.3125	0.741926	1.3248e-07	0.000258779	1.51e-09	1.0635	ncRNA_intronic	NDUFA6-AS1
Amygdala	chr22:42524353-42524785	Exon_4.5	rs28817600	42498675	A	G	1	0.3125	0.741926	1.3248e-07	0.000258779	2.93e-09	1.0627	ncRNA_intronic	NDUFA6-AS1
Amygdala	chr22:42524353-42524785	Exon_4.5	rs28791586	42500483	A	G	1	0.3125	0.741926	1.3248e-07	0.000258779	1.44e-09	1.0636	ncRNA_intronic	NDUFA6-AS1
Amygdala	chr22:42524353-42524785	Exon_4.5	rs2839708	42500745	A	G	1	0.3125	0.741926	1.3248e-07	0.000258779	1.54e-09	1.0635	ncRNA_intronic	NDUFA6-AS1
Amygdala	chr22:42524353-42524785	Exon_4.5	rs6519306	42501217	T	C	1	0.3125	0.741926	1.3248e-07	0.000258779	1.23e-09	1.0639	ncRNA_intronic	NDUFA6-AS1
Amygdala	chr22:42524353-42524785	Exon_4.5	rs6002614	42501802	G	A	1	0.3125	0.741926	1.3248e-07	0.000258779	1.29e-09	1.0638	ncRNA_intronic	NDUFA6-AS1
Amygdala	chr22:42524353-42524785	Exon_4.5	rs6002615	42503608	A	G	0.974655	0.3068	0.755488	5.25122e-08	0.000116079	1.59e-09	1.0634	ncRNA_intronic	NDUFA6-AS1
Amygdala	chr22:42524353-42524785	Exon_4.5	rs6002616	42504679	A	G	1	0.3125	0.741926	1.3248e-07	0.000258779	2.25e-09	1.0628	ncRNA_intronic	NDUFA6-AS1
Amygdala	chr22:42524353-42524785	Exon_4.5	rs8141702	42504918	G	A	0.974655	0.3068	0.731404	1.22334e-07	0.000241935	5.29e-10	1.0653	ncRNA_intronic	NDUFA6-AS1
Amygdala	chr22:42524353-42524785	Exon_4.5	rs5996113	42506081	C	G	0.974655	0.3068	0.731404	1.22334e-07	0.000241935	6.71e-10	1.0649	ncRNA_intronic	NDUFA6-AS1
Amygdala	chr22:42524353-42524785	Exon_4.5	rs7364289	42506193	A	C	1	0.3125	0.741926	1.3248e-07	0.000258779	1.47e-09	1.0639	ncRNA_intronic	NDUFA6-AS1
Amygdala	chr22:42524353-42524785	Exon_4.5	rs7364293	42506370	C	T	1	0.3125	0.741926	1.3248e-07	0.000258779	2.09e-09	1.063	ncRNA_intronic	NDUFA6-AS1
Amygdala	chr22:42524353-42524785	Exon_4.5	rs2413669	42507748	A	C	1	0.3125	0.741926	1.3248e-07	0.000258779	1.58e-09	1.0635	ncRNA_intronic	NDUFA6-AS1
Amygdala	chr22:42524353-42524785	Exon_4.5	rs6002618	42507859	G	C	1	0.3125	0.741926	1.3248e-07	0.000258779	1.65e-09	1.0634	ncRNA_intronic	NDUFA6-AS1
Amygdala	chr22:42524353-42524785	Exon_4.5	rs5996115	42510983	C	G	1	0.3125	0.741926	1.3248e-07	0.000258779	1.42e-09	1.0636	ncRNA_intronic	NDUFA6-AS1
Amygdala	chr22:42524353-42524785	Exon_4.5	rs6002621	42511002	A	C	0.974655	0.3068	0.731404	1.22334e-07	0.000241935	1.14e-09	1.064	ncRNA_intronic	NDUFA6-AS1
Amygdala	chr22:42524353-42524785	Exon_4.5	rs2839710	42511550	T	C	1	0.3125	0.741926	1.3248e-07	0.000258779	1.71e-09	1.0633	ncRNA_intronic	NDUFA6-AS1
Amygdala	chr22:42524353-42524785	Exon_4.5	rs7286375	42512297	G	C	1	0.3125	0.741926	1.3248e-07	0.000258779	5.36e-09	1.0623	ncRNA_intronic	NDUFA6-AS1
Amygdala	chr22:42524353-42524785	Exon_4.5	rs61665536	42512613	A	G	1	0.3125	0.741926	1.3248e-07	0.000258779	1.47e-09	1.0636	ncRNA_intronic	NDUFA6-AS1
Amygdala	chr22:42524353-42524785	Exon_4.5	rs2413672	42513261	C	T	1	0.3125	0.741926	1.3248e-07	0.000258779	1.5e-09	1.0636	ncRNA_intronic	NDUFA6-AS1
Amygdala	chr22:42524353-42524785	Exon_4.5	rs6002623	42513761	G	A	1	0.3125	0.741926	1.3248e-07	0.000258779	1.41e-09	1.0637	ncRNA_intronic	NDUFA6-AS1
Amygdala	chr22:42524353-42524785	Exon_4.5	rs6002624	42513824	G	C	1	0.3125	0.741926	1.3248e-07	0.000258779	1.83e-09	1.0632	ncRNA_intronic	NDUFA6-AS1
Amygdala	chr22:42524353-42524785	Exon_4.5	rs11090076	42514190	T	C	0.974655	0.3068	0.756381	6.02023e-08	0.000131027	7.69e-10	1.0647	ncRNA_intronic	NDUFA6-AS1
Amygdala	chr22:42524353-42524785	Exon_4.5	rs8143153	42515637	G	C	1	0.3125	0.741926	1.3248e-07	0.000258779	2.13e-09	1.0629	ncRNA_intronic	NDUFA6-AS1
Amygdala	chr22:42524353-42524785	Exon_4.5	rs12161070	42515740	C	A	1	0.3125	0.741926	1.3248e-07	0.000258779	3.54e-09	1.0627	ncRNA_intronic	NDUFA6-AS1
Amygdala	chr22:42524353-42524785	Exon_4.5	rs12161096	42515749	C	T	1	0.3125	0.741926	1.3248e-07	0.000258779	2.91e-09	1.0631	ncRNA_intronic	NDUFA6-AS1
Amygdala	chr22:42524353-42524785	Exon_4.5	rs12157344	42515758	G	A	1	0.3125	0.741926	1.3248e-07	0.000258779	1.95e-09	1.0638	ncRNA_intronic	NDUFA6-AS1
Amygdala	chr22:42524353-42524785	Exon_4.5	rs8138678	42516229	A	G	1	0.3125	0.741926	1.3248e-07	0.000258779	1.97e-09	1.0631	ncRNA_intronic	NDUFA6-AS1
Amygdala	chr22:42524353-42524785	Exon_4.5	rs5996116	42517492	G	A	1	0.3125	0.741926	1.3248e-07	0.000258779	1.74e-09	1.0633	ncRNA_intronic	NDUFA6-AS1
Amygdala	chr22:42524353-42524785	Exon_4.5	rs764481	42518426	G	A	1	0.3125	0.741926	1.3248e-07	0.000258779	1.75e-09	1.0633	ncRNA_intronic	NDUFA6-AS1
Amygdala	chr22:42524353-42524785	Exon_4.5	rs116390392	42522312	T	C	0.764372	0.2898	0.689831	3.37963e-07	0.000584822	4.21e-10	0.93734	downstream	CYP2D6,LOC101929829,NDUFA6-AS1
Amygdala	chr22:42524353-42524785	Exon_4.5	rs28371730	42523209	T	C	0.94889	0.3125	0.69278	4.66521e-07	0.000771435	5.66e-09	0.94183	ncRNA_intronic	LOC101929829
Amygdala	chr22:42524353-42524785	Exon_4.5	rs16947	42523943	A	G	0.953897	0.3239	0.688047	3.25483e-07	0.000565927	3.95e-09	0.94125	exonic	CYP2D6		nonsynonymous SNV	CYP2D6:NM_001025161:exon5:c.T733C:p.C245R,CYP2D6:NM_000106:exon6:c.T886C:p.C296R
Amygdala	chr22:42524353-42524785	Exon_4.5	rs1080983	42528568	T	C	0.764372	0.2898	0.689181	2.99972e-07	0.000530157	1.15e-09	0.93857	intergenic	LOC101929829,CYP2D7	dist=1685;dist=7646
Amygdala	chr22:42524353-42524785	Exon_4.5	rs9623531	42531700	C	T	0.828591	0.2841	0.730072	2.29914e-07	0.000421018	1.12e-10	0.93448	intergenic	LOC101929829,CYP2D7	dist=4817;dist=4514
Amygdala	chr22:42524353-42524785	Exon_4.5	rs28712237	42534051	A	G	0.924359	0.3068	0.717352	2.10966e-07	0.000390369	3.28e-10	0.93643	intergenic	LOC101929829,CYP2D7	dist=7168;dist=2163
Amygdala	chr22:42524353-42524785	Exon_4.5	rs4993393	42534075	G	A	0.975597	0.3182	0.727132	1.14601e-07	0.000228314	5.55e-10	0.93778	intergenic	LOC101929829,CYP2D7	dist=7192;dist=2139
Amygdala	chr22:42524353-42524785	Exon_4.5	rs28515621	42534126	G	T	0.975597	0.3182	0.727132	1.14601e-07	0.000228314	2.28e-10	0.9362	intergenic	LOC101929829,CYP2D7	dist=7243;dist=2088
Amygdala	chr22:42524353-42524785	Exon_4.5	rs28570317	42534276	C	G	0.975597	0.3182	0.727132	1.14601e-07	0.000228314	3.75e-10	0.93706	intergenic	LOC101929829,CYP2D7	dist=7393;dist=1938
Amygdala	chr22:42524353-42524785	Exon_4.5	rs6002633	42534600	T	C	0.900837	0.3011	0.708721	5.78951e-07	0.000935481	9.54e-11	0.93458	intergenic	LOC101929829,CYP2D7	dist=7717;dist=1614
Amygdala	chr22:42524353-42524785	Exon_4.5	rs1058167	42538029	A	G	0.917261	0.3352	0.720442	1.78791e-07	0.000336682	4.39e-11	0.9339	ncRNA_exonic	CYP2D7
Amygdala	chr22:42524353-42524785	Exon_4.5	rs28514673	42538229	G	A	0.950358	0.3011	0.744332	4.92992e-08	0.0001093	4.8e-11	0.93334	ncRNA_intronic	CYP2D7
Amygdala	chr22:42524353-42524785	Exon_4.5	rs2854743	42543017	A	C	0.84923	0.3011	0.746668	2.07153e-07	0.000383755	1.49e-10	0.93589	intergenic	CYP2D7,TCF20	dist=2442;dist=13002
Anterior cingulate cortex (BA24)	chr22:42524947-42525739	Exon_2.4	rs4822076	42364057	C	T	0.790428	0.2477	0.686593	4.9035e-07	0.000761389	5.34e-09	0.93941	intergenic	LINC00634,SEPT3	dist=9111;dist=8874
Anterior cingulate cortex (BA24)	chr22:42524947-42525739	Exon_2.4	rs2301521	42423110	G	C	0.814411	0.2523	0.821283	7.17352e-10	2.27649e-06	1.7e-10	0.93653	exonic	WBP2NL		nonsynonymous SNV	WBP2NL:NM_152613:exon6:c.G855C:p.Q285H
Anterior cingulate cortex (BA24)	chr22:42524947-42525739	Exon_2.4	rs133350	42429049	A	G	0.835555	0.2569	0.817938	4.94338e-10	1.61037e-06	1.48e-10	0.93633	intergenic	WBP2NL,NAGA	dist=4572;dist=25289
Anterior cingulate cortex (BA24)	chr22:42524947-42525739	Exon_2.4	rs5751204	42433801	C	T	0.904165	0.2615	0.817786	5.34586e-10	1.73115e-06	1.9e-10	0.9367	intergenic	WBP2NL,NAGA	dist=9324;dist=20537
Anterior cingulate cortex (BA24)	chr22:42524947-42525739	Exon_2.4	rs133352	42434022	C	A	0.951296	0.2706	0.786316	1.73201e-09	5.12797e-06	3.75e-10	0.93771	intergenic	WBP2NL,NAGA	dist=9545;dist=20316
Anterior cingulate cortex (BA24)	chr22:42524947-42525739	Exon_2.4	rs133353	42437366	G	A	0.928416	0.2752	0.734899	9.5289e-09	2.37457e-05	6.67e-10	0.93826	intergenic	WBP2NL,NAGA	dist=12889;dist=16972
Anterior cingulate cortex (BA24)	chr22:42524947-42525739	Exon_2.4	rs133355	42440285	G	A	0.951296	0.2706	0.786316	1.73201e-09	5.12797e-06	2.88e-10	0.93743	intergenic	WBP2NL,NAGA	dist=15808;dist=14053
Anterior cingulate cortex (BA24)	chr22:42524947-42525739	Exon_2.4	rs133356	42441302	G	A	0.951296	0.2706	0.786316	1.73201e-09	5.12797e-06	2.07e-10	0.93661	intergenic	WBP2NL,NAGA	dist=16825;dist=13036
Anterior cingulate cortex (BA24)	chr22:42524947-42525739	Exon_2.4	rs6002586	42441412	C	T	0.904165	0.2615	0.817786	5.34586e-10	1.73115e-06	1.74e-10	1.0677	intergenic	WBP2NL,NAGA	dist=16935;dist=12926
Anterior cingulate cortex (BA24)	chr22:42524947-42525739	Exon_2.4	rs5758559	42444489	G	A	0.9082	0.2798	0.715441	1.08685e-08	2.66935e-05	5.26e-11	0.93483	intergenic	WBP2NL,NAGA	dist=20012;dist=9849
Anterior cingulate cortex (BA24)	chr22:42524947-42525739	Exon_2.4	rs5758562	42448238	C	G	0.835555	0.2569	0.817938	4.94338e-10	1.61037e-06	1.96e-10	0.93675	intergenic	WBP2NL,NAGA	dist=23761;dist=6100
Anterior cingulate cortex (BA24)	chr22:42524947-42525739	Exon_2.4	rs5751209	42451603	A	G	0.811841	0.2615	0.823563	4.24262e-10	1.39746e-06	2.5e-10	0.93711	intergenic	WBP2NL,NAGA	dist=27126;dist=2735
Anterior cingulate cortex (BA24)	chr22:42524947-42525739	Exon_2.4	rs5758566	42454354	G	A	0.951296	0.2706	0.786316	1.73201e-09	5.12797e-06	2.28e-10	0.9373	UTR3	NAGA	NM_000262:c.*1929C>T
Anterior cingulate cortex (BA24)	chr22:42524947-42525739	Exon_2.4	rs2854837	42458481	G	A	0.904165	0.2615	0.817786	5.34586e-10	1.73115e-06	1.31e-10	0.93615	intronic	NAGA
Anterior cingulate cortex (BA24)	chr22:42524947-42525739	Exon_2.4	rs2413666	42459622	C	T	0.903971	0.2798	0.758739	9.3555e-09	2.33824e-05	1.84e-09	0.94056	intronic	NAGA
Anterior cingulate cortex (BA24)	chr22:42524947-42525739	Exon_2.4	rs133368	42463689	T	C	0.951296	0.2706	0.786316	1.73201e-09	5.12797e-06	3.31e-10	0.93796	intronic	NAGA
Anterior cingulate cortex (BA24)	chr22:42524947-42525739	Exon_2.4	rs133369	42463814	C	T	0.879923	0.2661	0.787901	1.54306e-09	4.62615e-06	3.05e-10	0.93784	exonic	NAGA		synonymous SNV	NAGA:NM_000262:exon3:c.G279A:p.P93P
Anterior cingulate cortex (BA24)	chr22:42524947-42525739	Exon_2.4	rs133370	42465260	T	C	0.976008	0.2661	0.781411	1.58951e-09	4.75391e-06	1.88e-09	0.9406	intronic	NAGA
Anterior cingulate cortex (BA24)	chr22:42524947-42525739	Exon_2.4	rs133371	42465574	G	A	0.976008	0.2661	0.781411	1.58951e-09	4.75391e-06	1.3e-09	0.94003	intronic	NAGA
Anterior cingulate cortex (BA24)	chr22:42524947-42525739	Exon_2.4	rs133374	42465941	G	A	0.976008	0.2661	0.781411	1.58951e-09	4.75391e-06	1.69e-09	0.94043	intronic	NAGA
Anterior cingulate cortex (BA24)	chr22:42524947-42525739	Exon_2.4	rs133375	42466509	C	G	1	0.2706	0.779139	1.81983e-09	5.33851e-06	1.5e-09	0.94025	UTR5	NAGA	NM_000262:c.-208G>C
Anterior cingulate cortex (BA24)	chr22:42524947-42525739	Exon_2.4	rs133377	42466950	C	T	1	0.2706	0.779139	1.81983e-09	5.33851e-06	2.62e-09	0.94112	upstream	NAGA
Anterior cingulate cortex (BA24)	chr22:42524947-42525739	Exon_2.4	rs2859438	42466980	A	T	1	0.2706	0.779139	1.81983e-09	5.33851e-06	2.31e-09	0.94092	upstream	NAGA
Anterior cingulate cortex (BA24)	chr22:42524947-42525739	Exon_2.4	rs133378	42467695	G	C	1	0.2706	0.779139	1.81983e-09	5.33851e-06	2.31e-09	0.94061	upstream	NAGA
Anterior cingulate cortex (BA24)	chr22:42524947-42525739	Exon_2.4	rs133379	42468535	A	G	0.85999	0.2523	0.811371	4.72693e-10	1.54627e-06	8.32e-10	0.93903	intergenic	NAGA,FAM109B	dist=1689;dist=1720
Anterior cingulate cortex (BA24)	chr22:42524947-42525739	Exon_2.4	rs133380	42468910	C	T	0.931952	0.2844	0.811712	1.2362e-10	4.4551e-07	1.31e-08	0.9448	intergenic	NAGA,FAM109B	dist=2064;dist=1345
Anterior cingulate cortex (BA24)	chr22:42524947-42525739	Exon_2.4	rs13057094	42470317	T	C	0.85999	0.2523	0.811371	4.72693e-10	1.54627e-06	7.38e-10	0.93884	UTR5	FAM109B	NM_001002034:c.-2981T>C
Anterior cingulate cortex (BA24)	chr22:42524947-42525739	Exon_2.4	rs4822088	42470589	G	C	1	0.2706	0.779139	1.81983e-09	5.33851e-06	9.62e-09	0.9429	intronic	FAM109B
Anterior cingulate cortex (BA24)	chr22:42524947-42525739	Exon_2.4	rs133381	42470608	C	G	1	0.2706	0.779139	1.81983e-09	5.33851e-06	2.34e-09	0.94063	intronic	FAM109B
Anterior cingulate cortex (BA24)	chr22:42524947-42525739	Exon_2.4	rs133382	42471774	C	T	1	0.2706	0.779139	1.81983e-09	5.33851e-06	1.62e-09	0.94037	intronic	FAM109B
Anterior cingulate cortex (BA24)	chr22:42524947-42525739	Exon_2.4	rs1807494	42474138	C	G	1	0.2706	0.779139	1.81983e-09	5.33851e-06	1.83e-09	1.0632	UTR3	FAM109B	NM_001002034:c.*61C>G
Anterior cingulate cortex (BA24)	chr22:42524947-42525739	Exon_2.4	rs8135801	42475568	A	G	1	0.2706	0.779139	1.81983e-09	5.33851e-06	2.33e-09	1.0628	upstream;downstream	SMDT1;FAM109B
Anterior cingulate cortex (BA24)	chr22:42524947-42525739	Exon_2.4	rs2269524	42475703	T	G	1	0.2706	0.779139	1.81983e-09	5.33851e-06	1.95e-09	1.0631	UTR5	SMDT1	NM_033318:c.-70T>G
Anterior cingulate cortex (BA24)	chr22:42524947-42525739	Exon_2.4	rs6002592	42476754	A	C	1	0.2706	0.779139	1.81983e-09	5.33851e-06	2.13e-09	1.0629	intronic	SMDT1
Anterior cingulate cortex (BA24)	chr22:42524947-42525739	Exon_2.4	rs6002593	42476770	A	T	0.977062	0.2752	0.734727	8.80714e-09	2.2335e-05	2.84e-09	1.0628	intronic	SMDT1
Anterior cingulate cortex (BA24)	chr22:42524947-42525739	Exon_2.4	rs2071711	42477650	G	C	0.85999	0.2523	0.811371	4.72693e-10	1.54627e-06	1.95e-09	1.0634	intronic	SMDT1
Anterior cingulate cortex (BA24)	chr22:42524947-42525739	Exon_2.4	rs4147641	42482502	C	G	1	0.2706	0.779139	1.81983e-09	5.33851e-06	1.75e-09	1.0633	intronic	NDUFA6
Anterior cingulate cortex (BA24)	chr22:42524947-42525739	Exon_2.4	rs6002596	42484466	G	A	1	0.2706	0.779139	1.81983e-09	5.33851e-06	1.74e-09	1.0636	intronic	NDUFA6
Anterior cingulate cortex (BA24)	chr22:42524947-42525739	Exon_2.4	rs4147640	42485292	T	C	1	0.2706	0.779139	1.81983e-09	5.33851e-06	1.57e-09	1.0635	intronic	NDUFA6
Anterior cingulate cortex (BA24)	chr22:42524947-42525739	Exon_2.4	rs68128739	42486028	C	CA	0.952836	0.2615	0.754887	5.92513e-09	1.55848e-05	1.776e-09	0.939695	intronic	NDUFA6
Anterior cingulate cortex (BA24)	chr22:42524947-42525739	Exon_2.4	rs1801311	42486723	G	A	1	0.2706	0.779139	1.81983e-09	5.33851e-06	1.47e-09	1.0636	exonic	NDUFA6		nonsynonymous SNV	NDUFA6:NM_002490:exon1:c.C104T:p.A35V
Anterior cingulate cortex (BA24)	chr22:42524947-42525739	Exon_2.4	rs4147638	42487900	G	A	0.976039	0.2661	0.766907	4.57259e-09	1.22623e-05	2.37e-09	1.0627	ncRNA_intronic	NDUFA6-AS1
Anterior cingulate cortex (BA24)	chr22:42524947-42525739	Exon_2.4	rs6002597	42488160	C	A	1	0.2706	0.779139	1.81983e-09	5.33851e-06	2.36e-09	1.0628	ncRNA_exonic	NDUFA6-AS1
Anterior cingulate cortex (BA24)	chr22:42524947-42525739	Exon_2.4	rs6002598	42488345	A	G	1	0.2706	0.779139	1.81983e-09	5.33851e-06	4.42e-08	1.0586	ncRNA_intronic	NDUFA6-AS1
Anterior cingulate cortex (BA24)	chr22:42524947-42525739	Exon_2.4	rs6002600	42488906	G	A	1	0.2706	0.779139	1.81983e-09	5.33851e-06	1.6e-09	1.0634	ncRNA_intronic	NDUFA6-AS1
Anterior cingulate cortex (BA24)	chr22:42524947-42525739	Exon_2.4	rs6002601	42489058	A	T	1	0.2706	0.779139	1.81983e-09	5.33851e-06	1.54e-09	1.0635	ncRNA_intronic	NDUFA6-AS1
Anterior cingulate cortex (BA24)	chr22:42524947-42525739	Exon_2.4	rs61527837	42490600	C	T	1	0.2706	0.779139	1.81983e-09	5.33851e-06	1.71e-09	1.0637	ncRNA_intronic	NDUFA6-AS1
Anterior cingulate cortex (BA24)	chr22:42524947-42525739	Exon_2.4	rs5996108	42490967	C	T	0.85999	0.2523	0.811371	4.72693e-10	1.54627e-06	4.03e-10	1.0662	ncRNA_intronic	NDUFA6-AS1
Anterior cingulate cortex (BA24)	chr22:42524947-42525739	Exon_2.4	rs8138500	42491734	G	T	1	0.2706	0.779139	1.81983e-09	5.33851e-06	1.27e-09	1.0638	ncRNA_intronic	NDUFA6-AS1
Anterior cingulate cortex (BA24)	chr22:42524947-42525739	Exon_2.4	rs7292241	42492063	G	A	1	0.2706	0.779139	1.81983e-09	5.33851e-06	5.18e-10	1.0654	ncRNA_intronic	NDUFA6-AS1
Anterior cingulate cortex (BA24)	chr22:42524947-42525739	Exon_2.4	rs7291996	42492104	C	T	0.975991	0.2752	0.757054	7.66507e-09	1.97039e-05	1.83e-09	1.0632	ncRNA_intronic	NDUFA6-AS1
Anterior cingulate cortex (BA24)	chr22:42524947-42525739	Exon_2.4	rs6002602	42492225	G	A	1	0.2706	0.779139	1.81983e-09	5.33851e-06	1.18e-09	1.064	ncRNA_intronic	NDUFA6-AS1
Anterior cingulate cortex (BA24)	chr22:42524947-42525739	Exon_2.4	rs6002603	42492362	C	G	1	0.2706	0.779139	1.81983e-09	5.33851e-06	1.21e-09	1.0639	ncRNA_intronic	NDUFA6-AS1
Anterior cingulate cortex (BA24)	chr22:42524947-42525739	Exon_2.4	rs73421049	42492863	G	A	1	0.2706	0.779139	1.81983e-09	5.33851e-06	3.45e-09	1.0624	ncRNA_intronic	NDUFA6-AS1
Anterior cingulate cortex (BA24)	chr22:42524947-42525739	Exon_2.4	rs6002604	42493081	A	T	1	0.2706	0.779139	1.81983e-09	5.33851e-06	1.69e-09	1.0635	ncRNA_intronic	NDUFA6-AS1
Anterior cingulate cortex (BA24)	chr22:42524947-42525739	Exon_2.4	rs5996109	42493098	A	G	1	0.2706	0.779139	1.81983e-09	5.33851e-06	1.95e-09	1.0632	ncRNA_intronic	NDUFA6-AS1
Anterior cingulate cortex (BA24)	chr22:42524947-42525739	Exon_2.4	rs5996110	42493767	A	G	1	0.2706	0.779139	1.81983e-09	5.33851e-06	3.75e-09	1.0623	ncRNA_intronic	NDUFA6-AS1
Anterior cingulate cortex (BA24)	chr22:42524947-42525739	Exon_2.4	rs5996111	42493902	C	T	1	0.2706	0.779139	1.81983e-09	5.33851e-06	5.29e-10	1.0653	ncRNA_intronic	NDUFA6-AS1
Anterior cingulate cortex (BA24)	chr22:42524947-42525739	Exon_2.4	rs6002605	42494335	A	G	1	0.2706	0.779139	1.81983e-09	5.33851e-06	1.88e-09	1.0632	ncRNA_intronic	NDUFA6-AS1
Anterior cingulate cortex (BA24)	chr22:42524947-42525739	Exon_2.4	rs6002606	42494773	T	C	1	0.2706	0.779139	1.81983e-09	5.33851e-06	3.49e-09	1.0624	ncRNA_intronic	NDUFA6-AS1
Anterior cingulate cortex (BA24)	chr22:42524947-42525739	Exon_2.4	rs6002609	42496829	C	A	0.85999	0.2523	0.811371	4.72693e-10	1.54627e-06	5.62e-10	1.0656	ncRNA_intronic	NDUFA6-AS1
Anterior cingulate cortex (BA24)	chr22:42524947-42525739	Exon_2.4	rs6002610	42496979	C	T	1	0.2706	0.779139	1.81983e-09	5.33851e-06	1.48e-09	1.0636	ncRNA_intronic	NDUFA6-AS1
Anterior cingulate cortex (BA24)	chr22:42524947-42525739	Exon_2.4	rs12157818	42498204	C	T	0.930567	0.2752	0.734914	5.43019e-09	1.44156e-05	1.62e-09	1.0634	ncRNA_intronic	NDUFA6-AS1
Anterior cingulate cortex (BA24)	chr22:42524947-42525739	Exon_2.4	rs9620026	42498578	C	T	1	0.2706	0.779139	1.81983e-09	5.33851e-06	1.51e-09	1.0635	ncRNA_intronic	NDUFA6-AS1
Anterior cingulate cortex (BA24)	chr22:42524947-42525739	Exon_2.4	rs28817600	42498675	A	G	1	0.2706	0.779139	1.81983e-09	5.33851e-06	2.93e-09	1.0627	ncRNA_intronic	NDUFA6-AS1
Anterior cingulate cortex (BA24)	chr22:42524947-42525739	Exon_2.4	rs28791586	42500483	A	G	1	0.2706	0.779139	1.81983e-09	5.33851e-06	1.44e-09	1.0636	ncRNA_intronic	NDUFA6-AS1
Anterior cingulate cortex (BA24)	chr22:42524947-42525739	Exon_2.4	rs2839708	42500745	A	G	1	0.2706	0.779139	1.81983e-09	5.33851e-06	1.54e-09	1.0635	ncRNA_intronic	NDUFA6-AS1
Anterior cingulate cortex (BA24)	chr22:42524947-42525739	Exon_2.4	rs6519306	42501217	T	C	1	0.2706	0.779139	1.81983e-09	5.33851e-06	1.23e-09	1.0639	ncRNA_intronic	NDUFA6-AS1
Anterior cingulate cortex (BA24)	chr22:42524947-42525739	Exon_2.4	rs6002614	42501802	G	A	1	0.2706	0.779139	1.81983e-09	5.33851e-06	1.29e-09	1.0638	ncRNA_intronic	NDUFA6-AS1
Anterior cingulate cortex (BA24)	chr22:42524947-42525739	Exon_2.4	rs6002615	42503608	A	G	0.976039	0.2661	0.77221	2.44288e-09	6.95663e-06	1.59e-09	1.0634	ncRNA_intronic	NDUFA6-AS1
Anterior cingulate cortex (BA24)	chr22:42524947-42525739	Exon_2.4	rs6002616	42504679	A	G	1	0.2706	0.779139	1.81983e-09	5.33851e-06	2.25e-09	1.0628	ncRNA_intronic	NDUFA6-AS1
Anterior cingulate cortex (BA24)	chr22:42524947-42525739	Exon_2.4	rs8141702	42504918	G	A	1	0.2706	0.779139	1.81983e-09	5.33851e-06	5.29e-10	1.0653	ncRNA_intronic	NDUFA6-AS1
Anterior cingulate cortex (BA24)	chr22:42524947-42525739	Exon_2.4	rs5996113	42506081	C	G	1	0.2706	0.779139	1.81983e-09	5.33851e-06	6.71e-10	1.0649	ncRNA_intronic	NDUFA6-AS1
Anterior cingulate cortex (BA24)	chr22:42524947-42525739	Exon_2.4	rs7364289	42506193	A	C	1	0.2706	0.779139	1.81983e-09	5.33851e-06	1.47e-09	1.0639	ncRNA_intronic	NDUFA6-AS1
Anterior cingulate cortex (BA24)	chr22:42524947-42525739	Exon_2.4	rs7364293	42506370	C	T	1	0.2706	0.779139	1.81983e-09	5.33851e-06	2.09e-09	1.063	ncRNA_intronic	NDUFA6-AS1
Anterior cingulate cortex (BA24)	chr22:42524947-42525739	Exon_2.4	rs2413669	42507748	A	C	1	0.2706	0.779139	1.81983e-09	5.33851e-06	1.58e-09	1.0635	ncRNA_intronic	NDUFA6-AS1
Anterior cingulate cortex (BA24)	chr22:42524947-42525739	Exon_2.4	rs6002618	42507859	G	C	1	0.2706	0.779139	1.81983e-09	5.33851e-06	1.65e-09	1.0634	ncRNA_intronic	NDUFA6-AS1
Anterior cingulate cortex (BA24)	chr22:42524947-42525739	Exon_2.4	rs5996115	42510983	C	G	1	0.2706	0.779139	1.81983e-09	5.33851e-06	1.42e-09	1.0636	ncRNA_intronic	NDUFA6-AS1
Anterior cingulate cortex (BA24)	chr22:42524947-42525739	Exon_2.4	rs6002621	42511002	A	C	1	0.2706	0.779139	1.81983e-09	5.33851e-06	1.14e-09	1.064	ncRNA_intronic	NDUFA6-AS1
Anterior cingulate cortex (BA24)	chr22:42524947-42525739	Exon_2.4	rs2839710	42511550	T	C	1	0.2706	0.779139	1.81983e-09	5.33851e-06	1.71e-09	1.0633	ncRNA_intronic	NDUFA6-AS1
Anterior cingulate cortex (BA24)	chr22:42524947-42525739	Exon_2.4	rs7286375	42512297	G	C	1	0.2706	0.779139	1.81983e-09	5.33851e-06	5.36e-09	1.0623	ncRNA_intronic	NDUFA6-AS1
Anterior cingulate cortex (BA24)	chr22:42524947-42525739	Exon_2.4	rs61665536	42512613	A	G	1	0.2706	0.779139	1.81983e-09	5.33851e-06	1.47e-09	1.0636	ncRNA_intronic	NDUFA6-AS1
Anterior cingulate cortex (BA24)	chr22:42524947-42525739	Exon_2.4	rs2413672	42513261	C	T	1	0.2706	0.779139	1.81983e-09	5.33851e-06	1.5e-09	1.0636	ncRNA_intronic	NDUFA6-AS1
Anterior cingulate cortex (BA24)	chr22:42524947-42525739	Exon_2.4	rs6002623	42513761	G	A	1	0.2706	0.779139	1.81983e-09	5.33851e-06	1.41e-09	1.0637	ncRNA_intronic	NDUFA6-AS1
Anterior cingulate cortex (BA24)	chr22:42524947-42525739	Exon_2.4	rs6002624	42513824	G	C	1	0.2706	0.779139	1.81983e-09	5.33851e-06	1.83e-09	1.0632	ncRNA_intronic	NDUFA6-AS1
Anterior cingulate cortex (BA24)	chr22:42524947-42525739	Exon_2.4	rs11090076	42514190	T	C	1	0.2706	0.779139	1.81983e-09	5.33851e-06	7.69e-10	1.0647	ncRNA_intronic	NDUFA6-AS1
Anterior cingulate cortex (BA24)	chr22:42524947-42525739	Exon_2.4	rs8143153	42515637	G	C	1	0.2706	0.779139	1.81983e-09	5.33851e-06	2.13e-09	1.0629	ncRNA_intronic	NDUFA6-AS1
Anterior cingulate cortex (BA24)	chr22:42524947-42525739	Exon_2.4	rs12161070	42515740	C	A	1	0.2706	0.779139	1.81983e-09	5.33851e-06	3.54e-09	1.0627	ncRNA_intronic	NDUFA6-AS1
Anterior cingulate cortex (BA24)	chr22:42524947-42525739	Exon_2.4	rs12161096	42515749	C	T	1	0.2706	0.779139	1.81983e-09	5.33851e-06	2.91e-09	1.0631	ncRNA_intronic	NDUFA6-AS1
Anterior cingulate cortex (BA24)	chr22:42524947-42525739	Exon_2.4	rs12157344	42515758	G	A	0.977062	0.2752	0.759287	1.96441e-09	5.72321e-06	1.95e-09	1.0638	ncRNA_intronic	NDUFA6-AS1
Anterior cingulate cortex (BA24)	chr22:42524947-42525739	Exon_2.4	rs8138678	42516229	A	G	1	0.2706	0.779139	1.81983e-09	5.33851e-06	1.97e-09	1.0631	ncRNA_intronic	NDUFA6-AS1
Anterior cingulate cortex (BA24)	chr22:42524947-42525739	Exon_2.4	rs12158568	42516622	T	C	0.976039	0.2661	0.760084	6.84829e-09	1.77831e-05	2.02e-09	1.0635	ncRNA_intronic	NDUFA6-AS1
Anterior cingulate cortex (BA24)	chr22:42524947-42525739	Exon_2.4	rs5996116	42517492	G	A	1	0.2706	0.779139	1.81983e-09	5.33851e-06	1.74e-09	1.0633	ncRNA_intronic	NDUFA6-AS1
Anterior cingulate cortex (BA24)	chr22:42524947-42525739	Exon_2.4	rs764481	42518426	G	A	1	0.2706	0.779139	1.81983e-09	5.33851e-06	1.75e-09	1.0633	ncRNA_intronic	NDUFA6-AS1
Anterior cingulate cortex (BA24)	chr22:42524947-42525739	Exon_2.4	rs116390392	42522312	T	C	0.789594	0.2706	0.667884	4.39457e-08	9.29876e-05	4.21e-10	0.93734	downstream	CYP2D6,LOC101929829,NDUFA6-AS1
Anterior cingulate cortex (BA24)	chr22:42524947-42525739	Exon_2.4	rs28371730	42523209	T	C	0.91166	0.2798	0.675143	4.02308e-08	8.62066e-05	5.66e-09	0.94183	ncRNA_intronic	LOC101929829
Anterior cingulate cortex (BA24)	chr22:42524947-42525739	Exon_2.4	rs16947	42523943	A	G	0.922382	0.289	0.620551	3.08602e-07	0.000513826	3.95e-09	0.94125	exonic	CYP2D6		nonsynonymous SNV	CYP2D6:NM_001025161:exon5:c.T733C:p.C245R,CYP2D6:NM_000106:exon6:c.T886C:p.C296R
Anterior cingulate cortex (BA24)	chr22:42524947-42525739	Exon_2.4	rs1080983	42528568	T	C	0.789594	0.2706	0.646324	1.20567e-07	0.000224363	1.15e-09	0.93857	intergenic	LOC101929829,CYP2D7	dist=1685;dist=7646
Anterior cingulate cortex (BA24)	chr22:42524947-42525739	Exon_2.4	rs9623531	42531700	C	T	0.85999	0.2523	0.811371	4.72693e-10	1.54627e-06	1.12e-10	0.93448	intergenic	LOC101929829,CYP2D7	dist=4817;dist=4514
Anterior cingulate cortex (BA24)	chr22:42524947-42525739	Exon_2.4	rs28712237	42534051	A	G	0.928557	0.2661	0.683275	2.21684e-07	0.000381989	3.28e-10	0.93643	intergenic	LOC101929829,CYP2D7	dist=7168;dist=2163
Anterior cingulate cortex (BA24)	chr22:42524947-42525739	Exon_2.4	rs4993393	42534075	G	A	0.977062	0.2752	0.715319	2.13724e-08	4.9059e-05	5.55e-10	0.93778	intergenic	LOC101929829,CYP2D7	dist=7192;dist=2139
Anterior cingulate cortex (BA24)	chr22:42524947-42525739	Exon_2.4	rs28515621	42534126	G	T	0.977062	0.2752	0.715319	2.13724e-08	4.9059e-05	2.28e-10	0.9362	intergenic	LOC101929829,CYP2D7	dist=7243;dist=2088
Anterior cingulate cortex (BA24)	chr22:42524947-42525739	Exon_2.4	rs28570317	42534276	C	G	0.977062	0.2752	0.715319	2.13724e-08	4.9059e-05	3.75e-10	0.93706	intergenic	LOC101929829,CYP2D7	dist=7393;dist=1938
Anterior cingulate cortex (BA24)	chr22:42524947-42525739	Exon_2.4	rs6002633	42534600	T	C	0.928557	0.2661	0.738686	1.58579e-08	3.74433e-05	9.54e-11	0.93458	intergenic	LOC101929829,CYP2D7	dist=7717;dist=1614
Anterior cingulate cortex (BA24)	chr22:42524947-42525739	Exon_2.4	rs1058167	42538029	A	G	0.860218	0.2936	0.711519	1.42835e-08	3.42039e-05	4.39e-11	0.9339	ncRNA_exonic	CYP2D7
Anterior cingulate cortex (BA24)	chr22:42524947-42525739	Exon_2.4	rs28514673	42538229	G	A	0.976039	0.2661	0.77221	2.44288e-09	6.95663e-06	4.8e-11	0.93334	ncRNA_intronic	CYP2D7
Anterior cingulate cortex (BA24)	chr22:42524947-42525739	Exon_2.4	rs2854743	42543017	A	C	0.857382	0.2615	0.689899	2.82405e-07	0.000475989	1.49e-10	0.93589	intergenic	CYP2D7,TCF20	dist=2442;dist=13002
Anterior cingulate cortex (BA24)	chr22:42524947-42525739	Exon_2.4	rs2743467	42548880	G	A	0.715748	0.2844	0.715814	8.20945e-08	0.000160866	9.25e-11	0.93576	intergenic	CYP2D7,TCF20	dist=8305;dist=7139
Anterior cingulate cortex (BA24)	chr22:42524947-42525739	Exon_2.4	rs2743468	42548954	A	G	0.715748	0.2844	0.715814	8.20945e-08	0.000160866	1.1e-10	0.93601	intergenic	CYP2D7,TCF20	dist=8379;dist=7065
Anterior cingulate cortex (BA24)	chr22:42524947-42525739	Exon_2.4	rs17002876	42599647	G	C	0.620914	0.2752	0.735471	2.48667e-08	5.65246e-05	4.69e-11	0.93615	intronic	TCF20
Anterior cingulate cortex (BA24)	chr22:42524947-42525739	Exon_2.4	rs2143139	42614401	G	C	0.582145	0.2752	0.677314	4.59767e-07	0.000720276	8.59e-11	0.937	intergenic	TCF20,OGFRP1	dist=3054;dist=51358
Anterior cingulate cortex (BA24)	chr22:42524947-42525739	Exon_2.4	rs134867	42651221	T	C	0.548636	0.3165	0.706806	1.81487e-08	4.21944e-05	8.92e-10	0.94062	intergenic	TCF20,OGFRP1	dist=39874;dist=14538
Anterior cingulate cortex (BA24)	chr22:42524947-42525739	Exon_2.4	rs134874	42661144	A	G	0.696686	0.2752	0.760143	2.5575e-08	5.79799e-05	3.18e-11	0.93561	intergenic	TCF20,OGFRP1	dist=49797;dist=4615
Anterior cingulate cortex (BA24)	chr22:42524947-42525739	Exon_2.4	rs134878	42663874	A	G	0.609557	0.2798	0.70454	4.29571e-08	9.12927e-05	8.59e-11	0.937	intergenic	TCF20,OGFRP1	dist=52527;dist=1885
Anterior cingulate cortex (BA24)	chr22:42524947-42525739	Exon_2.4	rs134885	42673811	C	G	0.627561	0.3165	0.628783	3.9561e-07	0.000632883	8.43e-11	0.93731	intergenic	OGFRP1,LINC01315	dist=2943;dist=86595
Anterior cingulate cortex (BA24)	chr22:42524947-42525739	Exon_2.4	rs134887	42674239	A	G	0.63392	0.3119	0.643861	2.50117e-07	0.000426312	8.48e-11	0.93732	intergenic	OGFRP1,LINC01315	dist=3371;dist=86167
Anterior cingulate cortex (BA24)	chr22:42524947-42525739	Exon_2.4	rs134888	42674281	C	T	0.627561	0.3165	0.628783	3.9561e-07	0.000632883	3.55e-11	0.93611	intergenic	OGFRP1,LINC01315	dist=3413;dist=86125
Anterior cingulate cortex (BA24)	chr22:42524947-42525739	Exon_2.4	rs134889	42674350	A	T	0.627561	0.3165	0.628783	3.9561e-07	0.000632883	9.91e-11	0.93754	intergenic	OGFRP1,LINC01315	dist=3482;dist=86056
Anterior cingulate cortex (BA24)	chr22:42524947-42525739	Exon_2.4	rs134891	42675882	T	C	0.63392	0.3119	0.643861	2.50117e-07	0.000426312	1.16e-10	0.93776	intergenic	OGFRP1,LINC01315	dist=5014;dist=84524
Anterior cingulate cortex (BA24)	chr22:42524947-42525739	Exon_2.4	rs134899	42683030	T	G	0.641243	0.3073	0.668887	1.6878e-07	0.000302439	8.48e-11	0.93732	intergenic	OGFRP1,LINC01315	dist=12162;dist=77376
Anterior cingulate cortex (BA24)	chr22:42524947-42525739	Exon_2.4	rs134901	42683520	C	T	0.641243	0.3073	0.668887	1.6878e-07	0.000302439	1.29e-10	0.93758	intergenic	OGFRP1,LINC01315	dist=12652;dist=76886
Anterior cingulate cortex (BA24)	chr22:42524947-42525739	Exon_2.4	rs134903	42684913	C	A	0.706159	0.2982	0.660284	2.28602e-07	0.000392717	5.88e-11	0.93681	intergenic	OGFRP1,LINC01315	dist=14045;dist=75493
Anterior cingulate cortex (BA24)	chr22:42524947-42525034	Exon_3.4	rs12158335	42324622	T	G	0.44301	0.2431	0.796859	1.52044e-07	0.000275822	1.38e-08	1.0688	intergenic	TNFRSF13C,CENPM	dist=1801;dist=10119
Anterior cingulate cortex (BA24)	chr22:42524947-42525034	Exon_3.4	rs9620001	42330229	T	C	0.47874	0.1927	0.781644	4.67121e-07	0.000729644	3.16e-10	1.0792	intergenic	TNFRSF13C,CENPM	dist=7408;dist=4512
Anterior cingulate cortex (BA24)	chr22:42524947-42525034	Exon_3.4	rs10154646	42331409	G	C	0.47874	0.1927	0.781644	4.67121e-07	0.000729644	7.43e-11	1.0825	intergenic	TNFRSF13C,CENPM	dist=8588;dist=3332
Anterior cingulate cortex (BA24)	chr22:42524947-42525034	Exon_3.4	rs1047997	42334953	C	G	0.47874	0.1927	0.781644	4.67121e-07	0.000729644	8.08e-11	1.0823	UTR3	CENPM	NM_001110215:c.*107G>C,NM_024053:c.*107G>C,NM_001002876:c.*234G>C
Anterior cingulate cortex (BA24)	chr22:42524947-42525034	Exon_3.4	rs6002548	42337040	T	G	0.492118	0.1972	0.820911	7.62399e-08	0.000150265	6.33e-11	1.0828	intronic	CENPM
Anterior cingulate cortex (BA24)	chr22:42524947-42525034	Exon_3.4	rs6002552	42338351	G	A	0.47874	0.1927	0.781644	4.67121e-07	0.000729644	5.45e-11	1.0831	intronic	CENPM
Anterior cingulate cortex (BA24)	chr22:42524947-42525034	Exon_3.4	rs6002554	42339095	T	C	0.492118	0.1972	0.820911	7.62399e-08	0.000150265	6.47e-11	1.0828	intronic	CENPM
Anterior cingulate cortex (BA24)	chr22:42524947-42525034	Exon_3.4	rs3752591	42339516	A	G	0.492118	0.1972	0.820911	7.62399e-08	0.000150265	7.61e-11	1.0824	intronic	CENPM
Anterior cingulate cortex (BA24)	chr22:42524947-42525034	Exon_3.4	rs1023498	42340569	C	T	0.47874	0.1927	0.781644	4.67121e-07	0.000729644	4.03e-11	1.0837	intronic	CENPM
Anterior cingulate cortex (BA24)	chr22:42524947-42525034	Exon_3.4	rs1023499	42340582	T	C	0.492118	0.1972	0.820911	7.62399e-08	0.000150265	3.76e-11	1.0838	intronic	CENPM
Anterior cingulate cortex (BA24)	chr22:42524947-42525034	Exon_3.4	rs1023500	42340844	T	C	0.492118	0.1972	0.820911	7.62399e-08	0.000150265	3.08e-11	1.0842	intronic	CENPM
Anterior cingulate cortex (BA24)	chr22:42524947-42525034	Exon_3.4	rs7293091	42341308	A	G	0.492118	0.1972	0.820911	7.62399e-08	0.000150265	4.29e-11	1.0836	exonic	CENPM		synonymous SNV	CENPM:NM_001002876:exon4:c.T231C:p.S77S,CENPM:NM_024053:exon4:c.T231C:p.S77S
Anterior cingulate cortex (BA24)	chr22:42524947-42525034	Exon_3.4	rs5996096	42361336	G	A	0.579251	0.2156	0.804396	2.33999e-07	0.000401483	4.19e-08	1.0676	intergenic	LINC00634,SEPT3	dist=6390;dist=11595
Anterior cingulate cortex (BA24)	chr22:42524947-42525034	Exon_3.4	rs4822076	42364057	C	T	0.790428	0.2477	0.918115	4.9725e-10	1.61896e-06	5.34e-09	0.93941	intergenic	LINC00634,SEPT3	dist=9111;dist=8874
Anterior cingulate cortex (BA24)	chr22:42524947-42525034	Exon_3.4	rs2301521	42423110	G	C	0.814411	0.2523	1.01721	2.32471e-12	1.08509e-08	1.7e-10	0.93653	exonic	WBP2NL		nonsynonymous SNV	WBP2NL:NM_152613:exon6:c.G855C:p.Q285H
Anterior cingulate cortex (BA24)	chr22:42524947-42525034	Exon_3.4	rs133350	42429049	A	G	0.835555	0.2569	1.00767	1.99707e-12	9.4238e-09	1.48e-10	0.93633	intergenic	WBP2NL,NAGA	dist=4572;dist=25289
Anterior cingulate cortex (BA24)	chr22:42524947-42525034	Exon_3.4	rs5751204	42433801	C	T	0.904165	0.2615	1.01283	1.55468e-12	7.55055e-09	1.9e-10	0.9367	intergenic	WBP2NL,NAGA	dist=9324;dist=20537
Anterior cingulate cortex (BA24)	chr22:42524947-42525034	Exon_3.4	rs133352	42434022	C	A	0.951296	0.2706	0.966458	1.25216e-11	5.12458e-08	3.75e-10	0.93771	intergenic	WBP2NL,NAGA	dist=9545;dist=20316
Anterior cingulate cortex (BA24)	chr22:42524947-42525034	Exon_3.4	rs133353	42437366	G	A	0.928416	0.2752	0.918252	4.83046e-11	1.837e-07	6.67e-10	0.93826	intergenic	WBP2NL,NAGA	dist=12889;dist=16972
Anterior cingulate cortex (BA24)	chr22:42524947-42525034	Exon_3.4	rs133355	42440285	G	A	0.951296	0.2706	0.966458	1.25216e-11	5.12458e-08	2.88e-10	0.93743	intergenic	WBP2NL,NAGA	dist=15808;dist=14053
Anterior cingulate cortex (BA24)	chr22:42524947-42525034	Exon_3.4	rs133356	42441302	G	A	0.951296	0.2706	0.966458	1.25216e-11	5.12458e-08	2.07e-10	0.93661	intergenic	WBP2NL,NAGA	dist=16825;dist=13036
Anterior cingulate cortex (BA24)	chr22:42524947-42525034	Exon_3.4	rs6002586	42441412	C	T	0.904165	0.2615	1.01283	1.55468e-12	7.55055e-09	1.74e-10	1.0677	intergenic	WBP2NL,NAGA	dist=16935;dist=12926
Anterior cingulate cortex (BA24)	chr22:42524947-42525034	Exon_3.4	rs5758559	42444489	G	A	0.9082	0.2798	0.886129	9.41918e-11	3.43114e-07	5.26e-11	0.93483	intergenic	WBP2NL,NAGA	dist=20012;dist=9849
Anterior cingulate cortex (BA24)	chr22:42524947-42525034	Exon_3.4	rs5758562	42448238	C	G	0.835555	0.2569	1.00767	1.99707e-12	9.4238e-09	1.96e-10	0.93675	intergenic	WBP2NL,NAGA	dist=23761;dist=6100
Anterior cingulate cortex (BA24)	chr22:42524947-42525034	Exon_3.4	rs5751209	42451603	A	G	0.811841	0.2615	1.01906	1.20209e-12	5.88358e-09	2.5e-10	0.93711	intergenic	WBP2NL,NAGA	dist=27126;dist=2735
Anterior cingulate cortex (BA24)	chr22:42524947-42525034	Exon_3.4	rs5758566	42454354	G	A	0.951296	0.2706	0.966458	1.25216e-11	5.12458e-08	2.28e-10	0.9373	UTR3	NAGA	NM_000262:c.*1929C>T
Anterior cingulate cortex (BA24)	chr22:42524947-42525034	Exon_3.4	rs2854837	42458481	G	A	0.904165	0.2615	1.01283	1.55468e-12	7.55055e-09	1.31e-10	0.93615	intronic	NAGA
Anterior cingulate cortex (BA24)	chr22:42524947-42525034	Exon_3.4	rs2413666	42459622	C	T	0.903971	0.2798	0.954727	3.14559e-11	1.23377e-07	1.84e-09	0.94056	intronic	NAGA
Anterior cingulate cortex (BA24)	chr22:42524947-42525034	Exon_3.4	rs133368	42463689	T	C	0.951296	0.2706	0.966458	1.25216e-11	5.12458e-08	3.31e-10	0.93796	intronic	NAGA
Anterior cingulate cortex (BA24)	chr22:42524947-42525034	Exon_3.4	rs133369	42463814	C	T	0.879923	0.2661	0.963226	1.4887e-11	6.07138e-08	3.05e-10	0.93784	exonic	NAGA		synonymous SNV	NAGA:NM_000262:exon3:c.G279A:p.P93P
Anterior cingulate cortex (BA24)	chr22:42524947-42525034	Exon_3.4	rs133370	42465260	T	C	0.976008	0.2661	0.956807	1.40624e-11	5.74136e-08	1.88e-09	0.9406	intronic	NAGA
Anterior cingulate cortex (BA24)	chr22:42524947-42525034	Exon_3.4	rs133371	42465574	G	A	0.976008	0.2661	0.956807	1.40624e-11	5.74136e-08	1.3e-09	0.94003	intronic	NAGA
Anterior cingulate cortex (BA24)	chr22:42524947-42525034	Exon_3.4	rs133374	42465941	G	A	0.976008	0.2661	0.956807	1.40624e-11	5.74136e-08	1.69e-09	0.94043	intronic	NAGA
Anterior cingulate cortex (BA24)	chr22:42524947-42525034	Exon_3.4	rs133375	42466509	C	G	1	0.2706	0.959116	1.21736e-11	4.98664e-08	1.5e-09	0.94025	UTR5	NAGA	NM_000262:c.-208G>C
Anterior cingulate cortex (BA24)	chr22:42524947-42525034	Exon_3.4	rs133377	42466950	C	T	1	0.2706	0.959116	1.21736e-11	4.98664e-08	2.62e-09	0.94112	upstream	NAGA
Anterior cingulate cortex (BA24)	chr22:42524947-42525034	Exon_3.4	rs2859438	42466980	A	T	1	0.2706	0.959116	1.21736e-11	4.98664e-08	2.31e-09	0.94092	upstream	NAGA
Anterior cingulate cortex (BA24)	chr22:42524947-42525034	Exon_3.4	rs133378	42467695	G	C	1	0.2706	0.959116	1.21736e-11	4.98664e-08	2.31e-09	0.94061	upstream	NAGA
Anterior cingulate cortex (BA24)	chr22:42524947-42525034	Exon_3.4	rs133379	42468535	A	G	0.85999	0.2523	0.995845	2.41443e-12	1.12364e-08	8.32e-10	0.93903	intergenic	NAGA,FAM109B	dist=1689;dist=1720
Anterior cingulate cortex (BA24)	chr22:42524947-42525034	Exon_3.4	rs133380	42468910	C	T	0.931952	0.2844	0.94969	9.83486e-12	4.07146e-08	1.31e-08	0.9448	intergenic	NAGA,FAM109B	dist=2064;dist=1345
Anterior cingulate cortex (BA24)	chr22:42524947-42525034	Exon_3.4	rs13057094	42470317	T	C	0.85999	0.2523	0.995845	2.41443e-12	1.12364e-08	7.38e-10	0.93884	UTR5	FAM109B	NM_001002034:c.-2981T>C
Anterior cingulate cortex (BA24)	chr22:42524947-42525034	Exon_3.4	rs4822088	42470589	G	C	1	0.2706	0.959116	1.21736e-11	4.98664e-08	9.62e-09	0.9429	intronic	FAM109B
Anterior cingulate cortex (BA24)	chr22:42524947-42525034	Exon_3.4	rs133381	42470608	C	G	1	0.2706	0.959116	1.21736e-11	4.98664e-08	2.34e-09	0.94063	intronic	FAM109B
Anterior cingulate cortex (BA24)	chr22:42524947-42525034	Exon_3.4	rs133382	42471774	C	T	1	0.2706	0.959116	1.21736e-11	4.98664e-08	1.62e-09	0.94037	intronic	FAM109B
Anterior cingulate cortex (BA24)	chr22:42524947-42525034	Exon_3.4	rs1807494	42474138	C	G	1	0.2706	0.959116	1.21736e-11	4.98664e-08	1.83e-09	1.0632	UTR3	FAM109B	NM_001002034:c.*61C>G
Anterior cingulate cortex (BA24)	chr22:42524947-42525034	Exon_3.4	rs8135801	42475568	A	G	1	0.2706	0.959116	1.21736e-11	4.98664e-08	2.33e-09	1.0628	upstream;downstream	SMDT1;FAM109B
Anterior cingulate cortex (BA24)	chr22:42524947-42525034	Exon_3.4	rs2269524	42475703	T	G	1	0.2706	0.959116	1.21736e-11	4.98664e-08	1.95e-09	1.0631	UTR5	SMDT1	NM_033318:c.-70T>G
Anterior cingulate cortex (BA24)	chr22:42524947-42525034	Exon_3.4	rs6002592	42476754	A	C	1	0.2706	0.959116	1.21736e-11	4.98664e-08	2.13e-09	1.0629	intronic	SMDT1
Anterior cingulate cortex (BA24)	chr22:42524947-42525034	Exon_3.4	rs6002593	42476770	A	T	0.977062	0.2752	0.910104	7.05598e-11	2.61977e-07	2.84e-09	1.0628	intronic	SMDT1
Anterior cingulate cortex (BA24)	chr22:42524947-42525034	Exon_3.4	rs2071711	42477650	G	C	0.85999	0.2523	0.995845	2.41443e-12	1.12364e-08	1.95e-09	1.0634	intronic	SMDT1
Anterior cingulate cortex (BA24)	chr22:42524947-42525034	Exon_3.4	rs4147641	42482502	C	G	1	0.2706	0.959116	1.21736e-11	4.98664e-08	1.75e-09	1.0633	intronic	NDUFA6
Anterior cingulate cortex (BA24)	chr22:42524947-42525034	Exon_3.4	rs6002596	42484466	G	A	1	0.2706	0.959116	1.21736e-11	4.98664e-08	1.74e-09	1.0636	intronic	NDUFA6
Anterior cingulate cortex (BA24)	chr22:42524947-42525034	Exon_3.4	rs4147640	42485292	T	C	1	0.2706	0.959116	1.21736e-11	4.98664e-08	1.57e-09	1.0635	intronic	NDUFA6
Anterior cingulate cortex (BA24)	chr22:42524947-42525034	Exon_3.4	rs68128739	42486028	C	CA	0.952836	0.2615	0.902893	2.75023e-10	9.34488e-07	1.776e-09	0.939695	intronic	NDUFA6
Anterior cingulate cortex (BA24)	chr22:42524947-42525034	Exon_3.4	rs1801311	42486723	G	A	1	0.2706	0.959116	1.21736e-11	4.98664e-08	1.47e-09	1.0636	exonic	NDUFA6		nonsynonymous SNV	NDUFA6:NM_002490:exon1:c.C104T:p.A35V
Anterior cingulate cortex (BA24)	chr22:42524947-42525034	Exon_3.4	rs4147638	42487900	G	A	0.976039	0.2661	0.922119	1.52077e-10	5.35838e-07	2.37e-09	1.0627	ncRNA_intronic	NDUFA6-AS1
Anterior cingulate cortex (BA24)	chr22:42524947-42525034	Exon_3.4	rs6002597	42488160	C	A	1	0.2706	0.959116	1.21736e-11	4.98664e-08	2.36e-09	1.0628	ncRNA_exonic	NDUFA6-AS1
Anterior cingulate cortex (BA24)	chr22:42524947-42525034	Exon_3.4	rs6002598	42488345	A	G	1	0.2706	0.959116	1.21736e-11	4.98664e-08	4.42e-08	1.0586	ncRNA_intronic	NDUFA6-AS1
Anterior cingulate cortex (BA24)	chr22:42524947-42525034	Exon_3.4	rs6002600	42488906	G	A	1	0.2706	0.959116	1.21736e-11	4.98664e-08	1.6e-09	1.0634	ncRNA_intronic	NDUFA6-AS1
Anterior cingulate cortex (BA24)	chr22:42524947-42525034	Exon_3.4	rs6002601	42489058	A	T	1	0.2706	0.959116	1.21736e-11	4.98664e-08	1.54e-09	1.0635	ncRNA_intronic	NDUFA6-AS1
Anterior cingulate cortex (BA24)	chr22:42524947-42525034	Exon_3.4	rs61527837	42490600	C	T	1	0.2706	0.959116	1.21736e-11	4.98664e-08	1.71e-09	1.0637	ncRNA_intronic	NDUFA6-AS1
Anterior cingulate cortex (BA24)	chr22:42524947-42525034	Exon_3.4	rs5996108	42490967	C	T	0.85999	0.2523	0.995845	2.41443e-12	1.12364e-08	4.03e-10	1.0662	ncRNA_intronic	NDUFA6-AS1
Anterior cingulate cortex (BA24)	chr22:42524947-42525034	Exon_3.4	rs8138500	42491734	G	T	1	0.2706	0.959116	1.21736e-11	4.98664e-08	1.27e-09	1.0638	ncRNA_intronic	NDUFA6-AS1
Anterior cingulate cortex (BA24)	chr22:42524947-42525034	Exon_3.4	rs7292241	42492063	G	A	1	0.2706	0.959116	1.21736e-11	4.98664e-08	5.18e-10	1.0654	ncRNA_intronic	NDUFA6-AS1
Anterior cingulate cortex (BA24)	chr22:42524947-42525034	Exon_3.4	rs7291996	42492104	C	T	0.975991	0.2752	0.952512	2.38442e-11	9.55666e-08	1.83e-09	1.0632	ncRNA_intronic	NDUFA6-AS1
Anterior cingulate cortex (BA24)	chr22:42524947-42525034	Exon_3.4	rs6002602	42492225	G	A	1	0.2706	0.959116	1.21736e-11	4.98664e-08	1.18e-09	1.064	ncRNA_intronic	NDUFA6-AS1
Anterior cingulate cortex (BA24)	chr22:42524947-42525034	Exon_3.4	rs6002603	42492362	C	G	1	0.2706	0.959116	1.21736e-11	4.98664e-08	1.21e-09	1.0639	ncRNA_intronic	NDUFA6-AS1
Anterior cingulate cortex (BA24)	chr22:42524947-42525034	Exon_3.4	rs73421049	42492863	G	A	1	0.2706	0.959116	1.21736e-11	4.98664e-08	3.45e-09	1.0624	ncRNA_intronic	NDUFA6-AS1
Anterior cingulate cortex (BA24)	chr22:42524947-42525034	Exon_3.4	rs6002604	42493081	A	T	1	0.2706	0.959116	1.21736e-11	4.98664e-08	1.69e-09	1.0635	ncRNA_intronic	NDUFA6-AS1
Anterior cingulate cortex (BA24)	chr22:42524947-42525034	Exon_3.4	rs5996109	42493098	A	G	1	0.2706	0.959116	1.21736e-11	4.98664e-08	1.95e-09	1.0632	ncRNA_intronic	NDUFA6-AS1
Anterior cingulate cortex (BA24)	chr22:42524947-42525034	Exon_3.4	rs5996110	42493767	A	G	1	0.2706	0.959116	1.21736e-11	4.98664e-08	3.75e-09	1.0623	ncRNA_intronic	NDUFA6-AS1
Anterior cingulate cortex (BA24)	chr22:42524947-42525034	Exon_3.4	rs5996111	42493902	C	T	1	0.2706	0.959116	1.21736e-11	4.98664e-08	5.29e-10	1.0653	ncRNA_intronic	NDUFA6-AS1
Anterior cingulate cortex (BA24)	chr22:42524947-42525034	Exon_3.4	rs6002605	42494335	A	G	1	0.2706	0.959116	1.21736e-11	4.98664e-08	1.88e-09	1.0632	ncRNA_intronic	NDUFA6-AS1
Anterior cingulate cortex (BA24)	chr22:42524947-42525034	Exon_3.4	rs6002606	42494773	T	C	1	0.2706	0.959116	1.21736e-11	4.98664e-08	3.49e-09	1.0624	ncRNA_intronic	NDUFA6-AS1
Anterior cingulate cortex (BA24)	chr22:42524947-42525034	Exon_3.4	rs6002609	42496829	C	A	0.85999	0.2523	0.995845	2.41443e-12	1.12364e-08	5.62e-10	1.0656	ncRNA_intronic	NDUFA6-AS1
Anterior cingulate cortex (BA24)	chr22:42524947-42525034	Exon_3.4	rs6002610	42496979	C	T	1	0.2706	0.959116	1.21736e-11	4.98664e-08	1.48e-09	1.0636	ncRNA_intronic	NDUFA6-AS1
Anterior cingulate cortex (BA24)	chr22:42524947-42525034	Exon_3.4	rs12157818	42498204	C	T	0.930567	0.2752	0.876951	2.78975e-10	9.47681e-07	1.62e-09	1.0634	ncRNA_intronic	NDUFA6-AS1
Anterior cingulate cortex (BA24)	chr22:42524947-42525034	Exon_3.4	rs9620026	42498578	C	T	1	0.2706	0.959116	1.21736e-11	4.98664e-08	1.51e-09	1.0635	ncRNA_intronic	NDUFA6-AS1
Anterior cingulate cortex (BA24)	chr22:42524947-42525034	Exon_3.4	rs28817600	42498675	A	G	1	0.2706	0.959116	1.21736e-11	4.98664e-08	2.93e-09	1.0627	ncRNA_intronic	NDUFA6-AS1
Anterior cingulate cortex (BA24)	chr22:42524947-42525034	Exon_3.4	rs28791586	42500483	A	G	1	0.2706	0.959116	1.21736e-11	4.98664e-08	1.44e-09	1.0636	ncRNA_intronic	NDUFA6-AS1
Anterior cingulate cortex (BA24)	chr22:42524947-42525034	Exon_3.4	rs2839708	42500745	A	G	1	0.2706	0.959116	1.21736e-11	4.98664e-08	1.54e-09	1.0635	ncRNA_intronic	NDUFA6-AS1
Anterior cingulate cortex (BA24)	chr22:42524947-42525034	Exon_3.4	rs6519306	42501217	T	C	1	0.2706	0.959116	1.21736e-11	4.98664e-08	1.23e-09	1.0639	ncRNA_intronic	NDUFA6-AS1
Anterior cingulate cortex (BA24)	chr22:42524947-42525034	Exon_3.4	rs6002614	42501802	G	A	1	0.2706	0.959116	1.21736e-11	4.98664e-08	1.29e-09	1.0638	ncRNA_intronic	NDUFA6-AS1
Anterior cingulate cortex (BA24)	chr22:42524947-42525034	Exon_3.4	rs6002615	42503608	A	G	0.976039	0.2661	0.952118	1.63901e-11	6.66843e-08	1.59e-09	1.0634	ncRNA_intronic	NDUFA6-AS1
Anterior cingulate cortex (BA24)	chr22:42524947-42525034	Exon_3.4	rs6002616	42504679	A	G	1	0.2706	0.959116	1.21736e-11	4.98664e-08	2.25e-09	1.0628	ncRNA_intronic	NDUFA6-AS1
Anterior cingulate cortex (BA24)	chr22:42524947-42525034	Exon_3.4	rs8141702	42504918	G	A	1	0.2706	0.959116	1.21736e-11	4.98664e-08	5.29e-10	1.0653	ncRNA_intronic	NDUFA6-AS1
Anterior cingulate cortex (BA24)	chr22:42524947-42525034	Exon_3.4	rs5996113	42506081	C	G	1	0.2706	0.959116	1.21736e-11	4.98664e-08	6.71e-10	1.0649	ncRNA_intronic	NDUFA6-AS1
Anterior cingulate cortex (BA24)	chr22:42524947-42525034	Exon_3.4	rs7364289	42506193	A	C	1	0.2706	0.959116	1.21736e-11	4.98664e-08	1.47e-09	1.0639	ncRNA_intronic	NDUFA6-AS1
Anterior cingulate cortex (BA24)	chr22:42524947-42525034	Exon_3.4	rs7364293	42506370	C	T	1	0.2706	0.959116	1.21736e-11	4.98664e-08	2.09e-09	1.063	ncRNA_intronic	NDUFA6-AS1
Anterior cingulate cortex (BA24)	chr22:42524947-42525034	Exon_3.4	rs2413669	42507748	A	C	1	0.2706	0.959116	1.21736e-11	4.98664e-08	1.58e-09	1.0635	ncRNA_intronic	NDUFA6-AS1
Anterior cingulate cortex (BA24)	chr22:42524947-42525034	Exon_3.4	rs6002618	42507859	G	C	1	0.2706	0.959116	1.21736e-11	4.98664e-08	1.65e-09	1.0634	ncRNA_intronic	NDUFA6-AS1
Anterior cingulate cortex (BA24)	chr22:42524947-42525034	Exon_3.4	rs5996115	42510983	C	G	1	0.2706	0.959116	1.21736e-11	4.98664e-08	1.42e-09	1.0636	ncRNA_intronic	NDUFA6-AS1
Anterior cingulate cortex (BA24)	chr22:42524947-42525034	Exon_3.4	rs6002621	42511002	A	C	1	0.2706	0.959116	1.21736e-11	4.98664e-08	1.14e-09	1.064	ncRNA_intronic	NDUFA6-AS1
Anterior cingulate cortex (BA24)	chr22:42524947-42525034	Exon_3.4	rs2839710	42511550	T	C	1	0.2706	0.959116	1.21736e-11	4.98664e-08	1.71e-09	1.0633	ncRNA_intronic	NDUFA6-AS1
Anterior cingulate cortex (BA24)	chr22:42524947-42525034	Exon_3.4	rs7286375	42512297	G	C	1	0.2706	0.959116	1.21736e-11	4.98664e-08	5.36e-09	1.0623	ncRNA_intronic	NDUFA6-AS1
Anterior cingulate cortex (BA24)	chr22:42524947-42525034	Exon_3.4	rs61665536	42512613	A	G	1	0.2706	0.959116	1.21736e-11	4.98664e-08	1.47e-09	1.0636	ncRNA_intronic	NDUFA6-AS1
Anterior cingulate cortex (BA24)	chr22:42524947-42525034	Exon_3.4	rs2413672	42513261	C	T	1	0.2706	0.959116	1.21736e-11	4.98664e-08	1.5e-09	1.0636	ncRNA_intronic	NDUFA6-AS1
Anterior cingulate cortex (BA24)	chr22:42524947-42525034	Exon_3.4	rs6002623	42513761	G	A	1	0.2706	0.959116	1.21736e-11	4.98664e-08	1.41e-09	1.0637	ncRNA_intronic	NDUFA6-AS1
Anterior cingulate cortex (BA24)	chr22:42524947-42525034	Exon_3.4	rs6002624	42513824	G	C	1	0.2706	0.959116	1.21736e-11	4.98664e-08	1.83e-09	1.0632	ncRNA_intronic	NDUFA6-AS1
Anterior cingulate cortex (BA24)	chr22:42524947-42525034	Exon_3.4	rs11090076	42514190	T	C	1	0.2706	0.959116	1.21736e-11	4.98664e-08	7.69e-10	1.0647	ncRNA_intronic	NDUFA6-AS1
Anterior cingulate cortex (BA24)	chr22:42524947-42525034	Exon_3.4	rs8143153	42515637	G	C	1	0.2706	0.959116	1.21736e-11	4.98664e-08	2.13e-09	1.0629	ncRNA_intronic	NDUFA6-AS1
Anterior cingulate cortex (BA24)	chr22:42524947-42525034	Exon_3.4	rs12161070	42515740	C	A	1	0.2706	0.959116	1.21736e-11	4.98664e-08	3.54e-09	1.0627	ncRNA_intronic	NDUFA6-AS1
Anterior cingulate cortex (BA24)	chr22:42524947-42525034	Exon_3.4	rs12161096	42515749	C	T	1	0.2706	0.959116	1.21736e-11	4.98664e-08	2.91e-09	1.0631	ncRNA_intronic	NDUFA6-AS1
Anterior cingulate cortex (BA24)	chr22:42524947-42525034	Exon_3.4	rs12157344	42515758	G	A	0.977062	0.2752	0.942652	7.98862e-12	3.36992e-08	1.95e-09	1.0638	ncRNA_intronic	NDUFA6-AS1
Anterior cingulate cortex (BA24)	chr22:42524947-42525034	Exon_3.4	rs8138678	42516229	A	G	1	0.2706	0.959116	1.21736e-11	4.98664e-08	1.97e-09	1.0631	ncRNA_intronic	NDUFA6-AS1
Anterior cingulate cortex (BA24)	chr22:42524947-42525034	Exon_3.4	rs12158568	42516622	T	C	0.976039	0.2661	0.942495	4.73465e-11	1.81467e-07	2.02e-09	1.0635	ncRNA_intronic	NDUFA6-AS1
Anterior cingulate cortex (BA24)	chr22:42524947-42525034	Exon_3.4	rs5996116	42517492	G	A	1	0.2706	0.959116	1.21736e-11	4.98664e-08	1.74e-09	1.0633	ncRNA_intronic	NDUFA6-AS1
Anterior cingulate cortex (BA24)	chr22:42524947-42525034	Exon_3.4	rs764481	42518426	G	A	1	0.2706	0.959116	1.21736e-11	4.98664e-08	1.75e-09	1.0633	ncRNA_intronic	NDUFA6-AS1
Anterior cingulate cortex (BA24)	chr22:42524947-42525034	Exon_3.4	rs116390392	42522312	T	C	0.789594	0.2706	0.846099	1.95835e-10	6.82487e-07	4.21e-10	0.93734	downstream	CYP2D6,LOC101929829,NDUFA6-AS1
Anterior cingulate cortex (BA24)	chr22:42524947-42525034	Exon_3.4	rs28371730	42523209	T	C	0.91166	0.2798	0.852316	2.07271e-10	7.20563e-07	5.66e-09	0.94183	ncRNA_intronic	LOC101929829
Anterior cingulate cortex (BA24)	chr22:42524947-42525034	Exon_3.4	rs16947	42523943	A	G	0.922382	0.289	0.826562	2.84648e-10	9.6567e-07	3.95e-09	0.94125	exonic	CYP2D6		nonsynonymous SNV	CYP2D6:NM_001025161:exon5:c.T733C:p.C245R,CYP2D6:NM_000106:exon6:c.T886C:p.C296R
Anterior cingulate cortex (BA24)	chr22:42524947-42525034	Exon_3.4	rs1080983	42528568	T	C	0.789594	0.2706	0.857352	7.68353e-11	2.83629e-07	1.15e-09	0.93857	intergenic	LOC101929829,CYP2D7	dist=1685;dist=7646
Anterior cingulate cortex (BA24)	chr22:42524947-42525034	Exon_3.4	rs9623531	42531700	C	T	0.85999	0.2523	0.995845	2.41443e-12	1.12364e-08	1.12e-10	0.93448	intergenic	LOC101929829,CYP2D7	dist=4817;dist=4514
Anterior cingulate cortex (BA24)	chr22:42524947-42525034	Exon_3.4	rs28712237	42534051	A	G	0.928557	0.2661	0.903075	2.48903e-10	8.56266e-07	3.28e-10	0.93643	intergenic	LOC101929829,CYP2D7	dist=7168;dist=2163
Anterior cingulate cortex (BA24)	chr22:42524947-42525034	Exon_3.4	rs4993393	42534075	G	A	0.977062	0.2752	0.924129	2.26905e-11	9.10496e-08	5.55e-10	0.93778	intergenic	LOC101929829,CYP2D7	dist=7192;dist=2139
Anterior cingulate cortex (BA24)	chr22:42524947-42525034	Exon_3.4	rs28515621	42534126	G	T	0.977062	0.2752	0.924129	2.26905e-11	9.10496e-08	2.28e-10	0.9362	intergenic	LOC101929829,CYP2D7	dist=7243;dist=2088
Anterior cingulate cortex (BA24)	chr22:42524947-42525034	Exon_3.4	rs28570317	42534276	C	G	0.977062	0.2752	0.924129	2.26905e-11	9.10496e-08	3.75e-10	0.93706	intergenic	LOC101929829,CYP2D7	dist=7393;dist=1938
Anterior cingulate cortex (BA24)	chr22:42524947-42525034	Exon_3.4	rs6002633	42534600	T	C	0.928557	0.2661	0.922921	9.8093e-11	3.57007e-07	9.54e-11	0.93458	intergenic	LOC101929829,CYP2D7	dist=7717;dist=1614
Anterior cingulate cortex (BA24)	chr22:42524947-42525034	Exon_3.4	rs1058167	42538029	A	G	0.860218	0.2936	0.850886	8.0497e-10	2.53604e-06	4.39e-11	0.9339	ncRNA_exonic	CYP2D7
Anterior cingulate cortex (BA24)	chr22:42524947-42525034	Exon_3.4	rs28514673	42538229	G	A	0.976039	0.2661	0.952118	1.63901e-11	6.66843e-08	4.8e-11	0.93334	ncRNA_intronic	CYP2D7
Anterior cingulate cortex (BA24)	chr22:42524947-42525034	Exon_3.4	rs2854743	42543017	A	C	0.857382	0.2615	0.879597	2.04281e-09	5.92042e-06	1.49e-10	0.93589	intergenic	CYP2D7,TCF20	dist=2442;dist=13002
Anterior cingulate cortex (BA24)	chr22:42524947-42525034	Exon_3.4	rs2743467	42548880	G	A	0.715748	0.2844	0.778594	2.17849e-07	0.000375967	9.25e-11	0.93576	intergenic	CYP2D7,TCF20	dist=8305;dist=7139
Anterior cingulate cortex (BA24)	chr22:42524947-42525034	Exon_3.4	rs2743468	42548954	A	G	0.715748	0.2844	0.778594	2.17849e-07	0.000375967	1.1e-10	0.93601	intergenic	CYP2D7,TCF20	dist=8379;dist=7065
Anterior cingulate cortex (BA24)	chr22:42524947-42525034	Exon_3.4	rs17002876	42599647	G	C	0.620914	0.2752	0.868681	2.7552e-09	7.75475e-06	4.69e-11	0.93615	intronic	TCF20
Anterior cingulate cortex (BA24)	chr22:42524947-42525034	Exon_3.4	rs2143139	42614401	G	C	0.582145	0.2752	0.814163	4.28388e-08	9.12024e-05	8.59e-11	0.937	intergenic	TCF20,OGFRP1	dist=3054;dist=51358
Anterior cingulate cortex (BA24)	chr22:42524947-42525034	Exon_3.4	rs134874	42661144	A	G	0.696686	0.2752	0.91117	1.45909e-09	4.38631e-06	3.18e-11	0.93561	intergenic	TCF20,OGFRP1	dist=49797;dist=4615
Anterior cingulate cortex (BA24)	chr22:42524947-42525034	Exon_3.4	rs134878	42663874	A	G	0.609557	0.2798	0.801439	2.37583e-08	5.42373e-05	8.59e-11	0.937	intergenic	TCF20,OGFRP1	dist=52527;dist=1885
Anterior cingulate cortex (BA24)	chr22:42524947-42525034	Exon_3.4	rs134885	42673811	C	G	0.627561	0.3165	0.695869	5.64352e-07	0.00086232	8.43e-11	0.93731	intergenic	OGFRP1,LINC01315	dist=2943;dist=86595
Anterior cingulate cortex (BA24)	chr22:42524947-42525034	Exon_3.4	rs134887	42674239	A	G	0.63392	0.3119	0.716641	3.0246e-07	0.000505313	8.48e-11	0.93732	intergenic	OGFRP1,LINC01315	dist=3371;dist=86167
Anterior cingulate cortex (BA24)	chr22:42524947-42525034	Exon_3.4	rs134888	42674281	C	T	0.627561	0.3165	0.695869	5.64352e-07	0.00086232	3.55e-11	0.93611	intergenic	OGFRP1,LINC01315	dist=3413;dist=86125
Anterior cingulate cortex (BA24)	chr22:42524947-42525034	Exon_3.4	rs134889	42674350	A	T	0.627561	0.3165	0.695869	5.64352e-07	0.00086232	9.91e-11	0.93754	intergenic	OGFRP1,LINC01315	dist=3482;dist=86056
Anterior cingulate cortex (BA24)	chr22:42524947-42525034	Exon_3.4	rs134891	42675882	T	C	0.63392	0.3119	0.716641	3.0246e-07	0.000505313	1.16e-10	0.93776	intergenic	OGFRP1,LINC01315	dist=5014;dist=84524
Anterior cingulate cortex (BA24)	chr22:42524947-42525034	Exon_3.4	rs134899	42683030	T	G	0.641243	0.3073	0.773799	5.47316e-08	0.000113215	8.48e-11	0.93732	intergenic	OGFRP1,LINC01315	dist=12162;dist=77376
Anterior cingulate cortex (BA24)	chr22:42524947-42525034	Exon_3.4	rs134901	42683520	C	T	0.641243	0.3073	0.773799	5.47316e-08	0.000113215	1.29e-10	0.93758	intergenic	OGFRP1,LINC01315	dist=12652;dist=76886
Anterior cingulate cortex (BA24)	chr22:42524947-42525034	Exon_3.4	rs134903	42684913	C	A	0.706159	0.2982	0.804773	1.06058e-08	2.60984e-05	5.88e-11	0.93681	intergenic	OGFRP1,LINC01315	dist=14045;dist=75493
Anterior cingulate cortex (BA24)	chr22:42522995-42523448	Exon_7.8	rs133373	42465788	G	A	0.192915	0.445	-0.755124	4.8572e-07	0.000754736	3.61e-08	0.94897	intronic	NAGA
Anterior cingulate cortex (BA24)	chr22:42522995-42523448	Exon_7.8	rs5758574	42481400	G	C	0.239054	0.4541	-0.789779	1.35568e-07	0.000248591	1.94e-08	1.0549	downstream	NDUFA6
Anterior cingulate cortex (BA24)	chr22:42522995-42523448	Exon_7.8	rs2284087	42485671	T	C	0.22145	0.4495	-0.805379	4.53787e-08	9.58158e-05	2.56e-08	1.0544	intronic	NDUFA6
Anterior cingulate cortex (BA24)	chr22:42522995-42523448	Exon_7.8	rs4147642	42487613	C	CA	0.22145	0.4495	-0.805379	4.53787e-08	9.58158e-05	2.045e-08	0.948096	ncRNA_intronic	NDUFA6-AS1
Anterior cingulate cortex (BA24)	chr22:42522995-42523448	Exon_7.8	rs5758578	42490292	A	C	0.245315	0.4495	-0.753181	4.05773e-07	0.000646436	2.81e-08	1.0542	ncRNA_intronic	NDUFA6-AS1
Anterior cingulate cortex (BA24)	chr22:42522995-42523448	Exon_7.8	rs2413668	42505841	G	A	0.245315	0.4495	-0.753181	4.05773e-07	0.000646436	2.52e-08	1.0544	ncRNA_intronic	NDUFA6-AS1
Anterior cingulate cortex (BA24)	chr22:42522995-42523448	Exon_7.8	rs2413671	42511825	G	A	0.239054	0.4541	-0.789779	1.35568e-07	0.000248591	1.64e-08	1.0552	ncRNA_intronic	NDUFA6-AS1
Anterior cingulate cortex (BA24)	chr22:42522995-42523448	Exon_7.8	rs5758587	42517636	C	G	0.245315	0.4495	-0.753181	4.05773e-07	0.000646436	2.38e-08	1.0545	ncRNA_intronic	NDUFA6-AS1
Anterior cingulate cortex (BA24)	chr22:42522995-42523448	Exon_7.8	rs5758589	42518382	A	G	0.239054	0.4541	-0.789779	1.35568e-07	0.000248591	2.21e-08	1.0546	ncRNA_intronic	NDUFA6-AS1
Anterior cingulate cortex (BA24)	chr22:42522995-42523448	Exon_7.8	rs2743449	42534148	C	T	0.245085	0.4587	-0.802322	5.20282e-08	0.000108082	7.74e-10	0.94234	intergenic	LOC101929829,CYP2D7	dist=7265;dist=2066
Anterior cingulate cortex (BA24)	chr22:42522995-42523448	Exon_7.8	rs2743451	42534682	T	C	0.199163	0.4679	-0.82146	1.69385e-08	3.97514e-05	4.98e-10	0.94182	intergenic	LOC101929829,CYP2D7	dist=7799;dist=1532
Anterior cingulate cortex (BA24)	chr22:42522995-42523448	Exon_7.8	rs1800754	42537597	A	G	0.177891	0.4679	-0.792281	1.16262e-07	0.000217083	4.96e-10	0.94181	ncRNA_exonic	CYP2D7
Anterior cingulate cortex (BA24)	chr22:42522995-42523448	Exon_7.8	rs3021083	42538103	T	C	0.239054	0.4541	-0.789779	1.35568e-07	0.000248591	2.98e-10	0.94022	ncRNA_intronic	CYP2D7
Anterior cingulate cortex (BA24)	chr22:42522995-42523448	Exon_7.8	rs36093924	42538399	C	T	0.137331	0.4541	-0.843463	5.3827e-09	1.42951e-05	6.86e-10	0.94001	ncRNA_intronic	CYP2D7
Anterior cingulate cortex (BA24)	chr22:42522995-42523448	Exon_7.8	rs2267448	42538618	A	G	0.233139	0.4495	-0.796813	1.28356e-07	0.000236618	1.65e-10	0.93842	ncRNA_exonic	CYP2D7
Anterior cingulate cortex (BA24)	chr22:42522995-42523448	Exon_7.8	rs2854740	42538897	A	G	0.227416	0.4541	-0.738895	4.38735e-07	0.000691725	1.32e-10	0.9394	ncRNA_intronic	CYP2D7
Anterior cingulate cortex (BA24)	chr22:42522995-42523448	Exon_7.8	rs2743461	42540551	A	G	0.171694	0.4633	-0.775485	2.43562e-07	0.000416076	5.58e-11	0.93879	ncRNA_exonic	CYP2D7
Anterior cingulate cortex (BA24)	chr22:42522995-42523448	Exon_7.8	rs2142694	42542870	G	A	0.209193	0.4587	-0.793999	2.22723e-07	0.000383651	1.16e-10	0.93978	intergenic	CYP2D7,TCF20	dist=2295;dist=13149
Caudate (basal ganglia)	chr22:42525188-42525739	Exon_2.3	rs6519298	42364997	C	T	0.297524	0.4306	-0.517838	5.00435e-07	0.000786276	3.89e-10	0.94115	intergenic	LINC00634,SEPT3	dist=10051;dist=7934
Caudate (basal ganglia)	chr22:42525188-42525739	Exon_2.3	rs133294	42382805	C	T	0.297524	0.4306	-0.517838	5.00435e-07	0.000786276	1.2e-09	0.94341	intronic	2019-09-03
Caudate (basal ganglia)	chr22:42525188-42525739	Exon_2.3	rs6519301	42385967	A	G	0.2943	0.434	-0.534713	1.76247e-07	0.0003218	8.55e-10	0.94302	intronic	2019-09-03
Caudate (basal ganglia)	chr22:42525188-42525739	Exon_2.3	rs133301	42390093	C	T	0.279421	0.4306	-0.518835	3.2701e-07	0.000548091	1e-09	0.94325	intronic	2019-09-03
Caudate (basal ganglia)	chr22:42525188-42525739	Exon_2.3	rs133303	42395242	C	G	0.279421	0.4306	-0.518835	3.2701e-07	0.000548091	1.75e-09	0.94375	intronic	WBP2NL
Caudate (basal ganglia)	chr22:42525188-42525739	Exon_2.3	rs133306	42396150	G	A	0.279421	0.4306	-0.518835	3.2701e-07	0.000548091	8.55e-10	0.94302	intronic	WBP2NL
Caudate (basal ganglia)	chr22:42525188-42525739	Exon_2.3	rs133307	42396568	C	A	0.279421	0.4306	-0.518835	3.2701e-07	0.000548091	8.55e-10	0.94302	intronic	WBP2NL
Caudate (basal ganglia)	chr22:42525188-42525739	Exon_2.3	rs5758537	42397042	G	T	0.274023	0.4271	-0.519773	5.10065e-07	0.00079949	8.55e-10	0.94302	intronic	WBP2NL
Caudate (basal ganglia)	chr22:42525188-42525739	Exon_2.3	rs129855	42399325	G	A	0.279421	0.4306	-0.518835	3.2701e-07	0.000548091	9.12e-10	0.94312	intronic	WBP2NL
Caudate (basal ganglia)	chr22:42525188-42525739	Exon_2.3	rs129856	42399396	C	G	0.279421	0.4306	-0.518835	3.2701e-07	0.000548091	9.77e-10	0.94321	intronic	WBP2NL
Caudate (basal ganglia)	chr22:42525188-42525739	Exon_2.3	rs129857	42399686	T	C	0.279421	0.4306	-0.518835	3.2701e-07	0.000548091	9.71e-10	0.94321	intronic	WBP2NL
Caudate (basal ganglia)	chr22:42525188-42525739	Exon_2.3	rs6002571	42400416	A	G	0.279421	0.4306	-0.518835	3.2701e-07	0.000548091	9.18e-10	1.0603	intronic	WBP2NL
Caudate (basal ganglia)	chr22:42525188-42525739	Exon_2.3	rs133313	42401749	G	T	0.279421	0.4306	-0.518835	3.2701e-07	0.000548091	1.02e-09	0.94327	intronic	WBP2NL
Caudate (basal ganglia)	chr22:42525188-42525739	Exon_2.3	rs133314	42401841	G	A	0.279421	0.4306	-0.518835	3.2701e-07	0.000548091	1.02e-09	0.94327	intronic	WBP2NL
Caudate (basal ganglia)	chr22:42525188-42525739	Exon_2.3	rs133324	42406371	C	A	0.279421	0.4306	-0.518835	3.2701e-07	0.000548091	7.6e-10	0.94285	intronic	WBP2NL
Caudate (basal ganglia)	chr22:42525188-42525739	Exon_2.3	rs133336	42416303	C	T	0.279421	0.4306	-0.518835	3.2701e-07	0.000548091	9.12e-10	0.94312	intronic	WBP2NL
Caudate (basal ganglia)	chr22:42525188-42525739	Exon_2.3	rs133340	42417687	T	A	0.279421	0.4306	-0.518835	3.2701e-07	0.000548091	8.51e-10	0.94302	intronic	WBP2NL
Caudate (basal ganglia)	chr22:42524947-42525739	Exon_2.4	rs12158335	42324622	T	G	0.302489	0.2847	0.87695	6.92149e-10	2.31924e-06	1.38e-08	1.0688	intergenic	TNFRSF13C,CENPM	dist=1801;dist=10119
Caudate (basal ganglia)	chr22:42524947-42525739	Exon_2.4	rs9620001	42330229	T	C	0.321968	0.2257	0.90728	1.83744e-10	6.86596e-07	3.16e-10	1.0792	intergenic	TNFRSF13C,CENPM	dist=7408;dist=4512
Caudate (basal ganglia)	chr22:42524947-42525739	Exon_2.4	rs10154646	42331409	G	C	0.321968	0.2257	0.90728	1.83744e-10	6.86596e-07	7.43e-11	1.0825	intergenic	TNFRSF13C,CENPM	dist=8588;dist=3332
Caudate (basal ganglia)	chr22:42524947-42525739	Exon_2.4	rs6002546	42333408	T	G	0.278601	0.2639	0.849958	1.49562e-10	5.709e-07	9.72e-10	1.0734	intergenic	TNFRSF13C,CENPM	dist=10587;dist=1333
Caudate (basal ganglia)	chr22:42524947-42525739	Exon_2.4	rs1047997	42334953	C	G	0.321968	0.2257	0.90728	1.83744e-10	6.86596e-07	8.08e-11	1.0823	UTR3	CENPM	NM_001110215:c.*107G>C,NM_024053:c.*107G>C,NM_001002876:c.*234G>C
Caudate (basal ganglia)	chr22:42524947-42525739	Exon_2.4	rs1894713	42335621	G	A	0.314985	0.2222	0.892764	3.20727e-10	1.15109e-06	7.55e-11	1.0824	intronic	CENPM
Caudate (basal ganglia)	chr22:42524947-42525739	Exon_2.4	rs6002548	42337040	T	G	0.329103	0.2292	0.912755	1.35485e-10	5.20035e-07	6.33e-11	1.0828	intronic	CENPM
Caudate (basal ganglia)	chr22:42524947-42525739	Exon_2.4	rs6002552	42338351	G	A	0.321968	0.2257	0.90728	1.83744e-10	6.86596e-07	5.45e-11	1.0831	intronic	CENPM
Caudate (basal ganglia)	chr22:42524947-42525739	Exon_2.4	rs6002554	42339095	T	C	0.329103	0.2292	0.912755	1.35485e-10	5.20035e-07	6.47e-11	1.0828	intronic	CENPM
Caudate (basal ganglia)	chr22:42524947-42525739	Exon_2.4	rs3752591	42339516	A	G	0.335072	0.2153	0.959987	5.58327e-11	2.29617e-07	7.61e-11	1.0824	intronic	CENPM
Caudate (basal ganglia)	chr22:42524947-42525739	Exon_2.4	rs1023498	42340569	C	T	0.321968	0.2257	0.90728	1.83744e-10	6.86596e-07	4.03e-11	1.0837	intronic	CENPM
Caudate (basal ganglia)	chr22:42524947-42525739	Exon_2.4	rs1023499	42340582	T	C	0.329103	0.2292	0.912755	1.35485e-10	5.20035e-07	3.76e-11	1.0838	intronic	CENPM
Caudate (basal ganglia)	chr22:42524947-42525739	Exon_2.4	rs1023500	42340844	T	C	0.329103	0.2292	0.912755	1.35485e-10	5.20035e-07	3.08e-11	1.0842	intronic	CENPM
Caudate (basal ganglia)	chr22:42524947-42525739	Exon_2.4	rs7293091	42341308	A	G	0.329103	0.2292	0.912755	1.35485e-10	5.20035e-07	4.29e-11	1.0836	exonic	CENPM		synonymous SNV	CENPM:NM_001002876:exon4:c.T231C:p.S77S,CENPM:NM_024053:exon4:c.T231C:p.S77S
Caudate (basal ganglia)	chr22:42524947-42525739	Exon_2.4	rs5996096	42361336	G	A	0.473139	0.2465	1.02116	2.4739e-12	1.27414e-08	4.19e-08	1.0676	intergenic	LINC00634,SEPT3	dist=6390;dist=11595
Caudate (basal ganglia)	chr22:42524947-42525739	Exon_2.4	rs4822076	42364057	C	T	0.705357	0.2951	1.0476	3.95497e-14	2.66465e-10	5.34e-09	0.93941	intergenic	LINC00634,SEPT3	dist=9111;dist=8874
Caudate (basal ganglia)	chr22:42524947-42525739	Exon_2.4	rs2301521	42423110	G	C	0.823808	0.2847	1.06126	7.6464e-16	6.44254e-12	1.7e-10	0.93653	exonic	WBP2NL		nonsynonymous SNV	WBP2NL:NM_152613:exon6:c.G855C:p.Q285H
Caudate (basal ganglia)	chr22:42524947-42525739	Exon_2.4	rs133350	42429049	A	G	0.837908	0.2882	1.07609	1.52996e-16	1.41208e-12	1.48e-10	0.93633	intergenic	WBP2NL,NAGA	dist=4572;dist=25289
Caudate (basal ganglia)	chr22:42524947-42525739	Exon_2.4	rs5751204	42433801	C	T	0.837908	0.2882	1.07609	1.52996e-16	1.41208e-12	1.9e-10	0.9367	intergenic	WBP2NL,NAGA	dist=9324;dist=20537
Caudate (basal ganglia)	chr22:42524947-42525739	Exon_2.4	rs133352	42434022	C	A	0.982767	0.3194	1.0411	5.16068e-16	4.41906e-12	3.75e-10	0.93771	intergenic	WBP2NL,NAGA	dist=9545;dist=20316
Caudate (basal ganglia)	chr22:42524947-42525739	Exon_2.4	rs133353	42437366	G	A	0.966558	0.3229	1.00955	8.97111e-16	7.42157e-12	6.67e-10	0.93826	intergenic	WBP2NL,NAGA	dist=12889;dist=16972
Caudate (basal ganglia)	chr22:42524947-42525739	Exon_2.4	rs133355	42440285	G	A	0.982767	0.3194	1.0411	5.16068e-16	4.41906e-12	2.88e-10	0.93743	intergenic	WBP2NL,NAGA	dist=15808;dist=14053
Caudate (basal ganglia)	chr22:42524947-42525739	Exon_2.4	rs133356	42441302	G	A	0.982767	0.3194	1.0411	5.16068e-16	4.41906e-12	2.07e-10	0.93661	intergenic	WBP2NL,NAGA	dist=16825;dist=13036
Caudate (basal ganglia)	chr22:42524947-42525739	Exon_2.4	rs6002586	42441412	C	T	0.837908	0.2882	1.07609	1.52996e-16	1.41208e-12	1.74e-10	1.0677	intergenic	WBP2NL,NAGA	dist=16935;dist=12926
Caudate (basal ganglia)	chr22:42524947-42525739	Exon_2.4	rs5758559	42444489	G	A	0.951561	0.3264	0.992954	9.50369e-16	7.8512e-12	5.26e-11	0.93483	intergenic	WBP2NL,NAGA	dist=20012;dist=9849
Caudate (basal ganglia)	chr22:42524947-42525739	Exon_2.4	rs5758562	42448238	C	G	0.837908	0.2882	1.07609	1.52996e-16	1.41208e-12	1.96e-10	0.93675	intergenic	WBP2NL,NAGA	dist=23761;dist=6100
Caudate (basal ganglia)	chr22:42524947-42525739	Exon_2.4	rs5751209	42451603	A	G	0.819864	0.2917	1.06071	8.31499e-16	6.97754e-12	2.5e-10	0.93711	intergenic	WBP2NL,NAGA	dist=27126;dist=2735
Caudate (basal ganglia)	chr22:42524947-42525739	Exon_2.4	rs5758566	42454354	G	A	0.982767	0.3194	1.0411	5.16068e-16	4.41906e-12	2.28e-10	0.9373	UTR3	NAGA	NM_000262:c.*1929C>T
Caudate (basal ganglia)	chr22:42524947-42525739	Exon_2.4	rs2854837	42458481	G	A	0.837908	0.2882	1.07609	1.52996e-16	1.41208e-12	1.31e-10	0.93615	intronic	NAGA
Caudate (basal ganglia)	chr22:42524947-42525739	Exon_2.4	rs2413666	42459622	C	T	0.94924	0.3264	1.0551	2.14224e-16	1.94093e-12	1.84e-09	0.94056	intronic	NAGA
Caudate (basal ganglia)	chr22:42524947-42525739	Exon_2.4	rs133367	42463366	C	T	0.555659	0.4201	0.834882	6.4879e-10	2.18782e-06	1.01e-08	0.94588	intronic	NAGA
Caudate (basal ganglia)	chr22:42524947-42525739	Exon_2.4	rs133368	42463689	T	C	0.982767	0.3194	1.0411	5.16068e-16	4.41906e-12	3.31e-10	0.93796	intronic	NAGA
Caudate (basal ganglia)	chr22:42524947-42525739	Exon_2.4	rs133369	42463814	C	T	0.982767	0.3194	1.0411	5.16068e-16	4.41906e-12	3.05e-10	0.93784	exonic	NAGA		synonymous SNV	NAGA:NM_000262:exon3:c.G279A:p.P93P
Caudate (basal ganglia)	chr22:42524947-42525739	Exon_2.4	rs133370	42465260	T	C	1	0.316	1.03033	1.04345e-15	8.46846e-12	1.88e-09	0.9406	intronic	NAGA
Caudate (basal ganglia)	chr22:42524947-42525739	Exon_2.4	rs133371	42465574	G	A	0.983271	0.3194	1.00708	2.44153e-15	1.90978e-11	1.3e-09	0.94003	intronic	NAGA
Caudate (basal ganglia)	chr22:42524947-42525739	Exon_2.4	rs133374	42465941	G	A	1	0.316	1.03033	1.04345e-15	8.46846e-12	1.69e-09	0.94043	intronic	NAGA
Caudate (basal ganglia)	chr22:42524947-42525739	Exon_2.4	rs133375	42466509	C	G	1	0.316	1.03033	1.04345e-15	8.46846e-12	1.5e-09	0.94025	UTR5	NAGA	NM_000262:c.-208G>C
Caudate (basal ganglia)	chr22:42524947-42525739	Exon_2.4	rs133377	42466950	C	T	1	0.316	1.03033	1.04345e-15	8.46846e-12	2.62e-09	0.94112	upstream	NAGA
Caudate (basal ganglia)	chr22:42524947-42525739	Exon_2.4	rs2859438	42466980	A	T	1	0.316	1.03033	1.04345e-15	8.46846e-12	2.31e-09	0.94092	upstream	NAGA
Caudate (basal ganglia)	chr22:42524947-42525739	Exon_2.4	rs133378	42467695	G	C	1	0.316	1.03033	1.04345e-15	8.46846e-12	2.31e-09	0.94061	upstream	NAGA
Caudate (basal ganglia)	chr22:42524947-42525739	Exon_2.4	rs133379	42468535	A	G	0.856314	0.2847	1.06476	3.22813e-16	2.82486e-12	8.32e-10	0.93903	intergenic	NAGA,FAM109B	dist=1689;dist=1720
Caudate (basal ganglia)	chr22:42524947-42525739	Exon_2.4	rs133380	42468910	C	T	0.835157	0.3472	0.999576	4.42469e-16	3.84116e-12	1.31e-08	0.9448	intergenic	NAGA,FAM109B	dist=2064;dist=1345
Caudate (basal ganglia)	chr22:42524947-42525739	Exon_2.4	rs13057094	42470317	T	C	0.856314	0.2847	1.06476	3.22813e-16	2.82486e-12	7.38e-10	0.93884	UTR5	FAM109B	NM_001002034:c.-2981T>C
Caudate (basal ganglia)	chr22:42524947-42525739	Exon_2.4	rs4822088	42470589	G	C	1	0.316	1.03033	1.04345e-15	8.46846e-12	9.62e-09	0.9429	intronic	FAM109B
Caudate (basal ganglia)	chr22:42524947-42525739	Exon_2.4	rs133381	42470608	C	G	0.982845	0.3125	0.991028	1.27643e-14	9.11808e-11	2.34e-09	0.94063	intronic	FAM109B
Caudate (basal ganglia)	chr22:42524947-42525739	Exon_2.4	rs133382	42471774	C	T	1	0.316	1.03033	1.04345e-15	8.46846e-12	1.62e-09	0.94037	intronic	FAM109B
Caudate (basal ganglia)	chr22:42524947-42525739	Exon_2.4	rs1807494	42474138	C	G	1	0.316	1.03033	1.04345e-15	8.46846e-12	1.83e-09	1.0632	UTR3	FAM109B	NM_001002034:c.*61C>G
Caudate (basal ganglia)	chr22:42524947-42525739	Exon_2.4	rs8135801	42475568	A	G	1	0.316	1.03033	1.04345e-15	8.46846e-12	2.33e-09	1.0628	upstream;downstream	SMDT1;FAM109B
Caudate (basal ganglia)	chr22:42524947-42525739	Exon_2.4	rs2269524	42475703	T	G	1	0.316	1.03033	1.04345e-15	8.46846e-12	1.95e-09	1.0631	UTR5	SMDT1	NM_033318:c.-70T>G
Caudate (basal ganglia)	chr22:42524947-42525739	Exon_2.4	rs6002592	42476754	A	C	1	0.316	1.03033	1.04345e-15	8.46846e-12	2.13e-09	1.0629	intronic	SMDT1
Caudate (basal ganglia)	chr22:42524947-42525739	Exon_2.4	rs6002593	42476770	A	T	0.983271	0.3194	1.01309	1.78422e-15	1.41267e-11	2.84e-09	1.0628	intronic	SMDT1
Caudate (basal ganglia)	chr22:42524947-42525739	Exon_2.4	rs2071711	42477650	G	C	0.856314	0.2847	1.06476	3.22813e-16	2.82486e-12	1.95e-09	1.0634	intronic	SMDT1
Caudate (basal ganglia)	chr22:42524947-42525739	Exon_2.4	rs4147641	42482502	C	G	1	0.316	1.03033	1.04345e-15	8.46846e-12	1.75e-09	1.0633	intronic	NDUFA6
Caudate (basal ganglia)	chr22:42524947-42525739	Exon_2.4	rs6002596	42484466	G	A	0.965714	0.309	1.0192	4.30588e-15	3.28631e-11	1.74e-09	1.0636	intronic	NDUFA6
Caudate (basal ganglia)	chr22:42524947-42525739	Exon_2.4	rs4147640	42485292	T	C	1	0.316	1.03033	1.04345e-15	8.46846e-12	1.57e-09	1.0635	intronic	NDUFA6
Caudate (basal ganglia)	chr22:42524947-42525739	Exon_2.4	rs68128739	42486028	C	CA	0.949911	0.3056	0.973974	4.5175e-14	3.02757e-10	1.776e-09	0.939695	intronic	NDUFA6
Caudate (basal ganglia)	chr22:42524947-42525739	Exon_2.4	rs1801311	42486723	G	A	1	0.316	1.03033	1.04345e-15	8.46846e-12	1.47e-09	1.0636	exonic	NDUFA6		nonsynonymous SNV	NDUFA6:NM_002490:exon1:c.C104T:p.A35V
Caudate (basal ganglia)	chr22:42524947-42525739	Exon_2.4	rs4147638	42487900	G	A	0.982845	0.3125	1.02836	1.39669e-15	1.11821e-11	2.37e-09	1.0627	ncRNA_intronic	NDUFA6-AS1
Caudate (basal ganglia)	chr22:42524947-42525739	Exon_2.4	rs6002597	42488160	C	A	0.982845	0.3125	0.991028	1.27643e-14	9.11808e-11	2.36e-09	1.0628	ncRNA_exonic	NDUFA6-AS1
Caudate (basal ganglia)	chr22:42524947-42525739	Exon_2.4	rs6002598	42488345	A	G	1	0.316	1.03033	1.04345e-15	8.46846e-12	4.42e-08	1.0586	ncRNA_intronic	NDUFA6-AS1
Caudate (basal ganglia)	chr22:42524947-42525739	Exon_2.4	rs6002600	42488906	G	A	1	0.316	1.03033	1.04345e-15	8.46846e-12	1.6e-09	1.0634	ncRNA_intronic	NDUFA6-AS1
Caudate (basal ganglia)	chr22:42524947-42525739	Exon_2.4	rs6002601	42489058	A	T	1	0.316	1.03033	1.04345e-15	8.46846e-12	1.54e-09	1.0635	ncRNA_intronic	NDUFA6-AS1
Caudate (basal ganglia)	chr22:42524947-42525739	Exon_2.4	rs61527837	42490600	C	T	1	0.316	1.03033	1.04345e-15	8.46846e-12	1.71e-09	1.0637	ncRNA_intronic	NDUFA6-AS1
Caudate (basal ganglia)	chr22:42524947-42525739	Exon_2.4	rs5996108	42490967	C	T	0.856314	0.2847	1.06476	3.22813e-16	2.82486e-12	4.03e-10	1.0662	ncRNA_intronic	NDUFA6-AS1
Caudate (basal ganglia)	chr22:42524947-42525739	Exon_2.4	rs8138500	42491734	G	T	1	0.316	1.03033	1.04345e-15	8.46846e-12	1.27e-09	1.0638	ncRNA_intronic	NDUFA6-AS1
Caudate (basal ganglia)	chr22:42524947-42525739	Exon_2.4	rs7292241	42492063	G	A	0.982845	0.3125	0.991028	1.27643e-14	9.11808e-11	5.18e-10	1.0654	ncRNA_intronic	NDUFA6-AS1
Caudate (basal ganglia)	chr22:42524947-42525739	Exon_2.4	rs7291996	42492104	C	T	0.982767	0.3194	1.04013	6.28314e-16	5.35591e-12	1.83e-09	1.0632	ncRNA_intronic	NDUFA6-AS1
Caudate (basal ganglia)	chr22:42524947-42525739	Exon_2.4	rs6002602	42492225	G	A	1	0.316	1.03033	1.04345e-15	8.46846e-12	1.18e-09	1.064	ncRNA_intronic	NDUFA6-AS1
Caudate (basal ganglia)	chr22:42524947-42525739	Exon_2.4	rs6002603	42492362	C	G	0.982845	0.3125	0.991028	1.27643e-14	9.11808e-11	1.21e-09	1.0639	ncRNA_intronic	NDUFA6-AS1
Caudate (basal ganglia)	chr22:42524947-42525739	Exon_2.4	rs73421049	42492863	G	A	1	0.316	1.03033	1.04345e-15	8.46846e-12	3.45e-09	1.0624	ncRNA_intronic	NDUFA6-AS1
Caudate (basal ganglia)	chr22:42524947-42525739	Exon_2.4	rs6002604	42493081	A	T	1	0.316	1.03033	1.04345e-15	8.46846e-12	1.69e-09	1.0635	ncRNA_intronic	NDUFA6-AS1
Caudate (basal ganglia)	chr22:42524947-42525739	Exon_2.4	rs5996109	42493098	A	G	1	0.316	1.03033	1.04345e-15	8.46846e-12	1.95e-09	1.0632	ncRNA_intronic	NDUFA6-AS1
Caudate (basal ganglia)	chr22:42524947-42525739	Exon_2.4	rs5996110	42493767	A	G	1	0.316	1.03033	1.04345e-15	8.46846e-12	3.75e-09	1.0623	ncRNA_intronic	NDUFA6-AS1
Caudate (basal ganglia)	chr22:42524947-42525739	Exon_2.4	rs5996111	42493902	C	T	0.982845	0.3125	0.991028	1.27643e-14	9.11808e-11	5.29e-10	1.0653	ncRNA_intronic	NDUFA6-AS1
Caudate (basal ganglia)	chr22:42524947-42525739	Exon_2.4	rs6002605	42494335	A	G	1	0.316	1.03033	1.04345e-15	8.46846e-12	1.88e-09	1.0632	ncRNA_intronic	NDUFA6-AS1
Caudate (basal ganglia)	chr22:42524947-42525739	Exon_2.4	rs6002606	42494773	T	C	1	0.316	1.03033	1.04345e-15	8.46846e-12	3.49e-09	1.0624	ncRNA_intronic	NDUFA6-AS1
Caudate (basal ganglia)	chr22:42524947-42525739	Exon_2.4	rs6002609	42496829	C	A	0.856314	0.2847	1.06476	3.22813e-16	2.82486e-12	5.62e-10	1.0656	ncRNA_intronic	NDUFA6-AS1
Caudate (basal ganglia)	chr22:42524947-42525739	Exon_2.4	rs6002610	42496979	C	T	1	0.316	1.03033	1.04345e-15	8.46846e-12	1.48e-09	1.0636	ncRNA_intronic	NDUFA6-AS1
Caudate (basal ganglia)	chr22:42524947-42525739	Exon_2.4	rs12157818	42498204	C	T	0.965434	0.3147	1.03311	1.04311e-15	8.46846e-12	1.62e-09	1.0634	ncRNA_intronic	NDUFA6-AS1
Caudate (basal ganglia)	chr22:42524947-42525739	Exon_2.4	rs9620026	42498578	C	T	1	0.316	1.03033	1.04345e-15	8.46846e-12	1.51e-09	1.0635	ncRNA_intronic	NDUFA6-AS1
Caudate (basal ganglia)	chr22:42524947-42525739	Exon_2.4	rs28817600	42498675	A	G	1	0.316	1.03033	1.04345e-15	8.46846e-12	2.93e-09	1.0627	ncRNA_intronic	NDUFA6-AS1
Caudate (basal ganglia)	chr22:42524947-42525739	Exon_2.4	rs28791586	42500483	A	G	1	0.316	1.03033	1.04345e-15	8.46846e-12	1.44e-09	1.0636	ncRNA_intronic	NDUFA6-AS1
Caudate (basal ganglia)	chr22:42524947-42525739	Exon_2.4	rs2839708	42500745	A	G	1	0.316	1.03033	1.04345e-15	8.46846e-12	1.54e-09	1.0635	ncRNA_intronic	NDUFA6-AS1
Caudate (basal ganglia)	chr22:42524947-42525739	Exon_2.4	rs6519306	42501217	T	C	1	0.316	1.03033	1.04345e-15	8.46846e-12	1.23e-09	1.0639	ncRNA_intronic	NDUFA6-AS1
Caudate (basal ganglia)	chr22:42524947-42525739	Exon_2.4	rs6002614	42501802	G	A	1	0.316	1.03033	1.04345e-15	8.46846e-12	1.29e-09	1.0638	ncRNA_intronic	NDUFA6-AS1
Caudate (basal ganglia)	chr22:42524947-42525739	Exon_2.4	rs6002615	42503608	A	G	0.982845	0.3125	1.01733	2.83777e-15	2.20547e-11	1.59e-09	1.0634	ncRNA_intronic	NDUFA6-AS1
Caudate (basal ganglia)	chr22:42524947-42525739	Exon_2.4	rs6002616	42504679	A	G	1	0.316	1.03033	1.04345e-15	8.46846e-12	2.25e-09	1.0628	ncRNA_intronic	NDUFA6-AS1
Caudate (basal ganglia)	chr22:42524947-42525739	Exon_2.4	rs8141702	42504918	G	A	0.982845	0.3125	0.991028	1.27643e-14	9.11808e-11	5.29e-10	1.0653	ncRNA_intronic	NDUFA6-AS1
Caudate (basal ganglia)	chr22:42524947-42525739	Exon_2.4	rs5996113	42506081	C	G	0.982845	0.3125	0.991028	1.27643e-14	9.11808e-11	6.71e-10	1.0649	ncRNA_intronic	NDUFA6-AS1
Caudate (basal ganglia)	chr22:42524947-42525739	Exon_2.4	rs7364289	42506193	A	C	1	0.316	1.03033	1.04345e-15	8.46846e-12	1.47e-09	1.0639	ncRNA_intronic	NDUFA6-AS1
Caudate (basal ganglia)	chr22:42524947-42525739	Exon_2.4	rs7364293	42506370	C	T	1	0.316	1.03033	1.04345e-15	8.46846e-12	2.09e-09	1.063	ncRNA_intronic	NDUFA6-AS1
Caudate (basal ganglia)	chr22:42524947-42525739	Exon_2.4	rs2413669	42507748	A	C	1	0.316	1.03033	1.04345e-15	8.46846e-12	1.58e-09	1.0635	ncRNA_intronic	NDUFA6-AS1
Caudate (basal ganglia)	chr22:42524947-42525739	Exon_2.4	rs6002618	42507859	G	C	1	0.316	1.03033	1.04345e-15	8.46846e-12	1.65e-09	1.0634	ncRNA_intronic	NDUFA6-AS1
Caudate (basal ganglia)	chr22:42524947-42525739	Exon_2.4	rs5996115	42510983	C	G	1	0.316	1.03033	1.04345e-15	8.46846e-12	1.42e-09	1.0636	ncRNA_intronic	NDUFA6-AS1
Caudate (basal ganglia)	chr22:42524947-42525739	Exon_2.4	rs6002621	42511002	A	C	0.982845	0.3125	0.991028	1.27643e-14	9.11808e-11	1.14e-09	1.064	ncRNA_intronic	NDUFA6-AS1
Caudate (basal ganglia)	chr22:42524947-42525739	Exon_2.4	rs2839710	42511550	T	C	1	0.316	1.03033	1.04345e-15	8.46846e-12	1.71e-09	1.0633	ncRNA_intronic	NDUFA6-AS1
Caudate (basal ganglia)	chr22:42524947-42525739	Exon_2.4	rs7286375	42512297	G	C	1	0.316	1.03033	1.04345e-15	8.46846e-12	5.36e-09	1.0623	ncRNA_intronic	NDUFA6-AS1
Caudate (basal ganglia)	chr22:42524947-42525739	Exon_2.4	rs61665536	42512613	A	G	1	0.316	1.03033	1.04345e-15	8.46846e-12	1.47e-09	1.0636	ncRNA_intronic	NDUFA6-AS1
Caudate (basal ganglia)	chr22:42524947-42525739	Exon_2.4	rs2413672	42513261	C	T	1	0.316	1.03033	1.04345e-15	8.46846e-12	1.5e-09	1.0636	ncRNA_intronic	NDUFA6-AS1
Caudate (basal ganglia)	chr22:42524947-42525739	Exon_2.4	rs6002623	42513761	G	A	1	0.316	1.03033	1.04345e-15	8.46846e-12	1.41e-09	1.0637	ncRNA_intronic	NDUFA6-AS1
Caudate (basal ganglia)	chr22:42524947-42525739	Exon_2.4	rs6002624	42513824	G	C	1	0.316	1.03033	1.04345e-15	8.46846e-12	1.83e-09	1.0632	ncRNA_intronic	NDUFA6-AS1
Caudate (basal ganglia)	chr22:42524947-42525739	Exon_2.4	rs11090076	42514190	T	C	0.982845	0.3125	1.01377	3.54761e-15	2.73171e-11	7.69e-10	1.0647	ncRNA_intronic	NDUFA6-AS1
Caudate (basal ganglia)	chr22:42524947-42525739	Exon_2.4	rs8143153	42515637	G	C	1	0.316	1.03033	1.04345e-15	8.46846e-12	2.13e-09	1.0629	ncRNA_intronic	NDUFA6-AS1
Caudate (basal ganglia)	chr22:42524947-42525739	Exon_2.4	rs12161070	42515740	C	A	1	0.316	1.03033	1.04345e-15	8.46846e-12	3.54e-09	1.0627	ncRNA_intronic	NDUFA6-AS1
Caudate (basal ganglia)	chr22:42524947-42525739	Exon_2.4	rs12161096	42515749	C	T	1	0.316	1.03033	1.04345e-15	8.46846e-12	2.91e-09	1.0631	ncRNA_intronic	NDUFA6-AS1
Caudate (basal ganglia)	chr22:42524947-42525739	Exon_2.4	rs12157344	42515758	G	A	0.983271	0.3194	1.01542	1.54591e-15	1.23246e-11	1.95e-09	1.0638	ncRNA_intronic	NDUFA6-AS1
Caudate (basal ganglia)	chr22:42524947-42525739	Exon_2.4	rs8138678	42516229	A	G	1	0.316	1.03033	1.04345e-15	8.46846e-12	1.97e-09	1.0631	ncRNA_intronic	NDUFA6-AS1
Caudate (basal ganglia)	chr22:42524947-42525739	Exon_2.4	rs12158568	42516622	T	C	0.966155	0.309	0.975665	2.9893e-14	2.03986e-10	2.02e-09	1.0635	ncRNA_intronic	NDUFA6-AS1
Caudate (basal ganglia)	chr22:42524947-42525739	Exon_2.4	rs5996116	42517492	G	A	1	0.316	1.03033	1.04345e-15	8.46846e-12	1.74e-09	1.0633	ncRNA_intronic	NDUFA6-AS1
Caudate (basal ganglia)	chr22:42524947-42525739	Exon_2.4	rs764481	42518426	G	A	1	0.316	1.03033	1.04345e-15	8.46846e-12	1.75e-09	1.0633	ncRNA_intronic	NDUFA6-AS1
Caudate (basal ganglia)	chr22:42524947-42525739	Exon_2.4	rs116390392	42522312	T	C	0.799328	0.2986	0.911974	2.6898e-13	1.61458e-09	4.21e-10	0.93734	downstream	CYP2D6,LOC101929829,NDUFA6-AS1
Caudate (basal ganglia)	chr22:42524947-42525739	Exon_2.4	rs28371730	42523209	T	C	0.953443	0.3264	0.933584	4.08323e-14	2.7466e-10	5.66e-09	0.94183	ncRNA_intronic	LOC101929829
Caudate (basal ganglia)	chr22:42524947-42525739	Exon_2.4	rs16947	42523943	A	G	0.94013	0.3299	0.928746	2.96459e-14	2.02334e-10	3.95e-09	0.94125	exonic	CYP2D6		nonsynonymous SNV	CYP2D6:NM_001025161:exon5:c.T733C:p.C245R,CYP2D6:NM_000106:exon6:c.T886C:p.C296R
Caudate (basal ganglia)	chr22:42524947-42525739	Exon_2.4	rs1080983	42528568	T	C	0.799328	0.2986	0.956587	1.20732e-14	8.65421e-11	1.15e-09	0.93857	intergenic	LOC101929829,CYP2D7	dist=1685;dist=7646
Caudate (basal ganglia)	chr22:42524947-42525739	Exon_2.4	rs9623531	42531700	C	T	0.870733	0.2882	1.08347	5.1465e-17	5.22023e-13	1.12e-10	0.93448	intergenic	LOC101929829,CYP2D7	dist=4817;dist=4514
Caudate (basal ganglia)	chr22:42524947-42525739	Exon_2.4	rs28712237	42534051	A	G	0.91516	0.3056	0.984645	3.06645e-14	2.09114e-10	3.28e-10	0.93643	intergenic	LOC101929829,CYP2D7	dist=7168;dist=2163
Caudate (basal ganglia)	chr22:42524947-42525739	Exon_2.4	rs4993393	42534075	G	A	0.983271	0.3194	1.02205	8.11938e-16	6.82306e-12	5.55e-10	0.93778	intergenic	LOC101929829,CYP2D7	dist=7192;dist=2139
Caudate (basal ganglia)	chr22:42524947-42525739	Exon_2.4	rs28515621	42534126	G	T	0.983271	0.3194	1.02205	8.11938e-16	6.82306e-12	2.28e-10	0.9362	intergenic	LOC101929829,CYP2D7	dist=7243;dist=2088
Caudate (basal ganglia)	chr22:42524947-42525739	Exon_2.4	rs28570317	42534276	C	G	0.983271	0.3194	1.02205	8.11938e-16	6.82306e-12	3.75e-10	0.93706	intergenic	LOC101929829,CYP2D7	dist=7393;dist=1938
Caudate (basal ganglia)	chr22:42524947-42525739	Exon_2.4	rs6002633	42534600	T	C	0.932409	0.309	1.01279	8.64514e-15	6.32363e-11	9.54e-11	0.93458	intergenic	LOC101929829,CYP2D7	dist=7717;dist=1614
Caudate (basal ganglia)	chr22:42524947-42525739	Exon_2.4	rs1058167	42538029	A	G	0.805233	0.3507	0.939826	1.89679e-13	1.16503e-09	4.39e-11	0.9339	ncRNA_exonic	CYP2D7
Caudate (basal ganglia)	chr22:42524947-42525739	Exon_2.4	rs28514673	42538229	G	A	0.966155	0.309	0.977717	3.28745e-14	2.23303e-10	4.8e-11	0.93334	ncRNA_intronic	CYP2D7
Caudate (basal ganglia)	chr22:42524947-42525739	Exon_2.4	rs2854743	42543017	A	C	0.862947	0.309	0.987179	3.11184e-13	1.85798e-09	1.49e-10	0.93589	intergenic	CYP2D7,TCF20	dist=2442;dist=13002
Caudate (basal ganglia)	chr22:42524947-42525739	Exon_2.4	rs2743467	42548880	G	A	0.696819	0.3368	0.863419	1.99638e-10	7.42214e-07	9.25e-11	0.93576	intergenic	CYP2D7,TCF20	dist=8305;dist=7139
Caudate (basal ganglia)	chr22:42524947-42525739	Exon_2.4	rs2743468	42548954	A	G	0.696819	0.3368	0.863419	1.99638e-10	7.42214e-07	1.1e-10	0.93601	intergenic	CYP2D7,TCF20	dist=8379;dist=7065
Caudate (basal ganglia)	chr22:42524947-42525739	Exon_2.4	rs17002876	42599647	G	C	0.596887	0.3299	0.952409	1.72282e-13	1.06368e-09	4.69e-11	0.93615	intronic	TCF20
Caudate (basal ganglia)	chr22:42524947-42525739	Exon_2.4	rs2143139	42614401	G	C	0.577624	0.3264	0.929815	2.01719e-12	1.05013e-08	8.59e-11	0.937	intergenic	TCF20,OGFRP1	dist=3054;dist=51358
Caudate (basal ganglia)	chr22:42524947-42525739	Exon_2.4	rs134867	42651221	T	C	0.489039	0.375	0.847594	1.34445e-10	5.17633e-07	8.92e-10	0.94062	intergenic	TCF20,OGFRP1	dist=39874;dist=14538
Caudate (basal ganglia)	chr22:42524947-42525739	Exon_2.4	rs134874	42661144	A	G	0.614009	0.3229	0.9728	4.99794e-13	2.89982e-09	3.18e-11	0.93561	intergenic	TCF20,OGFRP1	dist=49797;dist=4615
Caudate (basal ganglia)	chr22:42524947-42525739	Exon_2.4	rs134878	42663874	A	G	0.596887	0.3299	0.961281	1.05054e-13	6.65647e-10	8.59e-11	0.937	intergenic	TCF20,OGFRP1	dist=52527;dist=1885
Caudate (basal ganglia)	chr22:42524947-42525739	Exon_2.4	rs134885	42673811	C	G	0.57133	0.3715	0.9307	1.0857e-12	5.87845e-09	8.43e-11	0.93731	intergenic	OGFRP1,LINC01315	dist=2943;dist=86595
Caudate (basal ganglia)	chr22:42524947-42525739	Exon_2.4	rs134887	42674239	A	G	0.575667	0.3681	0.909433	2.51502e-12	1.29467e-08	8.48e-11	0.93732	intergenic	OGFRP1,LINC01315	dist=3371;dist=86167
Caudate (basal ganglia)	chr22:42524947-42525739	Exon_2.4	rs134888	42674281	C	T	0.57133	0.3715	0.9307	1.0857e-12	5.87845e-09	3.55e-11	0.93611	intergenic	OGFRP1,LINC01315	dist=3413;dist=86125
Caudate (basal ganglia)	chr22:42524947-42525739	Exon_2.4	rs134889	42674350	A	T	0.57133	0.3715	0.9307	1.0857e-12	5.87845e-09	9.91e-11	0.93754	intergenic	OGFRP1,LINC01315	dist=3482;dist=86056
Caudate (basal ganglia)	chr22:42524947-42525739	Exon_2.4	rs134891	42675882	T	C	0.575667	0.3681	0.909433	2.51502e-12	1.29467e-08	1.16e-10	0.93776	intergenic	OGFRP1,LINC01315	dist=5014;dist=84524
Caudate (basal ganglia)	chr22:42524947-42525739	Exon_2.4	rs134899	42683030	T	G	0.580419	0.3646	0.913326	3.97763e-12	1.99439e-08	8.48e-11	0.93732	intergenic	OGFRP1,LINC01315	dist=12162;dist=77376
Caudate (basal ganglia)	chr22:42524947-42525739	Exon_2.4	rs134901	42683520	C	T	0.580419	0.3646	0.913326	3.97763e-12	1.99439e-08	1.29e-10	0.93758	intergenic	OGFRP1,LINC01315	dist=12652;dist=76886
Caudate (basal ganglia)	chr22:42524947-42525739	Exon_2.4	rs134903	42684913	C	A	0.665519	0.3507	0.951634	7.07951e-13	3.98443e-09	5.88e-11	0.93681	intergenic	OGFRP1,LINC01315	dist=14045;dist=75493
Caudate (basal ganglia)	chr22:42524947-42525034	Exon_3.4	rs6002548	42337040	T	G	0.329103	0.2292	0.762256	2.89375e-07	0.000493077	6.33e-11	1.0828	intronic	CENPM
Caudate (basal ganglia)	chr22:42524947-42525034	Exon_3.4	rs6002554	42339095	T	C	0.329103	0.2292	0.762256	2.89375e-07	0.000493077	6.47e-11	1.0828	intronic	CENPM
Caudate (basal ganglia)	chr22:42524947-42525034	Exon_3.4	rs3752591	42339516	A	G	0.335072	0.2153	0.803382	1.58388e-07	0.000293415	7.61e-11	1.0824	intronic	CENPM
Caudate (basal ganglia)	chr22:42524947-42525034	Exon_3.4	rs1023499	42340582	T	C	0.329103	0.2292	0.762256	2.89375e-07	0.000493077	3.76e-11	1.0838	intronic	CENPM
Caudate (basal ganglia)	chr22:42524947-42525034	Exon_3.4	rs1023500	42340844	T	C	0.329103	0.2292	0.762256	2.89375e-07	0.000493077	3.08e-11	1.0842	intronic	CENPM
Caudate (basal ganglia)	chr22:42524947-42525034	Exon_3.4	rs7293091	42341308	A	G	0.329103	0.2292	0.762256	2.89375e-07	0.000493077	4.29e-11	1.0836	exonic	CENPM		synonymous SNV	CENPM:NM_001002876:exon4:c.T231C:p.S77S,CENPM:NM_024053:exon4:c.T231C:p.S77S
Caudate (basal ganglia)	chr22:42524947-42525034	Exon_3.4	rs5996096	42361336	G	A	0.473139	0.2465	0.78951	3.36284e-07	0.000561051	4.19e-08	1.0676	intergenic	LINC00634,SEPT3	dist=6390;dist=11595
Caudate (basal ganglia)	chr22:42524947-42525034	Exon_3.4	rs4822076	42364057	C	T	0.705357	0.2951	0.89653	8.14149e-10	2.69131e-06	5.34e-09	0.93941	intergenic	LINC00634,SEPT3	dist=9111;dist=8874
Caudate (basal ganglia)	chr22:42524947-42525034	Exon_3.4	rs2301521	42423110	G	C	0.823808	0.2847	1.03886	1.53936e-14	1.08654e-10	1.7e-10	0.93653	exonic	WBP2NL		nonsynonymous SNV	WBP2NL:NM_152613:exon6:c.G855C:p.Q285H
Caudate (basal ganglia)	chr22:42524947-42525034	Exon_3.4	rs133350	42429049	A	G	0.837908	0.2882	1.02768	2.564e-14	1.75861e-10	1.48e-10	0.93633	intergenic	WBP2NL,NAGA	dist=4572;dist=25289
Caudate (basal ganglia)	chr22:42524947-42525034	Exon_3.4	rs5751204	42433801	C	T	0.837908	0.2882	1.02768	2.564e-14	1.75861e-10	1.9e-10	0.9367	intergenic	WBP2NL,NAGA	dist=9324;dist=20537
Caudate (basal ganglia)	chr22:42524947-42525034	Exon_3.4	rs133352	42434022	C	A	0.982767	0.3194	1.01866	1.12517e-14	8.0849e-11	3.75e-10	0.93771	intergenic	WBP2NL,NAGA	dist=9545;dist=20316
Caudate (basal ganglia)	chr22:42524947-42525034	Exon_3.4	rs133353	42437366	G	A	0.966558	0.3229	0.972102	6.05283e-14	3.9767e-10	6.67e-10	0.93826	intergenic	WBP2NL,NAGA	dist=12889;dist=16972
Caudate (basal ganglia)	chr22:42524947-42525034	Exon_3.4	rs133355	42440285	G	A	0.982767	0.3194	1.01866	1.12517e-14	8.0849e-11	2.88e-10	0.93743	intergenic	WBP2NL,NAGA	dist=15808;dist=14053
Caudate (basal ganglia)	chr22:42524947-42525034	Exon_3.4	rs133356	42441302	G	A	0.982767	0.3194	1.01866	1.12517e-14	8.0849e-11	2.07e-10	0.93661	intergenic	WBP2NL,NAGA	dist=16825;dist=13036
Caudate (basal ganglia)	chr22:42524947-42525034	Exon_3.4	rs6002586	42441412	C	T	0.837908	0.2882	1.02768	2.564e-14	1.75861e-10	1.74e-10	1.0677	intergenic	WBP2NL,NAGA	dist=16935;dist=12926
Caudate (basal ganglia)	chr22:42524947-42525034	Exon_3.4	rs5758559	42444489	G	A	0.951561	0.3264	0.955232	6.79573e-14	4.436e-10	5.26e-11	0.93483	intergenic	WBP2NL,NAGA	dist=20012;dist=9849
Caudate (basal ganglia)	chr22:42524947-42525034	Exon_3.4	rs5758562	42448238	C	G	0.837908	0.2882	1.02768	2.564e-14	1.75861e-10	1.96e-10	0.93675	intergenic	WBP2NL,NAGA	dist=23761;dist=6100
Caudate (basal ganglia)	chr22:42524947-42525034	Exon_3.4	rs5751209	42451603	A	G	0.819864	0.2917	1.01351	9.89586e-14	6.29525e-10	2.5e-10	0.93711	intergenic	WBP2NL,NAGA	dist=27126;dist=2735
Caudate (basal ganglia)	chr22:42524947-42525034	Exon_3.4	rs5758566	42454354	G	A	0.982767	0.3194	1.01866	1.12517e-14	8.0849e-11	2.28e-10	0.9373	UTR3	NAGA	NM_000262:c.*1929C>T
Caudate (basal ganglia)	chr22:42524947-42525034	Exon_3.4	rs2854837	42458481	G	A	0.837908	0.2882	1.02768	2.564e-14	1.75861e-10	1.31e-10	0.93615	intronic	NAGA
Caudate (basal ganglia)	chr22:42524947-42525034	Exon_3.4	rs2413666	42459622	C	T	0.94924	0.3264	1.01417	2.0762e-14	1.43854e-10	1.84e-09	0.94056	intronic	NAGA
Caudate (basal ganglia)	chr22:42524947-42525034	Exon_3.4	rs133367	42463366	C	T	0.555659	0.4201	0.731968	1.76576e-07	0.000322345	1.01e-08	0.94588	intronic	NAGA
Caudate (basal ganglia)	chr22:42524947-42525034	Exon_3.4	rs133368	42463689	T	C	0.982767	0.3194	1.01866	1.12517e-14	8.0849e-11	3.31e-10	0.93796	intronic	NAGA
Caudate (basal ganglia)	chr22:42524947-42525034	Exon_3.4	rs133369	42463814	C	T	0.982767	0.3194	1.01866	1.12517e-14	8.0849e-11	3.05e-10	0.93784	exonic	NAGA		synonymous SNV	NAGA:NM_000262:exon3:c.G279A:p.P93P
Caudate (basal ganglia)	chr22:42524947-42525034	Exon_3.4	rs133370	42465260	T	C	1	0.316	1.02376	6.32974e-15	4.6895e-11	1.88e-09	0.9406	intronic	NAGA
Caudate (basal ganglia)	chr22:42524947-42525034	Exon_3.4	rs133371	42465574	G	A	0.983271	0.3194	0.972776	1.12866e-13	7.12101e-10	1.3e-09	0.94003	intronic	NAGA
Caudate (basal ganglia)	chr22:42524947-42525034	Exon_3.4	rs133374	42465941	G	A	1	0.316	1.02376	6.32974e-15	4.6895e-11	1.69e-09	0.94043	intronic	NAGA
Caudate (basal ganglia)	chr22:42524947-42525034	Exon_3.4	rs133375	42466509	C	G	1	0.316	1.02376	6.32974e-15	4.6895e-11	1.5e-09	0.94025	UTR5	NAGA	NM_000262:c.-208G>C
Caudate (basal ganglia)	chr22:42524947-42525034	Exon_3.4	rs133377	42466950	C	T	1	0.316	1.02376	6.32974e-15	4.6895e-11	2.62e-09	0.94112	upstream	NAGA
Caudate (basal ganglia)	chr22:42524947-42525034	Exon_3.4	rs2859438	42466980	A	T	1	0.316	1.02376	6.32974e-15	4.6895e-11	2.31e-09	0.94092	upstream	NAGA
Caudate (basal ganglia)	chr22:42524947-42525034	Exon_3.4	rs133378	42467695	G	C	1	0.316	1.02376	6.32974e-15	4.6895e-11	2.31e-09	0.94061	upstream	NAGA
Caudate (basal ganglia)	chr22:42524947-42525034	Exon_3.4	rs133379	42468535	A	G	0.856314	0.2847	1.03298	1.44588e-14	1.0239e-10	8.32e-10	0.93903	intergenic	NAGA,FAM109B	dist=1689;dist=1720
Caudate (basal ganglia)	chr22:42524947-42525034	Exon_3.4	rs133380	42468910	C	T	0.835157	0.3472	0.986656	4.88538e-15	3.69261e-11	1.31e-08	0.9448	intergenic	NAGA,FAM109B	dist=2064;dist=1345
Caudate (basal ganglia)	chr22:42524947-42525034	Exon_3.4	rs13057094	42470317	T	C	0.856314	0.2847	1.03298	1.44588e-14	1.0239e-10	7.38e-10	0.93884	UTR5	FAM109B	NM_001002034:c.-2981T>C
Caudate (basal ganglia)	chr22:42524947-42525034	Exon_3.4	rs4822088	42470589	G	C	1	0.316	1.02376	6.32974e-15	4.6895e-11	9.62e-09	0.9429	intronic	FAM109B
Caudate (basal ganglia)	chr22:42524947-42525034	Exon_3.4	rs133381	42470608	C	G	0.982845	0.3125	1.00849	1.08645e-14	7.88171e-11	2.34e-09	0.94063	intronic	FAM109B
Caudate (basal ganglia)	chr22:42524947-42525034	Exon_3.4	rs133382	42471774	C	T	1	0.316	1.02376	6.32974e-15	4.6895e-11	1.62e-09	0.94037	intronic	FAM109B
Caudate (basal ganglia)	chr22:42524947-42525034	Exon_3.4	rs1807494	42474138	C	G	1	0.316	1.02376	6.32974e-15	4.6895e-11	1.83e-09	1.0632	UTR3	FAM109B	NM_001002034:c.*61C>G
Caudate (basal ganglia)	chr22:42524947-42525034	Exon_3.4	rs8135801	42475568	A	G	1	0.316	1.02376	6.32974e-15	4.6895e-11	2.33e-09	1.0628	upstream;downstream	SMDT1;FAM109B
Caudate (basal ganglia)	chr22:42524947-42525034	Exon_3.4	rs2269524	42475703	T	G	1	0.316	1.02376	6.32974e-15	4.6895e-11	1.95e-09	1.0631	UTR5	SMDT1	NM_033318:c.-70T>G
Caudate (basal ganglia)	chr22:42524947-42525034	Exon_3.4	rs6002592	42476754	A	C	1	0.316	1.02376	6.32974e-15	4.6895e-11	2.13e-09	1.0629	intronic	SMDT1
Caudate (basal ganglia)	chr22:42524947-42525034	Exon_3.4	rs6002593	42476770	A	T	0.983271	0.3194	1.01559	5.1633e-15	3.8977e-11	2.84e-09	1.0628	intronic	SMDT1
Caudate (basal ganglia)	chr22:42524947-42525034	Exon_3.4	rs2071711	42477650	G	C	0.856314	0.2847	1.03298	1.44588e-14	1.0239e-10	1.95e-09	1.0634	intronic	SMDT1
Caudate (basal ganglia)	chr22:42524947-42525034	Exon_3.4	rs4147641	42482502	C	G	1	0.316	1.02376	6.32974e-15	4.6895e-11	1.75e-09	1.0633	intronic	NDUFA6
Caudate (basal ganglia)	chr22:42524947-42525034	Exon_3.4	rs6002596	42484466	G	A	0.965714	0.309	1.00539	4.07426e-14	2.74102e-10	1.74e-09	1.0636	intronic	NDUFA6
Caudate (basal ganglia)	chr22:42524947-42525034	Exon_3.4	rs4147640	42485292	T	C	1	0.316	1.02376	6.32974e-15	4.6895e-11	1.57e-09	1.0635	intronic	NDUFA6
Caudate (basal ganglia)	chr22:42524947-42525034	Exon_3.4	rs68128739	42486028	C	CA	0.949911	0.3056	0.997793	2.35007e-14	1.62153e-10	1.776e-09	0.939695	intronic	NDUFA6
Caudate (basal ganglia)	chr22:42524947-42525034	Exon_3.4	rs1801311	42486723	G	A	1	0.316	1.02376	6.32974e-15	4.6895e-11	1.47e-09	1.0636	exonic	NDUFA6		nonsynonymous SNV	NDUFA6:NM_002490:exon1:c.C104T:p.A35V
Caudate (basal ganglia)	chr22:42524947-42525034	Exon_3.4	rs4147638	42487900	G	A	0.982845	0.3125	0.99522	6.11266e-14	4.01538e-10	2.37e-09	1.0627	ncRNA_intronic	NDUFA6-AS1
Caudate (basal ganglia)	chr22:42524947-42525034	Exon_3.4	rs6002597	42488160	C	A	0.982845	0.3125	1.00849	1.08645e-14	7.88171e-11	2.36e-09	1.0628	ncRNA_exonic	NDUFA6-AS1
Caudate (basal ganglia)	chr22:42524947-42525034	Exon_3.4	rs6002598	42488345	A	G	1	0.316	1.02376	6.32974e-15	4.6895e-11	4.42e-08	1.0586	ncRNA_intronic	NDUFA6-AS1
Caudate (basal ganglia)	chr22:42524947-42525034	Exon_3.4	rs6002600	42488906	G	A	1	0.316	1.02376	6.32974e-15	4.6895e-11	1.6e-09	1.0634	ncRNA_intronic	NDUFA6-AS1
Caudate (basal ganglia)	chr22:42524947-42525034	Exon_3.4	rs6002601	42489058	A	T	1	0.316	1.02376	6.32974e-15	4.6895e-11	1.54e-09	1.0635	ncRNA_intronic	NDUFA6-AS1
Caudate (basal ganglia)	chr22:42524947-42525034	Exon_3.4	rs61527837	42490600	C	T	1	0.316	1.02376	6.32974e-15	4.6895e-11	1.71e-09	1.0637	ncRNA_intronic	NDUFA6-AS1
Caudate (basal ganglia)	chr22:42524947-42525034	Exon_3.4	rs5996108	42490967	C	T	0.856314	0.2847	1.03298	1.44588e-14	1.0239e-10	4.03e-10	1.0662	ncRNA_intronic	NDUFA6-AS1
Caudate (basal ganglia)	chr22:42524947-42525034	Exon_3.4	rs8138500	42491734	G	T	1	0.316	1.02376	6.32974e-15	4.6895e-11	1.27e-09	1.0638	ncRNA_intronic	NDUFA6-AS1
Caudate (basal ganglia)	chr22:42524947-42525034	Exon_3.4	rs7292241	42492063	G	A	0.982845	0.3125	1.00849	1.08645e-14	7.88171e-11	5.18e-10	1.0654	ncRNA_intronic	NDUFA6-AS1
Caudate (basal ganglia)	chr22:42524947-42525034	Exon_3.4	rs7291996	42492104	C	T	0.982767	0.3194	1.03541	3.3968e-15	2.62094e-11	1.83e-09	1.0632	ncRNA_intronic	NDUFA6-AS1
Caudate (basal ganglia)	chr22:42524947-42525034	Exon_3.4	rs6002602	42492225	G	A	1	0.316	1.02376	6.32974e-15	4.6895e-11	1.18e-09	1.064	ncRNA_intronic	NDUFA6-AS1
Caudate (basal ganglia)	chr22:42524947-42525034	Exon_3.4	rs6002603	42492362	C	G	0.982845	0.3125	1.00849	1.08645e-14	7.88171e-11	1.21e-09	1.0639	ncRNA_intronic	NDUFA6-AS1
Caudate (basal ganglia)	chr22:42524947-42525034	Exon_3.4	rs73421049	42492863	G	A	1	0.316	1.02376	6.32974e-15	4.6895e-11	3.45e-09	1.0624	ncRNA_intronic	NDUFA6-AS1
Caudate (basal ganglia)	chr22:42524947-42525034	Exon_3.4	rs6002604	42493081	A	T	1	0.316	1.02376	6.32974e-15	4.6895e-11	1.69e-09	1.0635	ncRNA_intronic	NDUFA6-AS1
Caudate (basal ganglia)	chr22:42524947-42525034	Exon_3.4	rs5996109	42493098	A	G	1	0.316	1.02376	6.32974e-15	4.6895e-11	1.95e-09	1.0632	ncRNA_intronic	NDUFA6-AS1
Caudate (basal ganglia)	chr22:42524947-42525034	Exon_3.4	rs5996110	42493767	A	G	1	0.316	1.02376	6.32974e-15	4.6895e-11	3.75e-09	1.0623	ncRNA_intronic	NDUFA6-AS1
Caudate (basal ganglia)	chr22:42524947-42525034	Exon_3.4	rs5996111	42493902	C	T	0.982845	0.3125	1.00849	1.08645e-14	7.88171e-11	5.29e-10	1.0653	ncRNA_intronic	NDUFA6-AS1
Caudate (basal ganglia)	chr22:42524947-42525034	Exon_3.4	rs6002605	42494335	A	G	1	0.316	1.02376	6.32974e-15	4.6895e-11	1.88e-09	1.0632	ncRNA_intronic	NDUFA6-AS1
Caudate (basal ganglia)	chr22:42524947-42525034	Exon_3.4	rs6002606	42494773	T	C	1	0.316	1.02376	6.32974e-15	4.6895e-11	3.49e-09	1.0624	ncRNA_intronic	NDUFA6-AS1
Caudate (basal ganglia)	chr22:42524947-42525034	Exon_3.4	rs6002609	42496829	C	A	0.856314	0.2847	1.03298	1.44588e-14	1.0239e-10	5.62e-10	1.0656	ncRNA_intronic	NDUFA6-AS1
Caudate (basal ganglia)	chr22:42524947-42525034	Exon_3.4	rs6002610	42496979	C	T	1	0.316	1.02376	6.32974e-15	4.6895e-11	1.48e-09	1.0636	ncRNA_intronic	NDUFA6-AS1
Caudate (basal ganglia)	chr22:42524947-42525034	Exon_3.4	rs12157818	42498204	C	T	0.965434	0.3147	1.00381	3.54412e-14	2.39835e-10	1.62e-09	1.0634	ncRNA_intronic	NDUFA6-AS1
Caudate (basal ganglia)	chr22:42524947-42525034	Exon_3.4	rs9620026	42498578	C	T	1	0.316	1.02376	6.32974e-15	4.6895e-11	1.51e-09	1.0635	ncRNA_intronic	NDUFA6-AS1
Caudate (basal ganglia)	chr22:42524947-42525034	Exon_3.4	rs28817600	42498675	A	G	1	0.316	1.02376	6.32974e-15	4.6895e-11	2.93e-09	1.0627	ncRNA_intronic	NDUFA6-AS1
Caudate (basal ganglia)	chr22:42524947-42525034	Exon_3.4	rs28791586	42500483	A	G	1	0.316	1.02376	6.32974e-15	4.6895e-11	1.44e-09	1.0636	ncRNA_intronic	NDUFA6-AS1
Caudate (basal ganglia)	chr22:42524947-42525034	Exon_3.4	rs2839708	42500745	A	G	1	0.316	1.02376	6.32974e-15	4.6895e-11	1.54e-09	1.0635	ncRNA_intronic	NDUFA6-AS1
Caudate (basal ganglia)	chr22:42524947-42525034	Exon_3.4	rs6519306	42501217	T	C	1	0.316	1.02376	6.32974e-15	4.6895e-11	1.23e-09	1.0639	ncRNA_intronic	NDUFA6-AS1
Caudate (basal ganglia)	chr22:42524947-42525034	Exon_3.4	rs6002614	42501802	G	A	1	0.316	1.02376	6.32974e-15	4.6895e-11	1.29e-09	1.0638	ncRNA_intronic	NDUFA6-AS1
Caudate (basal ganglia)	chr22:42524947-42525034	Exon_3.4	rs6002615	42503608	A	G	0.982845	0.3125	1.04593	1.00599e-15	8.2761e-12	1.59e-09	1.0634	ncRNA_intronic	NDUFA6-AS1
Caudate (basal ganglia)	chr22:42524947-42525034	Exon_3.4	rs6002616	42504679	A	G	1	0.316	1.02376	6.32974e-15	4.6895e-11	2.25e-09	1.0628	ncRNA_intronic	NDUFA6-AS1
Caudate (basal ganglia)	chr22:42524947-42525034	Exon_3.4	rs8141702	42504918	G	A	0.982845	0.3125	1.00849	1.08645e-14	7.88171e-11	5.29e-10	1.0653	ncRNA_intronic	NDUFA6-AS1
Caudate (basal ganglia)	chr22:42524947-42525034	Exon_3.4	rs5996113	42506081	C	G	0.982845	0.3125	1.00849	1.08645e-14	7.88171e-11	6.71e-10	1.0649	ncRNA_intronic	NDUFA6-AS1
Caudate (basal ganglia)	chr22:42524947-42525034	Exon_3.4	rs7364289	42506193	A	C	1	0.316	1.02376	6.32974e-15	4.6895e-11	1.47e-09	1.0639	ncRNA_intronic	NDUFA6-AS1
Caudate (basal ganglia)	chr22:42524947-42525034	Exon_3.4	rs7364293	42506370	C	T	1	0.316	1.02376	6.32974e-15	4.6895e-11	2.09e-09	1.063	ncRNA_intronic	NDUFA6-AS1
Caudate (basal ganglia)	chr22:42524947-42525034	Exon_3.4	rs2413669	42507748	A	C	1	0.316	1.02376	6.32974e-15	4.6895e-11	1.58e-09	1.0635	ncRNA_intronic	NDUFA6-AS1
Caudate (basal ganglia)	chr22:42524947-42525034	Exon_3.4	rs6002618	42507859	G	C	1	0.316	1.02376	6.32974e-15	4.6895e-11	1.65e-09	1.0634	ncRNA_intronic	NDUFA6-AS1
Caudate (basal ganglia)	chr22:42524947-42525034	Exon_3.4	rs5996115	42510983	C	G	1	0.316	1.02376	6.32974e-15	4.6895e-11	1.42e-09	1.0636	ncRNA_intronic	NDUFA6-AS1
Caudate (basal ganglia)	chr22:42524947-42525034	Exon_3.4	rs6002621	42511002	A	C	0.982845	0.3125	1.00849	1.08645e-14	7.88171e-11	1.14e-09	1.064	ncRNA_intronic	NDUFA6-AS1
Caudate (basal ganglia)	chr22:42524947-42525034	Exon_3.4	rs2839710	42511550	T	C	1	0.316	1.02376	6.32974e-15	4.6895e-11	1.71e-09	1.0633	ncRNA_intronic	NDUFA6-AS1
Caudate (basal ganglia)	chr22:42524947-42525034	Exon_3.4	rs7286375	42512297	G	C	1	0.316	1.02376	6.32974e-15	4.6895e-11	5.36e-09	1.0623	ncRNA_intronic	NDUFA6-AS1
Caudate (basal ganglia)	chr22:42524947-42525034	Exon_3.4	rs61665536	42512613	A	G	1	0.316	1.02376	6.32974e-15	4.6895e-11	1.47e-09	1.0636	ncRNA_intronic	NDUFA6-AS1
Caudate (basal ganglia)	chr22:42524947-42525034	Exon_3.4	rs2413672	42513261	C	T	1	0.316	1.02376	6.32974e-15	4.6895e-11	1.5e-09	1.0636	ncRNA_intronic	NDUFA6-AS1
Caudate (basal ganglia)	chr22:42524947-42525034	Exon_3.4	rs6002623	42513761	G	A	1	0.316	1.02376	6.32974e-15	4.6895e-11	1.41e-09	1.0637	ncRNA_intronic	NDUFA6-AS1
Caudate (basal ganglia)	chr22:42524947-42525034	Exon_3.4	rs6002624	42513824	G	C	1	0.316	1.02376	6.32974e-15	4.6895e-11	1.83e-09	1.0632	ncRNA_intronic	NDUFA6-AS1
Caudate (basal ganglia)	chr22:42524947-42525034	Exon_3.4	rs11090076	42514190	T	C	0.982845	0.3125	0.99479	5.03532e-14	3.34903e-10	7.69e-10	1.0647	ncRNA_intronic	NDUFA6-AS1
Caudate (basal ganglia)	chr22:42524947-42525034	Exon_3.4	rs8143153	42515637	G	C	1	0.316	1.02376	6.32974e-15	4.6895e-11	2.13e-09	1.0629	ncRNA_intronic	NDUFA6-AS1
Caudate (basal ganglia)	chr22:42524947-42525034	Exon_3.4	rs12161070	42515740	C	A	1	0.316	1.02376	6.32974e-15	4.6895e-11	3.54e-09	1.0627	ncRNA_intronic	NDUFA6-AS1
Caudate (basal ganglia)	chr22:42524947-42525034	Exon_3.4	rs12161096	42515749	C	T	1	0.316	1.02376	6.32974e-15	4.6895e-11	2.91e-09	1.0631	ncRNA_intronic	NDUFA6-AS1
Caudate (basal ganglia)	chr22:42524947-42525034	Exon_3.4	rs12157344	42515758	G	A	0.983271	0.3194	1.0188	4.19831e-15	3.20599e-11	1.95e-09	1.0638	ncRNA_intronic	NDUFA6-AS1
Caudate (basal ganglia)	chr22:42524947-42525034	Exon_3.4	rs8138678	42516229	A	G	1	0.316	1.02376	6.32974e-15	4.6895e-11	1.97e-09	1.0631	ncRNA_intronic	NDUFA6-AS1
Caudate (basal ganglia)	chr22:42524947-42525034	Exon_3.4	rs12158568	42516622	T	C	0.966155	0.309	0.996891	1.88167e-14	1.31098e-10	2.02e-09	1.0635	ncRNA_intronic	NDUFA6-AS1
Caudate (basal ganglia)	chr22:42524947-42525034	Exon_3.4	rs5996116	42517492	G	A	1	0.316	1.02376	6.32974e-15	4.6895e-11	1.74e-09	1.0633	ncRNA_intronic	NDUFA6-AS1
Caudate (basal ganglia)	chr22:42524947-42525034	Exon_3.4	rs764481	42518426	G	A	1	0.316	1.02376	6.32974e-15	4.6895e-11	1.75e-09	1.0633	ncRNA_intronic	NDUFA6-AS1
Caudate (basal ganglia)	chr22:42524947-42525034	Exon_3.4	rs116390392	42522312	T	C	0.799328	0.2986	0.918765	4.59973e-13	2.67851e-09	4.21e-10	0.93734	downstream	CYP2D6,LOC101929829,NDUFA6-AS1
Caudate (basal ganglia)	chr22:42524947-42525034	Exon_3.4	rs28371730	42523209	T	C	0.953443	0.3264	0.930683	1.54206e-13	9.59218e-10	5.66e-09	0.94183	ncRNA_intronic	LOC101929829
Caudate (basal ganglia)	chr22:42524947-42525034	Exon_3.4	rs16947	42523943	A	G	0.94013	0.3299	0.908445	4.19902e-13	2.45863e-09	3.95e-09	0.94125	exonic	CYP2D6		nonsynonymous SNV	CYP2D6:NM_001025161:exon5:c.T733C:p.C245R,CYP2D6:NM_000106:exon6:c.T886C:p.C296R
Caudate (basal ganglia)	chr22:42524947-42525034	Exon_3.4	rs1080983	42528568	T	C	0.799328	0.2986	0.913588	9.28688e-13	5.10964e-09	1.15e-09	0.93857	intergenic	LOC101929829,CYP2D7	dist=1685;dist=7646
Caudate (basal ganglia)	chr22:42524947-42525034	Exon_3.4	rs9623531	42531700	C	T	0.870733	0.2882	1.02667	1.92838e-14	1.34127e-10	1.12e-10	0.93448	intergenic	LOC101929829,CYP2D7	dist=4817;dist=4514
Caudate (basal ganglia)	chr22:42524947-42525034	Exon_3.4	rs28712237	42534051	A	G	0.91516	0.3056	0.971758	2.36831e-13	1.43678e-09	3.28e-10	0.93643	intergenic	LOC101929829,CYP2D7	dist=7168;dist=2163
Caudate (basal ganglia)	chr22:42524947-42525034	Exon_3.4	rs4993393	42534075	G	A	0.983271	0.3194	0.996293	2.23417e-14	1.54387e-10	5.55e-10	0.93778	intergenic	LOC101929829,CYP2D7	dist=7192;dist=2139
Caudate (basal ganglia)	chr22:42524947-42525034	Exon_3.4	rs28515621	42534126	G	T	0.983271	0.3194	0.996293	2.23417e-14	1.54387e-10	2.28e-10	0.9362	intergenic	LOC101929829,CYP2D7	dist=7243;dist=2088
Caudate (basal ganglia)	chr22:42524947-42525034	Exon_3.4	rs28570317	42534276	C	G	0.983271	0.3194	0.996293	2.23417e-14	1.54387e-10	3.75e-10	0.93706	intergenic	LOC101929829,CYP2D7	dist=7393;dist=1938
Caudate (basal ganglia)	chr22:42524947-42525034	Exon_3.4	rs6002633	42534600	T	C	0.932409	0.309	1.01517	2.36807e-14	1.63367e-10	9.54e-11	0.93458	intergenic	LOC101929829,CYP2D7	dist=7717;dist=1614
Caudate (basal ganglia)	chr22:42524947-42525034	Exon_3.4	rs1058167	42538029	A	G	0.805233	0.3507	0.941415	4.79849e-13	2.78956e-09	4.39e-11	0.9339	ncRNA_exonic	CYP2D7
Caudate (basal ganglia)	chr22:42524947-42525034	Exon_3.4	rs28514673	42538229	G	A	0.966155	0.309	1.02971	1.84651e-15	1.46115e-11	4.8e-11	0.93334	ncRNA_intronic	CYP2D7
Caudate (basal ganglia)	chr22:42524947-42525034	Exon_3.4	rs2854743	42543017	A	C	0.862947	0.309	1.01141	1.69715e-13	1.05002e-09	1.49e-10	0.93589	intergenic	CYP2D7,TCF20	dist=2442;dist=13002
Caudate (basal ganglia)	chr22:42524947-42525034	Exon_3.4	rs2743467	42548880	G	A	0.696819	0.3368	0.936464	5.79209e-12	2.81472e-08	9.25e-11	0.93576	intergenic	CYP2D7,TCF20	dist=8305;dist=7139
Caudate (basal ganglia)	chr22:42524947-42525034	Exon_3.4	rs2743468	42548954	A	G	0.696819	0.3368	0.936464	5.79209e-12	2.81472e-08	1.1e-10	0.93601	intergenic	CYP2D7,TCF20	dist=8379;dist=7065
Caudate (basal ganglia)	chr22:42524947-42525034	Exon_3.4	rs17002876	42599647	G	C	0.596887	0.3299	0.857458	1.96513e-10	7.3159e-07	4.69e-11	0.93615	intronic	TCF20
Caudate (basal ganglia)	chr22:42524947-42525034	Exon_3.4	rs2143139	42614401	G	C	0.577624	0.3264	0.833644	1.35787e-09	4.25007e-06	8.59e-11	0.937	intergenic	TCF20,OGFRP1	dist=3054;dist=51358
Caudate (basal ganglia)	chr22:42524947-42525034	Exon_3.4	rs134867	42651221	T	C	0.489039	0.375	0.852441	2.17151e-10	8.03399e-07	8.92e-10	0.94062	intergenic	TCF20,OGFRP1	dist=39874;dist=14538
Caudate (basal ganglia)	chr22:42524947-42525034	Exon_3.4	rs134874	42661144	A	G	0.614009	0.3229	0.861149	9.08669e-10	2.96549e-06	3.18e-11	0.93561	intergenic	TCF20,OGFRP1	dist=49797;dist=4615
Caudate (basal ganglia)	chr22:42524947-42525034	Exon_3.4	rs134878	42663874	A	G	0.596887	0.3299	0.852364	2.92296e-10	1.05397e-06	8.59e-11	0.937	intergenic	TCF20,OGFRP1	dist=52527;dist=1885
Caudate (basal ganglia)	chr22:42524947-42525034	Exon_3.4	rs134885	42673811	C	G	0.57133	0.3715	0.895518	2.62903e-11	1.14211e-07	8.43e-11	0.93731	intergenic	OGFRP1,LINC01315	dist=2943;dist=86595
Caudate (basal ganglia)	chr22:42524947-42525034	Exon_3.4	rs134887	42674239	A	G	0.575667	0.3681	0.876075	5.0769e-11	2.10503e-07	8.48e-11	0.93732	intergenic	OGFRP1,LINC01315	dist=3371;dist=86167
Caudate (basal ganglia)	chr22:42524947-42525034	Exon_3.4	rs134888	42674281	C	T	0.57133	0.3715	0.895518	2.62903e-11	1.14211e-07	3.55e-11	0.93611	intergenic	OGFRP1,LINC01315	dist=3413;dist=86125
Caudate (basal ganglia)	chr22:42524947-42525034	Exon_3.4	rs134889	42674350	A	T	0.57133	0.3715	0.895518	2.62903e-11	1.14211e-07	9.91e-11	0.93754	intergenic	OGFRP1,LINC01315	dist=3482;dist=86056
Caudate (basal ganglia)	chr22:42524947-42525034	Exon_3.4	rs134891	42675882	T	C	0.575667	0.3681	0.876075	5.0769e-11	2.10503e-07	1.16e-10	0.93776	intergenic	OGFRP1,LINC01315	dist=5014;dist=84524
Caudate (basal ganglia)	chr22:42524947-42525034	Exon_3.4	rs134899	42683030	T	G	0.580419	0.3646	0.880507	7.23615e-11	2.90483e-07	8.48e-11	0.93732	intergenic	OGFRP1,LINC01315	dist=12162;dist=77376
Caudate (basal ganglia)	chr22:42524947-42525034	Exon_3.4	rs134901	42683520	C	T	0.580419	0.3646	0.880507	7.23615e-11	2.90483e-07	1.29e-10	0.93758	intergenic	OGFRP1,LINC01315	dist=12652;dist=76886
Caudate (basal ganglia)	chr22:42524947-42525034	Exon_3.4	rs134903	42684913	C	A	0.665519	0.3507	0.926981	9.09159e-12	4.25663e-08	5.88e-11	0.93681	intergenic	OGFRP1,LINC01315	dist=14045;dist=75493
Caudate (basal ganglia)	chr22:42524353-42524785	Exon_4.5	rs133373	42465788	G	A	0.286842	0.4236	-0.64256	1.98466e-09	5.9834e-06	3.61e-08	0.94897	intronic	NAGA
Caudate (basal ganglia)	chr22:42524353-42524785	Exon_4.5	rs133376	42466905	C	T	0.245522	0.3958	-0.562032	3.21349e-07	0.000540056	2.18e-08	0.94817	upstream	NAGA
Caudate (basal ganglia)	chr22:42524353-42524785	Exon_4.5	rs133380	42468910	C	T	0.835157	0.3472	0.549332	1.30804e-07	0.000247576	1.31e-08	0.9448	intergenic	NAGA,FAM109B	dist=2064;dist=1345
Caudate (basal ganglia)	chr22:42524353-42524785	Exon_4.5	rs133383	42473603	C	T	0.25888	0.3993	-0.570436	2.81981e-07	0.000481784	1.79e-08	0.94787	exonic	FAM109B		synonymous SNV	FAM109B:NM_001002034:exon3:c.C306T:p.A102A
Caudate (basal ganglia)	chr22:42524353-42524785	Exon_4.5	rs5758574	42481400	G	C	0.298953	0.4306	-0.636027	5.06062e-09	1.37073e-05	1.94e-08	1.0549	downstream	NDUFA6
Caudate (basal ganglia)	chr22:42524353-42524785	Exon_4.5	rs7245	42481849	G	A	0.281497	0.4028	-0.621687	1.59362e-08	3.88789e-05	1.55e-08	1.0553	UTR3	NDUFA6	NM_002490:c.*338C>T
Caudate (basal ganglia)	chr22:42524353-42524785	Exon_4.5	rs2284087	42485671	T	C	0.283483	0.4271	-0.633505	4.36666e-09	1.20079e-05	2.56e-08	1.0544	intronic	NDUFA6
Caudate (basal ganglia)	chr22:42524353-42524785	Exon_4.5	rs4147642	42487613	C	CA	0.278178	0.4236	-0.60753	3.52366e-08	7.73804e-05	2.045e-08	0.948096	ncRNA_intronic	NDUFA6-AS1
Caudate (basal ganglia)	chr22:42524353-42524785	Exon_4.5	rs5758577	42489434	G	C	0.277752	0.4062	-0.596503	5.14932e-08	0.000109074	1.41e-08	1.0554	ncRNA_intronic	NDUFA6-AS1
Caudate (basal ganglia)	chr22:42524353-42524785	Exon_4.5	rs5758578	42490292	A	C	0.29697	0.4236	-0.618918	1.97404e-08	4.61308e-05	2.81e-08	1.0542	ncRNA_intronic	NDUFA6-AS1
Caudate (basal ganglia)	chr22:42524353-42524785	Exon_4.5	rs6002607	42496506	C	T	0.25888	0.3993	-0.570436	2.81981e-07	0.000481784	1.5e-08	1.0553	ncRNA_intronic	NDUFA6-AS1
Caudate (basal ganglia)	chr22:42524353-42524785	Exon_4.5	rs6002608	42496629	T	C	0.25888	0.3993	-0.570436	2.81981e-07	0.000481784	1.39e-08	1.0554	ncRNA_intronic	NDUFA6-AS1
Caudate (basal ganglia)	chr22:42524353-42524785	Exon_4.5	rs2413668	42505841	G	A	0.302233	0.4271	-0.644011	2.38982e-09	7.05622e-06	2.52e-08	1.0544	ncRNA_intronic	NDUFA6-AS1
Caudate (basal ganglia)	chr22:42524353-42524785	Exon_4.5	rs2413671	42511825	G	A	0.293618	0.4271	-0.610204	4.0327e-08	8.75079e-05	1.64e-08	1.0552	ncRNA_intronic	NDUFA6-AS1
Caudate (basal ganglia)	chr22:42524353-42524785	Exon_4.5	rs5751220	42516205	A	C	0.276623	0.3993	-0.59604	1.15594e-07	0.000221454	1.8e-08	1.055	ncRNA_intronic	NDUFA6-AS1
Caudate (basal ganglia)	chr22:42524353-42524785	Exon_4.5	rs5758587	42517636	C	G	0.29697	0.4236	-0.618918	1.97404e-08	4.61308e-05	2.38e-08	1.0545	ncRNA_intronic	NDUFA6-AS1
Caudate (basal ganglia)	chr22:42524353-42524785	Exon_4.5	rs6002626	42517989	C	G	0.276623	0.3993	-0.59604	1.15594e-07	0.000221454	1.33e-08	1.0555	ncRNA_intronic	NDUFA6-AS1
Caudate (basal ganglia)	chr22:42524353-42524785	Exon_4.5	rs5758589	42518382	A	G	0.293618	0.4271	-0.610204	4.0327e-08	8.75079e-05	2.21e-08	1.0546	ncRNA_intronic	NDUFA6-AS1
Caudate (basal ganglia)	chr22:42524353-42524785	Exon_4.5	rs34385013	42521929	G	A	0.293763	0.4167	-0.554187	2.56765e-07	0.000443892	1.9e-08	0.94697	downstream	CYP2D6,LOC101929829,NDUFA6-AS1
Caudate (basal ganglia)	chr22:42524353-42524785	Exon_4.5	rs35028622	42522074	C	A	0.293763	0.4167	-0.554187	2.56765e-07	0.000443892	4.92e-08	0.9485	downstream	CYP2D6,LOC101929829,NDUFA6-AS1
Caudate (basal ganglia)	chr22:42524353-42524785	Exon_4.5	rs28371699	42526484	A	C	0.28276	0.4097	-0.571145	8.96282e-08	0.00017692	2.84e-08	0.94742	ncRNA_intronic	LOC101929829
Caudate (basal ganglia)	chr22:42524353-42524785	Exon_4.5	rs28680494	42528851	A	C	0.298934	0.4201	-0.57911	4.58728e-08	9.83945e-05	1.45e-08	0.94586	intergenic	LOC101929829,CYP2D7	dist=1968;dist=7363
Caudate (basal ganglia)	chr22:42524353-42524785	Exon_4.5	rs28439297	42528858	C	T	0.298934	0.4201	-0.57911	4.58728e-08	9.83945e-05	1.45e-08	0.94586	intergenic	LOC101929829,CYP2D7	dist=1975;dist=7356
Caudate (basal ganglia)	chr22:42524353-42524785	Exon_4.5	rs28542726	42529407	G	T	0.298934	0.4201	-0.57911	4.58728e-08	9.83945e-05	1.95e-08	0.94643	intergenic	LOC101929829,CYP2D7	dist=2524;dist=6807
Caudate (basal ganglia)	chr22:42524353-42524785	Exon_4.5	rs397691683	42530096	A	AT	0.298934	0.4201	-0.57911	4.58728e-08	9.83945e-05	2.177e-08	0.946485	intergenic	LOC101929829,CYP2D7	dist=3213;dist=6118
Caudate (basal ganglia)	chr22:42524353-42524785	Exon_4.5	rs28579115	42530826	G	T	0.270236	0.4132	-0.571805	8.5457e-08	0.000169715	7.57e-09	0.94483	intergenic	LOC101929829,CYP2D7	dist=3943;dist=5388
Caudate (basal ganglia)	chr22:42524353-42524785	Exon_4.5	rs28670611	42531210	C	T	0.298934	0.4201	-0.57911	4.58728e-08	9.83945e-05	6.93e-09	0.94499	intergenic	LOC101929829,CYP2D7	dist=4327;dist=5004
Caudate (basal ganglia)	chr22:42524353-42524785	Exon_4.5	rs2743449	42534148	C	T	0.298953	0.4306	-0.638898	5.45072e-09	1.46825e-05	7.74e-10	0.94234	intergenic	LOC101929829,CYP2D7	dist=7265;dist=2066
Caudate (basal ganglia)	chr22:42524353-42524785	Exon_4.5	rs2743451	42534682	T	C	0.282086	0.4479	-0.616775	1.1227e-08	2.82606e-05	4.98e-10	0.94182	intergenic	LOC101929829,CYP2D7	dist=7799;dist=1532
Caudate (basal ganglia)	chr22:42524353-42524785	Exon_4.5	rs1800754	42537597	A	G	0.201964	0.4653	-0.601077	4.412e-08	9.49687e-05	4.96e-10	0.94181	ncRNA_exonic	CYP2D7
Caudate (basal ganglia)	chr22:42524353-42524785	Exon_4.5	rs3021083	42538103	T	C	0.315138	0.434	-0.625668	9.9512e-09	2.53102e-05	2.98e-10	0.94022	ncRNA_intronic	CYP2D7
Caudate (basal ganglia)	chr22:42524353-42524785	Exon_4.5	rs36093924	42538399	C	T	0.148849	0.4514	-0.567854	1.47632e-07	0.000276148	6.86e-10	0.94001	ncRNA_intronic	CYP2D7
Caudate (basal ganglia)	chr22:42524353-42524785	Exon_4.5	rs2267448	42538618	A	G	0.315138	0.434	-0.625668	9.9512e-09	2.53102e-05	1.65e-10	0.93842	ncRNA_exonic	CYP2D7
Caudate (basal ganglia)	chr22:42524353-42524785	Exon_4.5	rs2743459	42538704	G	T	0.298853	0.4132	-0.589351	1.33985e-07	0.000253123	7.93e-11	0.93836	ncRNA_intronic	CYP2D7
Caudate (basal ganglia)	chr22:42524353-42524785	Exon_4.5	rs2854740	42538897	A	G	0.283483	0.4271	-0.587963	7.0162e-08	0.000143132	1.32e-10	0.9394	ncRNA_intronic	CYP2D7
Caudate (basal ganglia)	chr22:42524353-42524785	Exon_4.5	rs2743461	42540551	A	G	0.238092	0.4375	-0.579947	2.37664e-07	0.000415983	5.58e-11	0.93879	ncRNA_exonic	CYP2D7
Caudate (basal ganglia)	chr22:42524353-42524785	Exon_4.5	rs5758605	42541349	G	A	0.247737	0.4097	-0.574264	4.66143e-07	0.000740349	1.02e-10	0.9396	upstream	CYP2D7
Caudate (basal ganglia)	chr22:42524353-42524785	Exon_4.5	rs2142694	42542870	G	A	0.292612	0.4375	-0.626054	1.62126e-08	3.94348e-05	1.16e-10	0.93978	intergenic	CYP2D7,TCF20	dist=2295;dist=13149
Caudate (basal ganglia)	chr22:42524353-42524785	Exon_4.5	rs2743462	42543288	A	G	0.247737	0.4097	-0.574264	4.66143e-07	0.000740349	1.51e-10	0.94015	intergenic	CYP2D7,TCF20	dist=2713;dist=12731
Caudate (basal ganglia)	chr22:42522995-42523448	Exon_7.8	rs6519298	42364997	C	T	0.297524	0.4306	-0.576181	5.03163e-07	0.000789656	3.89e-10	0.94115	intergenic	LINC00634,SEPT3	dist=10051;dist=7934
Caudate (basal ganglia)	chr22:42522995-42523448	Exon_7.8	rs133294	42382805	C	T	0.297524	0.4306	-0.576181	5.03163e-07	0.000789656	1.2e-09	0.94341	intronic	2019-09-03
Caudate (basal ganglia)	chr22:42522995-42523448	Exon_7.8	rs133300	42389839	A	G	0.282715	0.4271	-0.593619	1.48957e-07	0.000278203	7.73e-10	0.94288	intronic	2019-09-03
Caudate (basal ganglia)	chr22:42522995-42523448	Exon_7.8	rs133301	42390093	C	T	0.279421	0.4306	-0.570878	4.58086e-07	0.0007292	1e-09	0.94325	intronic	2019-09-03
Caudate (basal ganglia)	chr22:42522995-42523448	Exon_7.8	rs133303	42395242	C	G	0.279421	0.4306	-0.570878	4.58086e-07	0.0007292	1.75e-09	0.94375	intronic	WBP2NL
Caudate (basal ganglia)	chr22:42522995-42523448	Exon_7.8	rs133306	42396150	G	A	0.279421	0.4306	-0.570878	4.58086e-07	0.0007292	8.55e-10	0.94302	intronic	WBP2NL
Caudate (basal ganglia)	chr22:42522995-42523448	Exon_7.8	rs133307	42396568	C	A	0.279421	0.4306	-0.570878	4.58086e-07	0.0007292	8.55e-10	0.94302	intronic	WBP2NL
Caudate (basal ganglia)	chr22:42522995-42523448	Exon_7.8	rs129855	42399325	G	A	0.279421	0.4306	-0.570878	4.58086e-07	0.0007292	9.12e-10	0.94312	intronic	WBP2NL
Caudate (basal ganglia)	chr22:42522995-42523448	Exon_7.8	rs129856	42399396	C	G	0.279421	0.4306	-0.570878	4.58086e-07	0.0007292	9.77e-10	0.94321	intronic	WBP2NL
Caudate (basal ganglia)	chr22:42522995-42523448	Exon_7.8	rs129857	42399686	T	C	0.279421	0.4306	-0.570878	4.58086e-07	0.0007292	9.71e-10	0.94321	intronic	WBP2NL
Caudate (basal ganglia)	chr22:42522995-42523448	Exon_7.8	rs6002571	42400416	A	G	0.279421	0.4306	-0.570878	4.58086e-07	0.0007292	9.18e-10	1.0603	intronic	WBP2NL
Caudate (basal ganglia)	chr22:42522995-42523448	Exon_7.8	rs133313	42401749	G	T	0.279421	0.4306	-0.570878	4.58086e-07	0.0007292	1.02e-09	0.94327	intronic	WBP2NL
Caudate (basal ganglia)	chr22:42522995-42523448	Exon_7.8	rs133314	42401841	G	A	0.279421	0.4306	-0.570878	4.58086e-07	0.0007292	1.02e-09	0.94327	intronic	WBP2NL
Caudate (basal ganglia)	chr22:42522995-42523448	Exon_7.8	rs133318	42402480	G	A	0.282715	0.4271	-0.593619	1.48957e-07	0.000278203	6.15e-10	0.94224	intronic	WBP2NL
Caudate (basal ganglia)	chr22:42522995-42523448	Exon_7.8	rs133322	42405659	A	G	0.297524	0.4306	-0.5704	6.49426e-07	0.000979487	8.96e-10	0.94309	intronic	WBP2NL
Caudate (basal ganglia)	chr22:42522995-42523448	Exon_7.8	rs133324	42406371	C	A	0.279421	0.4306	-0.570878	4.58086e-07	0.0007292	7.6e-10	0.94285	intronic	WBP2NL
Caudate (basal ganglia)	chr22:42522995-42523448	Exon_7.8	rs133328	42408079	T	C	0.297524	0.4306	-0.5704	6.49426e-07	0.000979487	8.75e-10	0.94306	intronic	WBP2NL
Caudate (basal ganglia)	chr22:42522995-42523448	Exon_7.8	rs133336	42416303	C	T	0.279421	0.4306	-0.570878	4.58086e-07	0.0007292	9.12e-10	0.94312	intronic	WBP2NL
Caudate (basal ganglia)	chr22:42522995-42523448	Exon_7.8	rs133340	42417687	T	A	0.279421	0.4306	-0.570878	4.58086e-07	0.0007292	8.51e-10	0.94302	intronic	WBP2NL
Caudate (basal ganglia)	chr22:42522995-42523448	Exon_7.8	rs133346	42420855	G	T	0.253601	0.4306	-0.624455	2.81831e-08	6.32805e-05	3.53e-10	0.94081	intronic	WBP2NL
Caudate (basal ganglia)	chr22:42522995-42523448	Exon_7.8	rs133347	42423645	A	T	0.277381	0.4236	-0.637059	2.28192e-08	5.22517e-05	5.31e-10	0.94203	UTR3	WBP2NL	NM_152613:c.*460A>T
Caudate (basal ganglia)	chr22:42522995-42523448	Exon_7.8	rs133348	42427949	C	T	0.277381	0.4236	-0.637059	2.28192e-08	5.22517e-05	1.41e-08	0.94633	intergenic	WBP2NL,NAGA	dist=3472;dist=26389
Caudate (basal ganglia)	chr22:42522995-42523448	Exon_7.8	rs133349	42428727	A	T	0.277381	0.4236	-0.637059	2.28192e-08	5.22517e-05	5.06e-10	0.94196	intergenic	WBP2NL,NAGA	dist=4250;dist=25611
Caudate (basal ganglia)	chr22:42522995-42523448	Exon_7.8	rs5758553	42431429	G	A	0.277381	0.4236	-0.637059	2.28192e-08	5.22517e-05	4.97e-10	0.94193	intergenic	WBP2NL,NAGA	dist=6952;dist=22909
Caudate (basal ganglia)	chr22:42522995-42523448	Exon_7.8	rs4822084	42435868	C	T	0.277381	0.4236	-0.637059	2.28192e-08	5.22517e-05	3.62e-10	0.94148	intergenic	WBP2NL,NAGA	dist=11391;dist=18470
Caudate (basal ganglia)	chr22:42522995-42523448	Exon_7.8	rs133357	42442235	C	T	0.277381	0.4236	-0.637059	2.28192e-08	5.22517e-05	8.37e-10	0.94268	intergenic	WBP2NL,NAGA	dist=17758;dist=12103
Caudate (basal ganglia)	chr22:42522995-42523448	Exon_7.8	rs133358	42442539	A	T	0.265175	0.4271	-0.657589	6.0824e-09	1.62125e-05	5.98e-10	0.94219	intergenic	WBP2NL,NAGA	dist=18062;dist=11799
Caudate (basal ganglia)	chr22:42522995-42523448	Exon_7.8	rs1063392	42454950	A	G	0.277381	0.4236	-0.637059	2.28192e-08	5.22517e-05	8.19e-10	0.94296	UTR3	NAGA	NM_000262:c.*1333T>C
Caudate (basal ganglia)	chr22:42522995-42523448	Exon_7.8	rs2013960	42457912	T	A	0.277381	0.4236	-0.637059	2.28192e-08	5.22517e-05	6.39e-10	0.94198	intronic	NAGA
Caudate (basal ganglia)	chr22:42522995-42523448	Exon_7.8	rs133373	42465788	G	A	0.286842	0.4236	-0.851568	1.90265e-15	1.50472e-11	3.61e-08	0.94897	intronic	NAGA
Caudate (basal ganglia)	chr22:42522995-42523448	Exon_7.8	rs133376	42466905	C	T	0.245522	0.3958	-0.777733	2.1969e-12	1.13868e-08	2.18e-08	0.94817	upstream	NAGA
Caudate (basal ganglia)	chr22:42522995-42523448	Exon_7.8	rs133383	42473603	C	T	0.25888	0.3993	-0.799513	7.43642e-13	4.17285e-09	1.79e-08	0.94787	exonic	FAM109B		synonymous SNV	FAM109B:NM_001002034:exon3:c.C306T:p.A102A
Caudate (basal ganglia)	chr22:42522995-42523448	Exon_7.8	rs5758574	42481400	G	C	0.298953	0.4306	-0.881554	2.7249e-16	2.44375e-12	1.94e-08	1.0549	downstream	NDUFA6
Caudate (basal ganglia)	chr22:42522995-42523448	Exon_7.8	rs7245	42481849	G	A	0.281497	0.4028	-0.787293	2.11888e-12	1.10072e-08	1.55e-08	1.0553	UTR3	NDUFA6	NM_002490:c.*338C>T
Caudate (basal ganglia)	chr22:42522995-42523448	Exon_7.8	rs2284087	42485671	T	C	0.283483	0.4271	-0.874137	2.94094e-16	2.58609e-12	2.56e-08	1.0544	intronic	NDUFA6
Caudate (basal ganglia)	chr22:42522995-42523448	Exon_7.8	rs4147642	42487613	C	CA	0.278178	0.4236	-0.898668	7.53803e-17	7.18416e-13	2.045e-08	0.948096	ncRNA_intronic	NDUFA6-AS1
Caudate (basal ganglia)	chr22:42522995-42523448	Exon_7.8	rs5758577	42489434	G	C	0.277752	0.4062	-0.779738	2.23145e-12	1.15486e-08	1.41e-08	1.0554	ncRNA_intronic	NDUFA6-AS1
Caudate (basal ganglia)	chr22:42522995-42523448	Exon_7.8	rs5758578	42490292	A	C	0.29697	0.4236	-0.882188	5.17534e-16	4.42979e-12	2.81e-08	1.0542	ncRNA_intronic	NDUFA6-AS1
Caudate (basal ganglia)	chr22:42522995-42523448	Exon_7.8	rs6002607	42496506	C	T	0.25888	0.3993	-0.799513	7.43642e-13	4.17285e-09	1.5e-08	1.0553	ncRNA_intronic	NDUFA6-AS1
Caudate (basal ganglia)	chr22:42522995-42523448	Exon_7.8	rs6002608	42496629	T	C	0.25888	0.3993	-0.799513	7.43642e-13	4.17285e-09	1.39e-08	1.0554	ncRNA_intronic	NDUFA6-AS1
Caudate (basal ganglia)	chr22:42522995-42523448	Exon_7.8	rs2413668	42505841	G	A	0.302233	0.4271	-0.856997	1.94425e-15	1.53381e-11	2.52e-08	1.0544	ncRNA_intronic	NDUFA6-AS1
Caudate (basal ganglia)	chr22:42522995-42523448	Exon_7.8	rs2413671	42511825	G	A	0.293618	0.4271	-0.907402	6.56016e-17	6.27092e-13	1.64e-08	1.0552	ncRNA_intronic	NDUFA6-AS1
Caudate (basal ganglia)	chr22:42522995-42523448	Exon_7.8	rs5751220	42516205	A	C	0.276623	0.3993	-0.812139	7.40476e-13	4.15733e-09	1.8e-08	1.055	ncRNA_intronic	NDUFA6-AS1
Caudate (basal ganglia)	chr22:42522995-42523448	Exon_7.8	rs5758587	42517636	C	G	0.29697	0.4236	-0.882188	5.17534e-16	4.42979e-12	2.38e-08	1.0545	ncRNA_intronic	NDUFA6-AS1
Caudate (basal ganglia)	chr22:42522995-42523448	Exon_7.8	rs6002626	42517989	C	G	0.276623	0.3993	-0.812139	7.40476e-13	4.15733e-09	1.33e-08	1.0555	ncRNA_intronic	NDUFA6-AS1
Caudate (basal ganglia)	chr22:42522995-42523448	Exon_7.8	rs5758589	42518382	A	G	0.293618	0.4271	-0.907402	6.56016e-17	6.27092e-13	2.21e-08	1.0546	ncRNA_intronic	NDUFA6-AS1
Caudate (basal ganglia)	chr22:42522995-42523448	Exon_7.8	rs34385013	42521929	G	A	0.293763	0.4167	-0.813801	2.27813e-14	1.57294e-10	1.9e-08	0.94697	downstream	CYP2D6,LOC101929829,NDUFA6-AS1
Caudate (basal ganglia)	chr22:42522995-42523448	Exon_7.8	rs35028622	42522074	C	A	0.293763	0.4167	-0.813801	2.27813e-14	1.57294e-10	4.92e-08	0.9485	downstream	CYP2D6,LOC101929829,NDUFA6-AS1
Caudate (basal ganglia)	chr22:42522995-42523448	Exon_7.8	rs28371699	42526484	A	C	0.28276	0.4097	-0.775211	5.75419e-13	3.29392e-09	2.84e-08	0.94742	ncRNA_intronic	LOC101929829
Caudate (basal ganglia)	chr22:42522995-42523448	Exon_7.8	rs28680494	42528851	A	C	0.298934	0.4201	-0.790889	9.82034e-14	6.24913e-10	1.45e-08	0.94586	intergenic	LOC101929829,CYP2D7	dist=1968;dist=7363
Caudate (basal ganglia)	chr22:42522995-42523448	Exon_7.8	rs28439297	42528858	C	T	0.298934	0.4201	-0.790889	9.82034e-14	6.24913e-10	1.45e-08	0.94586	intergenic	LOC101929829,CYP2D7	dist=1975;dist=7356
Caudate (basal ganglia)	chr22:42522995-42523448	Exon_7.8	rs28542726	42529407	G	T	0.298934	0.4201	-0.790889	9.82034e-14	6.24913e-10	1.95e-08	0.94643	intergenic	LOC101929829,CYP2D7	dist=2524;dist=6807
Caudate (basal ganglia)	chr22:42522995-42523448	Exon_7.8	rs397691683	42530096	A	AT	0.298934	0.4201	-0.790889	9.82034e-14	6.24913e-10	2.177e-08	0.946485	intergenic	LOC101929829,CYP2D7	dist=3213;dist=6118
Caudate (basal ganglia)	chr22:42522995-42523448	Exon_7.8	rs28579115	42530826	G	T	0.270236	0.4132	-0.778038	4.44095e-13	2.59151e-09	7.57e-09	0.94483	intergenic	LOC101929829,CYP2D7	dist=3943;dist=5388
Caudate (basal ganglia)	chr22:42522995-42523448	Exon_7.8	rs28670611	42531210	C	T	0.298934	0.4201	-0.790889	9.82034e-14	6.24913e-10	6.93e-09	0.94499	intergenic	LOC101929829,CYP2D7	dist=4327;dist=5004
Caudate (basal ganglia)	chr22:42522995-42523448	Exon_7.8	rs2743449	42534148	C	T	0.298953	0.4306	-0.884723	3.49019e-16	3.04839e-12	7.74e-10	0.94234	intergenic	LOC101929829,CYP2D7	dist=7265;dist=2066
Caudate (basal ganglia)	chr22:42522995-42523448	Exon_7.8	rs2743451	42534682	T	C	0.282086	0.4479	-0.856333	1.37513e-15	1.10266e-11	4.98e-10	0.94182	intergenic	LOC101929829,CYP2D7	dist=7799;dist=1532
Caudate (basal ganglia)	chr22:42522995-42523448	Exon_7.8	rs1800754	42537597	A	G	0.201964	0.4653	-0.881488	3.0084e-16	2.64372e-12	4.96e-10	0.94181	ncRNA_exonic	CYP2D7
Caudate (basal ganglia)	chr22:42522995-42523448	Exon_7.8	rs3021083	42538103	T	C	0.315138	0.434	-0.895972	6.44067e-17	6.15954e-13	2.98e-10	0.94022	ncRNA_intronic	CYP2D7
Caudate (basal ganglia)	chr22:42522995-42523448	Exon_7.8	rs36093924	42538399	C	T	0.148849	0.4514	-0.869753	1.5388e-16	1.41992e-12	6.86e-10	0.94001	ncRNA_intronic	CYP2D7
Caudate (basal ganglia)	chr22:42522995-42523448	Exon_7.8	rs2267448	42538618	A	G	0.315138	0.434	-0.895972	6.44067e-17	6.15954e-13	1.65e-10	0.93842	ncRNA_exonic	CYP2D7
Caudate (basal ganglia)	chr22:42522995-42523448	Exon_7.8	rs2743459	42538704	G	T	0.298853	0.4132	-0.834897	7.03067e-14	4.58502e-10	7.93e-11	0.93836	ncRNA_intronic	CYP2D7
Caudate (basal ganglia)	chr22:42522995-42523448	Exon_7.8	rs2854740	42538897	A	G	0.283483	0.4271	-0.862063	1.00348e-15	8.25874e-12	1.32e-10	0.9394	ncRNA_intronic	CYP2D7
Caudate (basal ganglia)	chr22:42522995-42523448	Exon_7.8	rs2743461	42540551	A	G	0.238092	0.4375	-0.834668	8.33154e-14	5.38682e-10	5.58e-11	0.93879	ncRNA_exonic	CYP2D7
Caudate (basal ganglia)	chr22:42522995-42523448	Exon_7.8	rs5758605	42541349	G	A	0.247737	0.4097	-0.782276	1.17277e-11	5.36199e-08	1.02e-10	0.9396	upstream	CYP2D7
Caudate (basal ganglia)	chr22:42522995-42523448	Exon_7.8	rs2142694	42542870	G	A	0.292612	0.4375	-0.868824	3.2023e-15	2.47546e-11	1.16e-10	0.93978	intergenic	CYP2D7,TCF20	dist=2295;dist=13149
Caudate (basal ganglia)	chr22:42522995-42523448	Exon_7.8	rs2743462	42543288	A	G	0.247737	0.4097	-0.782276	1.17277e-11	5.36199e-08	1.51e-10	0.94015	intergenic	CYP2D7,TCF20	dist=2713;dist=12731
Caudate (basal ganglia)	chr22:42522995-42523448	Exon_7.8	rs2743465	42547739	G	A	0.178172	0.4062	-0.742586	1.11038e-10	4.33946e-07	1.65e-10	0.9406	intergenic	CYP2D7,TCF20	dist=7164;dist=8280
Caudate (basal ganglia)	chr22:42522995-42523448	Exon_7.8	rs5758619	42557710	T	C	0.188868	0.3958	-0.729844	3.72514e-10	1.3213e-06	2.08e-10	0.94092	intronic	TCF20
Caudate (basal ganglia)	chr22:42522995-42523448	Exon_7.8	rs5758623	42566314	G	C	0.185251	0.3993	-0.726357	3.37608e-10	1.20771e-06	9.54e-11	0.93985	intronic	TCF20
Caudate (basal ganglia)	chr22:42522995-42523448	Exon_7.8	rs742089	42570458	G	A	0.184564	0.3576	-0.667742	5.44922e-09	1.46794e-05	5.52e-09	0.94414	intronic	TCF20
Caudate (basal ganglia)	chr22:42522995-42523448	Exon_7.8	rs760648	42571028	G	A	0.169174	0.4062	-0.554609	2.76642e-07	0.000473256	1.62e-11	0.93408	intronic	TCF20
Caudate (basal ganglia)	chr22:42522995-42523448	Exon_7.8	rs2899355	42579520	T	C	0.1774	0.375	-0.638016	2.35715e-07	0.000413548	3.61e-11	0.93808	intronic	TCF20
Caudate (basal ganglia)	chr22:42522995-42523448	Exon_7.8	rs5758653	42613485	G	T	0.157215	0.3958	-0.61378	4.63248e-07	0.000736258	3.54e-12	0.93566	intergenic	TCF20,OGFRP1	dist=2138;dist=52274
Caudate (basal ganglia)	chr22:42522995-42523448	Exon_7.8	rs5758660	42623718	C	A	0.162108	0.3993	-0.616533	2.87333e-07	0.0004899	2.84e-12	0.93574	intergenic	TCF20,OGFRP1	dist=12371;dist=42041
Caudate (basal ganglia)	chr22:42522995-42523448	Exon_7.8	rs5758670	42636687	T	C	0.153015	0.4028	-0.599941	4.51071e-07	0.00072191	1.56e-11	0.9379	intergenic	TCF20,OGFRP1	dist=25340;dist=29072
Caudate (basal ganglia)	chr22:42522995-42523448	Exon_7.8	rs5751250	42639645	T	G	0.153015	0.4028	-0.599941	4.51071e-07	0.00072191	1.62e-11	0.93796	intergenic	TCF20,OGFRP1	dist=28298;dist=26114
Caudate (basal ganglia)	chr22:42522995-42523448	Exon_7.8	rs5758677	42643039	A	C	0.162108	0.3993	-0.616533	2.87333e-07	0.0004899	2.66e-12	0.93566	intergenic	TCF20,OGFRP1	dist=31692;dist=22720
Caudate (basal ganglia)	chr22:42522995-42523448	Exon_7.8	rs5751255	42648408	C	T	0.162108	0.3993	-0.616533	2.87333e-07	0.0004899	2.69e-12	0.93579	intergenic	TCF20,OGFRP1	dist=37061;dist=17351
Caudate (basal ganglia)	chr22:42522995-42523448	Exon_7.8	rs134869	42652074	G	A	0.153015	0.4028	-0.605293	3.17686e-07	0.000535317	4.38e-12	0.93628	intergenic	TCF20,OGFRP1	dist=40727;dist=13685
Caudate (basal ganglia)	chr22:42522995-42523448	Exon_7.8	rs134877	42662371	C	T	0.162108	0.3993	-0.616533	2.87333e-07	0.0004899	2.45e-12	0.93519	intergenic	TCF20,OGFRP1	dist=51024;dist=3388
Caudate (basal ganglia)	chr22:42522995-42523448	Exon_7.8	rs134879	42664201	A	C	0.162108	0.3993	-0.616533	2.87333e-07	0.0004899	1.98e-12	0.93517	intergenic	TCF20,OGFRP1	dist=52854;dist=1558
Caudate (basal ganglia)	chr22:42522995-42523448	Exon_7.8	rs134882	42670965	T	C	0.123601	0.4062	-0.597965	5.59951e-07	0.000864233	1.23e-12	0.9347	downstream	OGFRP1
Caudate (basal ganglia)	chr22:42522995-42523448	Exon_7.8	rs134900	42683343	G	C	0.158625	0.4028	-0.611937	3.08916e-07	0.000522833	1.63e-12	0.93469	intergenic	OGFRP1,LINC01315	dist=12475;dist=77063
Caudate (basal ganglia)	chr22:42522995-42523448	Exon_7.8	rs134902	42683997	G	A	0.158625	0.4028	-0.611937	3.08916e-07	0.000522833	2.04e-12	0.93533	intergenic	OGFRP1,LINC01315	dist=13129;dist=76409
Caudate (basal ganglia)	chr22:42522755-42522852	Exon_8.9	rs133346	42420855	G	T	0.253601	0.4306	-0.708922	1.57996e-07	0.000292741	3.53e-10	0.94081	intronic	WBP2NL
Caudate (basal ganglia)	chr22:42522755-42522852	Exon_8.9	rs133347	42423645	A	T	0.277381	0.4236	-0.716351	1.77947e-07	0.000324589	5.31e-10	0.94203	UTR3	WBP2NL	NM_152613:c.*460A>T
Caudate (basal ganglia)	chr22:42522755-42522852	Exon_8.9	rs133348	42427949	C	T	0.277381	0.4236	-0.716351	1.77947e-07	0.000324589	1.41e-08	0.94633	intergenic	WBP2NL,NAGA	dist=3472;dist=26389
Caudate (basal ganglia)	chr22:42522755-42522852	Exon_8.9	rs133349	42428727	A	T	0.277381	0.4236	-0.716351	1.77947e-07	0.000324589	5.06e-10	0.94196	intergenic	WBP2NL,NAGA	dist=4250;dist=25611
Caudate (basal ganglia)	chr22:42522755-42522852	Exon_8.9	rs5758553	42431429	G	A	0.277381	0.4236	-0.716351	1.77947e-07	0.000324589	4.97e-10	0.94193	intergenic	WBP2NL,NAGA	dist=6952;dist=22909
Caudate (basal ganglia)	chr22:42522755-42522852	Exon_8.9	rs4822084	42435868	C	T	0.277381	0.4236	-0.716351	1.77947e-07	0.000324589	3.62e-10	0.94148	intergenic	WBP2NL,NAGA	dist=11391;dist=18470
Caudate (basal ganglia)	chr22:42522755-42522852	Exon_8.9	rs133357	42442235	C	T	0.277381	0.4236	-0.716351	1.77947e-07	0.000324589	8.37e-10	0.94268	intergenic	WBP2NL,NAGA	dist=17758;dist=12103
Caudate (basal ganglia)	chr22:42522755-42522852	Exon_8.9	rs133358	42442539	A	T	0.265175	0.4271	-0.729266	9.10733e-08	0.000179489	5.98e-10	0.94219	intergenic	WBP2NL,NAGA	dist=18062;dist=11799
Caudate (basal ganglia)	chr22:42522755-42522852	Exon_8.9	rs1063392	42454950	A	G	0.277381	0.4236	-0.716351	1.77947e-07	0.000324589	8.19e-10	0.94296	UTR3	NAGA	NM_000262:c.*1333T>C
Caudate (basal ganglia)	chr22:42522755-42522852	Exon_8.9	rs2013960	42457912	T	A	0.277381	0.4236	-0.716351	1.77947e-07	0.000324589	6.39e-10	0.94198	intronic	NAGA
Caudate (basal ganglia)	chr22:42522755-42522852	Exon_8.9	rs133373	42465788	G	A	0.286842	0.4236	-0.876341	4.12996e-11	1.73494e-07	3.61e-08	0.94897	intronic	NAGA
Caudate (basal ganglia)	chr22:42522755-42522852	Exon_8.9	rs133376	42466905	C	T	0.245522	0.3958	-0.784896	8.86635e-09	2.27715e-05	2.18e-08	0.94817	upstream	NAGA
Caudate (basal ganglia)	chr22:42522755-42522852	Exon_8.9	rs133383	42473603	C	T	0.25888	0.3993	-0.817561	2.59855e-09	7.61509e-06	1.79e-08	0.94787	exonic	FAM109B		synonymous SNV	FAM109B:NM_001002034:exon3:c.C306T:p.A102A
Caudate (basal ganglia)	chr22:42522755-42522852	Exon_8.9	rs5758574	42481400	G	C	0.298953	0.4306	-0.892416	3.00239e-11	1.29576e-07	1.94e-08	1.0549	downstream	NDUFA6
Caudate (basal ganglia)	chr22:42522755-42522852	Exon_8.9	rs7245	42481849	G	A	0.281497	0.4028	-0.865043	2.10284e-10	7.79033e-07	1.55e-08	1.0553	UTR3	NDUFA6	NM_002490:c.*338C>T
Caudate (basal ganglia)	chr22:42522755-42522852	Exon_8.9	rs2284087	42485671	T	C	0.283483	0.4271	-0.901102	1.14785e-11	5.25905e-08	2.56e-08	1.0544	intronic	NDUFA6
Caudate (basal ganglia)	chr22:42522755-42522852	Exon_8.9	rs4147642	42487613	C	CA	0.278178	0.4236	-0.878298	9.2081e-11	3.63008e-07	2.045e-08	0.948096	ncRNA_intronic	NDUFA6-AS1
Caudate (basal ganglia)	chr22:42522755-42522852	Exon_8.9	rs5758577	42489434	G	C	0.277752	0.4062	-0.828392	1.05189e-09	3.38867e-06	1.41e-08	1.0554	ncRNA_intronic	NDUFA6-AS1
Caudate (basal ganglia)	chr22:42522755-42522852	Exon_8.9	rs5758578	42490292	A	C	0.29697	0.4236	-0.84291	7.5779e-10	2.51773e-06	2.81e-08	1.0542	ncRNA_intronic	NDUFA6-AS1
Caudate (basal ganglia)	chr22:42522755-42522852	Exon_8.9	rs6002607	42496506	C	T	0.25888	0.3993	-0.817561	2.59855e-09	7.61509e-06	1.5e-08	1.0553	ncRNA_intronic	NDUFA6-AS1
Caudate (basal ganglia)	chr22:42522755-42522852	Exon_8.9	rs6002608	42496629	T	C	0.25888	0.3993	-0.817561	2.59855e-09	7.61509e-06	1.39e-08	1.0554	ncRNA_intronic	NDUFA6-AS1
Caudate (basal ganglia)	chr22:42522755-42522852	Exon_8.9	rs2413668	42505841	G	A	0.302233	0.4271	-0.865768	1.09509e-10	4.28292e-07	2.52e-08	1.0544	ncRNA_intronic	NDUFA6-AS1
Caudate (basal ganglia)	chr22:42522755-42522852	Exon_8.9	rs2413671	42511825	G	A	0.293618	0.4271	-0.869725	2.26268e-10	8.34375e-07	1.64e-08	1.0552	ncRNA_intronic	NDUFA6-AS1
Caudate (basal ganglia)	chr22:42522755-42522852	Exon_8.9	rs5751220	42516205	A	C	0.276623	0.3993	-0.842592	1.38974e-09	4.34122e-06	1.8e-08	1.055	ncRNA_intronic	NDUFA6-AS1
Caudate (basal ganglia)	chr22:42522755-42522852	Exon_8.9	rs5758587	42517636	C	G	0.29697	0.4236	-0.84291	7.5779e-10	2.51773e-06	2.38e-08	1.0545	ncRNA_intronic	NDUFA6-AS1
Caudate (basal ganglia)	chr22:42522755-42522852	Exon_8.9	rs6002626	42517989	C	G	0.276623	0.3993	-0.842592	1.38974e-09	4.34122e-06	1.33e-08	1.0555	ncRNA_intronic	NDUFA6-AS1
Caudate (basal ganglia)	chr22:42522755-42522852	Exon_8.9	rs5758589	42518382	A	G	0.293618	0.4271	-0.869725	2.26268e-10	8.34375e-07	2.21e-08	1.0546	ncRNA_intronic	NDUFA6-AS1
Caudate (basal ganglia)	chr22:42522755-42522852	Exon_8.9	rs34385013	42521929	G	A	0.293763	0.4167	-0.719981	9.16404e-08	0.000180437	1.9e-08	0.94697	downstream	CYP2D6,LOC101929829,NDUFA6-AS1
Caudate (basal ganglia)	chr22:42522755-42522852	Exon_8.9	rs35028622	42522074	C	A	0.293763	0.4167	-0.719981	9.16404e-08	0.000180437	4.92e-08	0.9485	downstream	CYP2D6,LOC101929829,NDUFA6-AS1
Caudate (basal ganglia)	chr22:42522755-42522852	Exon_8.9	rs28371699	42526484	A	C	0.28276	0.4097	-0.694615	2.62656e-07	0.000452963	2.84e-08	0.94742	ncRNA_intronic	LOC101929829
Caudate (basal ganglia)	chr22:42522755-42522852	Exon_8.9	rs28680494	42528851	A	C	0.298934	0.4201	-0.697914	1.89305e-07	0.000342941	1.45e-08	0.94586	intergenic	LOC101929829,CYP2D7	dist=1968;dist=7363
Caudate (basal ganglia)	chr22:42522755-42522852	Exon_8.9	rs28439297	42528858	C	T	0.298934	0.4201	-0.697914	1.89305e-07	0.000342941	1.45e-08	0.94586	intergenic	LOC101929829,CYP2D7	dist=1975;dist=7356
Caudate (basal ganglia)	chr22:42522755-42522852	Exon_8.9	rs28542726	42529407	G	T	0.298934	0.4201	-0.697914	1.89305e-07	0.000342941	1.95e-08	0.94643	intergenic	LOC101929829,CYP2D7	dist=2524;dist=6807
Caudate (basal ganglia)	chr22:42522755-42522852	Exon_8.9	rs397691683	42530096	A	AT	0.298934	0.4201	-0.697914	1.89305e-07	0.000342941	2.177e-08	0.946485	intergenic	LOC101929829,CYP2D7	dist=3213;dist=6118
Caudate (basal ganglia)	chr22:42522755-42522852	Exon_8.9	rs28579115	42530826	G	T	0.270236	0.4132	-0.694806	2.58262e-07	0.000446053	7.57e-09	0.94483	intergenic	LOC101929829,CYP2D7	dist=3943;dist=5388
Caudate (basal ganglia)	chr22:42522755-42522852	Exon_8.9	rs28670611	42531210	C	T	0.298934	0.4201	-0.697914	1.89305e-07	0.000342941	6.93e-09	0.94499	intergenic	LOC101929829,CYP2D7	dist=4327;dist=5004
Caudate (basal ganglia)	chr22:42522755-42522852	Exon_8.9	rs2743449	42534148	C	T	0.298953	0.4306	-0.846753	5.72534e-10	1.94897e-06	7.74e-10	0.94234	intergenic	LOC101929829,CYP2D7	dist=7265;dist=2066
Caudate (basal ganglia)	chr22:42522755-42522852	Exon_8.9	rs2743451	42534682	T	C	0.282086	0.4479	-0.786189	6.68529e-09	1.76944e-05	4.98e-10	0.94182	intergenic	LOC101929829,CYP2D7	dist=7799;dist=1532
Caudate (basal ganglia)	chr22:42522755-42522852	Exon_8.9	rs1800754	42537597	A	G	0.201964	0.4653	-0.853669	3.04122e-10	1.09453e-06	4.96e-10	0.94181	ncRNA_exonic	CYP2D7
Caudate (basal ganglia)	chr22:42522755-42522852	Exon_8.9	rs3021083	42538103	T	C	0.315138	0.434	-0.842959	5.41902e-10	1.85367e-06	2.98e-10	0.94022	ncRNA_intronic	CYP2D7
Caudate (basal ganglia)	chr22:42522755-42522852	Exon_8.9	rs36093924	42538399	C	T	0.148849	0.4514	-0.900993	5.71819e-12	2.78076e-08	6.86e-10	0.94001	ncRNA_intronic	CYP2D7
Caudate (basal ganglia)	chr22:42522755-42522852	Exon_8.9	rs2267448	42538618	A	G	0.315138	0.434	-0.842959	5.41902e-10	1.85367e-06	1.65e-10	0.93842	ncRNA_exonic	CYP2D7
Caudate (basal ganglia)	chr22:42522755-42522852	Exon_8.9	rs2743459	42538704	G	T	0.298853	0.4132	-0.821571	3.0708e-09	8.83063e-06	7.93e-11	0.93836	ncRNA_intronic	CYP2D7
Caudate (basal ganglia)	chr22:42522755-42522852	Exon_8.9	rs2854740	42538897	A	G	0.283483	0.4271	-0.843327	3.61317e-10	1.2862e-06	1.32e-10	0.9394	ncRNA_intronic	CYP2D7
Caudate (basal ganglia)	chr22:42522755-42522852	Exon_8.9	rs2743461	42540551	A	G	0.238092	0.4375	-0.788556	1.68631e-08	4.00934e-05	5.58e-11	0.93879	ncRNA_exonic	CYP2D7
Caudate (basal ganglia)	chr22:42522755-42522852	Exon_8.9	rs5758605	42541349	G	A	0.247737	0.4097	-0.793306	2.15171e-08	4.95047e-05	1.02e-10	0.9396	upstream	CYP2D7
Caudate (basal ganglia)	chr22:42522755-42522852	Exon_8.9	rs2142694	42542870	G	A	0.292612	0.4375	-0.826628	2.34123e-09	6.94686e-06	1.16e-10	0.93978	intergenic	CYP2D7,TCF20	dist=2295;dist=13149
Caudate (basal ganglia)	chr22:42522755-42522852	Exon_8.9	rs2743462	42543288	A	G	0.247737	0.4097	-0.793306	2.15171e-08	4.95047e-05	1.51e-10	0.94015	intergenic	CYP2D7,TCF20	dist=2713;dist=12731
Caudate (basal ganglia)	chr22:42522755-42522852	Exon_8.9	rs5758619	42557710	T	C	0.188868	0.3958	-0.717002	5.3353e-07	0.000828477	2.08e-10	0.94092	intronic	TCF20
Cerebellar Hemisphere	chr22:42524947-42525739	Exon_2.4	rs9620001	42330229	T	C	0.329249	0.216	0.87468	2.30515e-07	0.000310674	3.16e-10	1.0792	intergenic	TNFRSF13C,CENPM	dist=7408;dist=4512
Cerebellar Hemisphere	chr22:42524947-42525739	Exon_2.4	rs10154646	42331409	G	C	0.329249	0.216	0.87468	2.30515e-07	0.000310674	7.43e-11	1.0825	intergenic	TNFRSF13C,CENPM	dist=8588;dist=3332
Cerebellar Hemisphere	chr22:42524947-42525739	Exon_2.4	rs1047997	42334953	C	G	0.329249	0.216	0.87468	2.30515e-07	0.000310674	8.08e-11	1.0823	UTR3	CENPM	NM_001110215:c.*107G>C,NM_024053:c.*107G>C,NM_001002876:c.*234G>C
Cerebellar Hemisphere	chr22:42524947-42525739	Exon_2.4	rs1894713	42335621	G	A	0.321535	0.212	0.855411	4.91124e-07	0.000603119	7.55e-11	1.0824	intronic	CENPM
Cerebellar Hemisphere	chr22:42524947-42525739	Exon_2.4	rs6002548	42337040	T	G	0.33716	0.22	0.912068	5.19249e-08	8.23802e-05	6.33e-11	1.0828	intronic	CENPM
Cerebellar Hemisphere	chr22:42524947-42525739	Exon_2.4	rs6002552	42338351	G	A	0.329249	0.216	0.87468	2.30515e-07	0.000310674	5.45e-11	1.0831	intronic	CENPM
Cerebellar Hemisphere	chr22:42524947-42525739	Exon_2.4	rs6002554	42339095	T	C	0.33716	0.22	0.912068	5.19249e-08	8.23802e-05	6.47e-11	1.0828	intronic	CENPM
Cerebellar Hemisphere	chr22:42524947-42525739	Exon_2.4	rs3752591	42339516	A	G	0.296958	0.212	0.854138	4.0706e-07	0.000512496	7.61e-11	1.0824	intronic	CENPM
Cerebellar Hemisphere	chr22:42524947-42525739	Exon_2.4	rs1023498	42340569	C	T	0.329249	0.216	0.87468	2.30515e-07	0.000310674	4.03e-11	1.0837	intronic	CENPM
Cerebellar Hemisphere	chr22:42524947-42525739	Exon_2.4	rs1023499	42340582	T	C	0.33716	0.22	0.912068	5.19249e-08	8.23802e-05	3.76e-11	1.0838	intronic	CENPM
Cerebellar Hemisphere	chr22:42524947-42525739	Exon_2.4	rs1023500	42340844	T	C	0.33716	0.22	0.912068	5.19249e-08	8.23802e-05	3.08e-11	1.0842	intronic	CENPM
Cerebellar Hemisphere	chr22:42524947-42525739	Exon_2.4	rs7293091	42341308	A	G	0.33716	0.22	0.912068	5.19249e-08	8.23802e-05	4.29e-11	1.0836	exonic	CENPM		synonymous SNV	CENPM:NM_001002876:exon4:c.T231C:p.S77S,CENPM:NM_024053:exon4:c.T231C:p.S77S
Cerebellar Hemisphere	chr22:42524947-42525739	Exon_2.4	rs5996096	42361336	G	A	0.468562	0.244	0.974087	2.53808e-08	4.31217e-05	4.19e-08	1.0676	intergenic	LINC00634,SEPT3	dist=6390;dist=11595
Cerebellar Hemisphere	chr22:42524947-42525739	Exon_2.4	rs4822076	42364057	C	T	0.683061	0.296	1.23244	1.29235e-15	8.48443e-12	5.34e-09	0.93941	intergenic	LINC00634,SEPT3	dist=9111;dist=8874
Cerebellar Hemisphere	chr22:42524947-42525739	Exon_2.4	rs2301521	42423110	G	C	0.775755	0.292	1.35602	1.04441e-21	1.91918e-17	1.7e-10	0.93653	exonic	WBP2NL		nonsynonymous SNV	WBP2NL:NM_152613:exon6:c.G855C:p.Q285H
Cerebellar Hemisphere	chr22:42524947-42525739	Exon_2.4	rs133350	42429049	A	G	0.775755	0.292	1.35602	1.04441e-21	1.91918e-17	1.48e-10	0.93633	intergenic	WBP2NL,NAGA	dist=4572;dist=25289
Cerebellar Hemisphere	chr22:42524947-42525739	Exon_2.4	rs5751204	42433801	C	T	0.808881	0.3	1.32502	2.2463e-20	3.46163e-16	1.9e-10	0.9367	intergenic	WBP2NL,NAGA	dist=9324;dist=20537
Cerebellar Hemisphere	chr22:42524947-42525739	Exon_2.4	rs133352	42434022	C	A	0.920811	0.324	1.30606	9.77983e-21	1.56507e-16	3.75e-10	0.93771	intergenic	WBP2NL,NAGA	dist=9545;dist=20316
Cerebellar Hemisphere	chr22:42524947-42525739	Exon_2.4	rs133353	42437366	G	A	0.920811	0.324	1.30606	9.77983e-21	1.56507e-16	6.67e-10	0.93826	intergenic	WBP2NL,NAGA	dist=12889;dist=16972
Cerebellar Hemisphere	chr22:42524947-42525739	Exon_2.4	rs133355	42440285	G	A	0.920811	0.324	1.30606	9.77983e-21	1.56507e-16	2.88e-10	0.93743	intergenic	WBP2NL,NAGA	dist=15808;dist=14053
Cerebellar Hemisphere	chr22:42524947-42525739	Exon_2.4	rs133356	42441302	G	A	0.920811	0.324	1.30606	9.77983e-21	1.56507e-16	2.07e-10	0.93661	intergenic	WBP2NL,NAGA	dist=16825;dist=13036
Cerebellar Hemisphere	chr22:42524947-42525739	Exon_2.4	rs6002586	42441412	C	T	0.808881	0.3	1.32502	2.2463e-20	3.46163e-16	1.74e-10	1.0677	intergenic	WBP2NL,NAGA	dist=16935;dist=12926
Cerebellar Hemisphere	chr22:42524947-42525739	Exon_2.4	rs5758559	42444489	G	A	0.901914	0.328	1.2651	4.33989e-20	6.35184e-16	5.26e-11	0.93483	intergenic	WBP2NL,NAGA	dist=20012;dist=9849
Cerebellar Hemisphere	chr22:42524947-42525739	Exon_2.4	rs5758562	42448238	C	G	0.775755	0.292	1.35602	1.04441e-21	1.91918e-17	1.96e-10	0.93675	intergenic	WBP2NL,NAGA	dist=23761;dist=6100
Cerebellar Hemisphere	chr22:42524947-42525739	Exon_2.4	rs5751209	42451603	A	G	0.754824	0.296	1.38808	5.75997e-23	1.20014e-18	2.5e-10	0.93711	intergenic	WBP2NL,NAGA	dist=27126;dist=2735
Cerebellar Hemisphere	chr22:42524947-42525739	Exon_2.4	rs5758566	42454354	G	A	0.920811	0.324	1.30606	9.77983e-21	1.56507e-16	2.28e-10	0.9373	UTR3	NAGA	NM_000262:c.*1929C>T
Cerebellar Hemisphere	chr22:42524947-42525739	Exon_2.4	rs2854837	42458481	G	A	0.808881	0.3	1.32502	2.2463e-20	3.46163e-16	1.31e-10	0.93615	intronic	NAGA
Cerebellar Hemisphere	chr22:42524947-42525739	Exon_2.4	rs2413666	42459622	C	T	0.882045	0.332	1.26294	1.08383e-18	1.32954e-14	1.84e-09	0.94056	intronic	NAGA
Cerebellar Hemisphere	chr22:42524947-42525739	Exon_2.4	rs133367	42463366	C	T	0.525838	0.428	0.803231	9.02997e-08	0.000135648	1.01e-08	0.94588	intronic	NAGA
Cerebellar Hemisphere	chr22:42524947-42525739	Exon_2.4	rs133368	42463689	T	C	0.920811	0.324	1.30606	9.77983e-21	1.56507e-16	3.31e-10	0.93796	intronic	NAGA
Cerebellar Hemisphere	chr22:42524947-42525739	Exon_2.4	rs133369	42463814	C	T	0.882522	0.316	1.29999	3.30619e-21	5.6835e-17	3.05e-10	0.93784	exonic	NAGA		synonymous SNV	NAGA:NM_000262:exon3:c.G279A:p.P93P
Cerebellar Hemisphere	chr22:42524947-42525739	Exon_2.4	rs133370	42465260	T	C	0.960405	0.324	1.31721	2.11136e-22	4.15311e-18	1.88e-09	0.9406	intronic	NAGA
Cerebellar Hemisphere	chr22:42524947-42525739	Exon_2.4	rs133371	42465574	G	A	0.941479	0.328	1.27073	9.45012e-21	1.51946e-16	1.3e-09	0.94003	intronic	NAGA
Cerebellar Hemisphere	chr22:42524947-42525739	Exon_2.4	rs133374	42465941	G	A	0.960405	0.324	1.31721	2.11136e-22	4.15311e-18	1.69e-09	0.94043	intronic	NAGA
Cerebellar Hemisphere	chr22:42524947-42525739	Exon_2.4	rs133375	42466509	C	G	0.980408	0.328	1.32257	1.48654e-22	2.95106e-18	1.5e-09	0.94025	UTR5	NAGA	NM_000262:c.-208G>C
Cerebellar Hemisphere	chr22:42524947-42525739	Exon_2.4	rs133377	42466950	C	T	1	0.324	1.3169	4.31307e-23	9.08882e-19	2.62e-09	0.94112	upstream	NAGA
Cerebellar Hemisphere	chr22:42524947-42525739	Exon_2.4	rs2859438	42466980	A	T	1	0.324	1.3169	4.31307e-23	9.08882e-19	2.31e-09	0.94092	upstream	NAGA
Cerebellar Hemisphere	chr22:42524947-42525739	Exon_2.4	rs133378	42467695	G	C	0.980408	0.328	1.32257	1.48654e-22	2.95106e-18	2.31e-09	0.94061	upstream	NAGA
Cerebellar Hemisphere	chr22:42524947-42525739	Exon_2.4	rs133379	42468535	A	G	0.815212	0.292	1.36683	1.71231e-23	3.87678e-19	8.32e-10	0.93903	intergenic	NAGA,FAM109B	dist=1689;dist=1720
Cerebellar Hemisphere	chr22:42524947-42525739	Exon_2.4	rs133380	42468910	C	T	0.81534	0.36	1.20612	4.33861e-19	5.66294e-15	1.31e-08	0.9448	intergenic	NAGA,FAM109B	dist=2064;dist=1345
Cerebellar Hemisphere	chr22:42524947-42525739	Exon_2.4	rs13057094	42470317	T	C	0.815212	0.292	1.36683	1.71231e-23	3.87678e-19	7.38e-10	0.93884	UTR5	FAM109B	NM_001002034:c.-2981T>C
Cerebellar Hemisphere	chr22:42524947-42525739	Exon_2.4	rs4822088	42470589	G	C	1	0.324	1.3169	4.31307e-23	9.08882e-19	9.62e-09	0.9429	intronic	FAM109B
Cerebellar Hemisphere	chr22:42524947-42525739	Exon_2.4	rs133381	42470608	C	G	0.980521	0.32	1.28399	5.09282e-22	9.56536e-18	2.34e-09	0.94063	intronic	FAM109B
Cerebellar Hemisphere	chr22:42524947-42525739	Exon_2.4	rs133382	42471774	C	T	0.980408	0.328	1.32257	1.48654e-22	2.95106e-18	1.62e-09	0.94037	intronic	FAM109B
Cerebellar Hemisphere	chr22:42524947-42525739	Exon_2.4	rs1807494	42474138	C	G	0.980408	0.328	1.32257	1.48654e-22	2.95106e-18	1.83e-09	1.0632	UTR3	FAM109B	NM_001002034:c.*61C>G
Cerebellar Hemisphere	chr22:42524947-42525739	Exon_2.4	rs8135801	42475568	A	G	0.961218	0.332	1.32459	1.119e-22	2.27799e-18	2.33e-09	1.0628	upstream;downstream	SMDT1;FAM109B
Cerebellar Hemisphere	chr22:42524947-42525739	Exon_2.4	rs2269524	42475703	T	G	1	0.324	1.3169	4.31307e-23	9.08882e-19	1.95e-09	1.0631	UTR5	SMDT1	NM_033318:c.-70T>G
Cerebellar Hemisphere	chr22:42524947-42525739	Exon_2.4	rs6002592	42476754	A	C	1	0.324	1.3169	4.31307e-23	9.08882e-19	2.13e-09	1.0629	intronic	SMDT1
Cerebellar Hemisphere	chr22:42524947-42525739	Exon_2.4	rs6002593	42476770	A	T	0.981046	0.328	1.2641	1.3449e-21	2.40524e-17	2.84e-09	1.0628	intronic	SMDT1
Cerebellar Hemisphere	chr22:42524947-42525739	Exon_2.4	rs2071711	42477650	G	C	0.815212	0.292	1.36683	1.71231e-23	3.87678e-19	1.95e-09	1.0634	intronic	SMDT1
Cerebellar Hemisphere	chr22:42524947-42525739	Exon_2.4	rs4147641	42482502	C	G	0.980408	0.328	1.32257	1.48654e-22	2.95106e-18	1.75e-09	1.0633	intronic	NDUFA6
Cerebellar Hemisphere	chr22:42524947-42525739	Exon_2.4	rs6002596	42484466	G	A	0.980521	0.32	1.28399	5.09282e-22	9.56536e-18	1.74e-09	1.0636	intronic	NDUFA6
Cerebellar Hemisphere	chr22:42524947-42525739	Exon_2.4	rs4147640	42485292	T	C	0.980408	0.328	1.32257	1.48654e-22	2.95106e-18	1.57e-09	1.0635	intronic	NDUFA6
Cerebellar Hemisphere	chr22:42524947-42525739	Exon_2.4	rs68128739	42486028	C	CA	0.923431	0.316	1.26406	3.40158e-20	5.06953e-16	1.776e-09	0.939695	intronic	NDUFA6
Cerebellar Hemisphere	chr22:42524947-42525739	Exon_2.4	rs1801311	42486723	G	A	0.980408	0.328	1.32257	1.48654e-22	2.95106e-18	1.47e-09	1.0636	exonic	NDUFA6		nonsynonymous SNV	NDUFA6:NM_002490:exon1:c.C104T:p.A35V
Cerebellar Hemisphere	chr22:42524947-42525739	Exon_2.4	rs4147638	42487900	G	A	0.980521	0.32	1.28103	2.8315e-21	4.88809e-17	2.37e-09	1.0627	ncRNA_intronic	NDUFA6-AS1
Cerebellar Hemisphere	chr22:42524947-42525739	Exon_2.4	rs6002597	42488160	C	A	0.980521	0.32	1.28399	5.09282e-22	9.56536e-18	2.36e-09	1.0628	ncRNA_exonic	NDUFA6-AS1
Cerebellar Hemisphere	chr22:42524947-42525739	Exon_2.4	rs6002598	42488345	A	G	0.980408	0.328	1.32257	1.48654e-22	2.95106e-18	4.42e-08	1.0586	ncRNA_intronic	NDUFA6-AS1
Cerebellar Hemisphere	chr22:42524947-42525739	Exon_2.4	rs6002600	42488906	G	A	0.980408	0.328	1.32257	1.48654e-22	2.95106e-18	1.6e-09	1.0634	ncRNA_intronic	NDUFA6-AS1
Cerebellar Hemisphere	chr22:42524947-42525739	Exon_2.4	rs6002601	42489058	A	T	0.980408	0.328	1.32257	1.48654e-22	2.95106e-18	1.54e-09	1.0635	ncRNA_intronic	NDUFA6-AS1
Cerebellar Hemisphere	chr22:42524947-42525739	Exon_2.4	rs61527837	42490600	C	T	1	0.324	1.3169	4.31307e-23	9.08882e-19	1.71e-09	1.0637	ncRNA_intronic	NDUFA6-AS1
Cerebellar Hemisphere	chr22:42524947-42525739	Exon_2.4	rs5996108	42490967	C	T	0.815212	0.292	1.36683	1.71231e-23	3.87678e-19	4.03e-10	1.0662	ncRNA_intronic	NDUFA6-AS1
Cerebellar Hemisphere	chr22:42524947-42525739	Exon_2.4	rs8138500	42491734	G	T	0.980408	0.328	1.32257	1.48654e-22	2.95106e-18	1.27e-09	1.0638	ncRNA_intronic	NDUFA6-AS1
Cerebellar Hemisphere	chr22:42524947-42525739	Exon_2.4	rs7292241	42492063	G	A	0.980521	0.32	1.28399	5.09282e-22	9.56536e-18	5.18e-10	1.0654	ncRNA_intronic	NDUFA6-AS1
Cerebellar Hemisphere	chr22:42524947-42525739	Exon_2.4	rs7291996	42492104	C	T	0.980408	0.328	1.29209	2.52995e-21	4.39168e-17	1.83e-09	1.0632	ncRNA_intronic	NDUFA6-AS1
Cerebellar Hemisphere	chr22:42524947-42525739	Exon_2.4	rs6002602	42492225	G	A	0.980408	0.328	1.32257	1.48654e-22	2.95106e-18	1.18e-09	1.064	ncRNA_intronic	NDUFA6-AS1
Cerebellar Hemisphere	chr22:42524947-42525739	Exon_2.4	rs6002603	42492362	C	G	0.980521	0.32	1.28399	5.09282e-22	9.56536e-18	1.21e-09	1.0639	ncRNA_intronic	NDUFA6-AS1
Cerebellar Hemisphere	chr22:42524947-42525739	Exon_2.4	rs73421049	42492863	G	A	1	0.324	1.3169	4.31307e-23	9.08882e-19	3.45e-09	1.0624	ncRNA_intronic	NDUFA6-AS1
Cerebellar Hemisphere	chr22:42524947-42525739	Exon_2.4	rs6002604	42493081	A	T	0.980408	0.328	1.32257	1.48654e-22	2.95106e-18	1.69e-09	1.0635	ncRNA_intronic	NDUFA6-AS1
Cerebellar Hemisphere	chr22:42524947-42525739	Exon_2.4	rs5996109	42493098	A	G	0.980408	0.328	1.32257	1.48654e-22	2.95106e-18	1.95e-09	1.0632	ncRNA_intronic	NDUFA6-AS1
Cerebellar Hemisphere	chr22:42524947-42525739	Exon_2.4	rs5996110	42493767	A	G	0.980408	0.328	1.32257	1.48654e-22	2.95106e-18	3.75e-09	1.0623	ncRNA_intronic	NDUFA6-AS1
Cerebellar Hemisphere	chr22:42524947-42525739	Exon_2.4	rs5996111	42493902	C	T	0.980521	0.32	1.28399	5.09282e-22	9.56536e-18	5.29e-10	1.0653	ncRNA_intronic	NDUFA6-AS1
Cerebellar Hemisphere	chr22:42524947-42525739	Exon_2.4	rs6002605	42494335	A	G	1	0.324	1.3169	4.31307e-23	9.08882e-19	1.88e-09	1.0632	ncRNA_intronic	NDUFA6-AS1
Cerebellar Hemisphere	chr22:42524947-42525739	Exon_2.4	rs6002606	42494773	T	C	0.980408	0.328	1.32257	1.48654e-22	2.95106e-18	3.49e-09	1.0624	ncRNA_intronic	NDUFA6-AS1
Cerebellar Hemisphere	chr22:42524947-42525739	Exon_2.4	rs6002609	42496829	C	A	0.815212	0.292	1.36683	1.71231e-23	3.87678e-19	5.62e-10	1.0656	ncRNA_intronic	NDUFA6-AS1
Cerebellar Hemisphere	chr22:42524947-42525739	Exon_2.4	rs6002610	42496979	C	T	0.980408	0.328	1.32257	1.48654e-22	2.95106e-18	1.48e-09	1.0636	ncRNA_intronic	NDUFA6-AS1
Cerebellar Hemisphere	chr22:42524947-42525739	Exon_2.4	rs12157818	42498204	C	T	0.960701	0.3226	1.28947	5.82934e-22	1.09336e-17	1.62e-09	1.0634	ncRNA_intronic	NDUFA6-AS1
Cerebellar Hemisphere	chr22:42524947-42525739	Exon_2.4	rs9620026	42498578	C	T	0.980408	0.328	1.32257	1.48654e-22	2.95106e-18	1.51e-09	1.0635	ncRNA_intronic	NDUFA6-AS1
Cerebellar Hemisphere	chr22:42524947-42525739	Exon_2.4	rs28817600	42498675	A	G	0.980408	0.328	1.32257	1.48654e-22	2.95106e-18	2.93e-09	1.0627	ncRNA_intronic	NDUFA6-AS1
Cerebellar Hemisphere	chr22:42524947-42525739	Exon_2.4	rs28791586	42500483	A	G	0.980408	0.328	1.32257	1.48654e-22	2.95106e-18	1.44e-09	1.0636	ncRNA_intronic	NDUFA6-AS1
Cerebellar Hemisphere	chr22:42524947-42525739	Exon_2.4	rs2839708	42500745	A	G	0.980408	0.328	1.32257	1.48654e-22	2.95106e-18	1.54e-09	1.0635	ncRNA_intronic	NDUFA6-AS1
Cerebellar Hemisphere	chr22:42524947-42525739	Exon_2.4	rs6519306	42501217	T	C	0.980408	0.328	1.32257	1.48654e-22	2.95106e-18	1.23e-09	1.0639	ncRNA_intronic	NDUFA6-AS1
Cerebellar Hemisphere	chr22:42524947-42525739	Exon_2.4	rs6002614	42501802	G	A	0.980408	0.328	1.32257	1.48654e-22	2.95106e-18	1.29e-09	1.0638	ncRNA_intronic	NDUFA6-AS1
Cerebellar Hemisphere	chr22:42524947-42525739	Exon_2.4	rs6002615	42503608	A	G	0.960797	0.324	1.30147	1.67347e-21	2.96812e-17	1.59e-09	1.0634	ncRNA_intronic	NDUFA6-AS1
Cerebellar Hemisphere	chr22:42524947-42525739	Exon_2.4	rs6002616	42504679	A	G	1	0.324	1.3169	4.31307e-23	9.08882e-19	2.25e-09	1.0628	ncRNA_intronic	NDUFA6-AS1
Cerebellar Hemisphere	chr22:42524947-42525739	Exon_2.4	rs8141702	42504918	G	A	0.980521	0.32	1.28399	5.09282e-22	9.56536e-18	5.29e-10	1.0653	ncRNA_intronic	NDUFA6-AS1
Cerebellar Hemisphere	chr22:42524947-42525739	Exon_2.4	rs5996113	42506081	C	G	0.980521	0.32	1.28399	5.09282e-22	9.56536e-18	6.71e-10	1.0649	ncRNA_intronic	NDUFA6-AS1
Cerebellar Hemisphere	chr22:42524947-42525739	Exon_2.4	rs7364289	42506193	A	C	0.980408	0.328	1.32257	1.48654e-22	2.95106e-18	1.47e-09	1.0639	ncRNA_intronic	NDUFA6-AS1
Cerebellar Hemisphere	chr22:42524947-42525739	Exon_2.4	rs7364293	42506370	C	T	1	0.324	1.3169	4.31307e-23	9.08882e-19	2.09e-09	1.063	ncRNA_intronic	NDUFA6-AS1
Cerebellar Hemisphere	chr22:42524947-42525739	Exon_2.4	rs2413669	42507748	A	C	0.980408	0.328	1.32257	1.48654e-22	2.95106e-18	1.58e-09	1.0635	ncRNA_intronic	NDUFA6-AS1
Cerebellar Hemisphere	chr22:42524947-42525739	Exon_2.4	rs6002618	42507859	G	C	0.980408	0.328	1.32257	1.48654e-22	2.95106e-18	1.65e-09	1.0634	ncRNA_intronic	NDUFA6-AS1
Cerebellar Hemisphere	chr22:42524947-42525739	Exon_2.4	rs5996115	42510983	C	G	0.980408	0.328	1.32257	1.48654e-22	2.95106e-18	1.42e-09	1.0636	ncRNA_intronic	NDUFA6-AS1
Cerebellar Hemisphere	chr22:42524947-42525739	Exon_2.4	rs6002621	42511002	A	C	0.980521	0.32	1.28399	5.09282e-22	9.56536e-18	1.14e-09	1.064	ncRNA_intronic	NDUFA6-AS1
Cerebellar Hemisphere	chr22:42524947-42525739	Exon_2.4	rs2839710	42511550	T	C	0.980408	0.328	1.32257	1.48654e-22	2.95106e-18	1.71e-09	1.0633	ncRNA_intronic	NDUFA6-AS1
Cerebellar Hemisphere	chr22:42524947-42525739	Exon_2.4	rs7286375	42512297	G	C	0.980408	0.328	1.32257	1.48654e-22	2.95106e-18	5.36e-09	1.0623	ncRNA_intronic	NDUFA6-AS1
Cerebellar Hemisphere	chr22:42524947-42525739	Exon_2.4	rs61665536	42512613	A	G	0.980408	0.328	1.32257	1.48654e-22	2.95106e-18	1.47e-09	1.0636	ncRNA_intronic	NDUFA6-AS1
Cerebellar Hemisphere	chr22:42524947-42525739	Exon_2.4	rs2413672	42513261	C	T	0.980408	0.328	1.32257	1.48654e-22	2.95106e-18	1.5e-09	1.0636	ncRNA_intronic	NDUFA6-AS1
Cerebellar Hemisphere	chr22:42524947-42525739	Exon_2.4	rs6002623	42513761	G	A	0.980408	0.328	1.32257	1.48654e-22	2.95106e-18	1.41e-09	1.0637	ncRNA_intronic	NDUFA6-AS1
Cerebellar Hemisphere	chr22:42524947-42525739	Exon_2.4	rs6002624	42513824	G	C	1	0.324	1.3169	4.31307e-23	9.08882e-19	1.83e-09	1.0632	ncRNA_intronic	NDUFA6-AS1
Cerebellar Hemisphere	chr22:42524947-42525739	Exon_2.4	rs11090076	42514190	T	C	0.960797	0.324	1.30774	8.4606e-22	1.56103e-17	7.69e-10	1.0647	ncRNA_intronic	NDUFA6-AS1
Cerebellar Hemisphere	chr22:42524947-42525739	Exon_2.4	rs8143153	42515637	G	C	1	0.324	1.3169	4.31307e-23	9.08882e-19	2.13e-09	1.0629	ncRNA_intronic	NDUFA6-AS1
Cerebellar Hemisphere	chr22:42524947-42525739	Exon_2.4	rs12161070	42515740	C	A	0.980408	0.328	1.32257	1.48654e-22	2.95106e-18	3.54e-09	1.0627	ncRNA_intronic	NDUFA6-AS1
Cerebellar Hemisphere	chr22:42524947-42525739	Exon_2.4	rs12161096	42515749	C	T	0.980408	0.328	1.32257	1.48654e-22	2.95106e-18	2.91e-09	1.0631	ncRNA_intronic	NDUFA6-AS1
Cerebellar Hemisphere	chr22:42524947-42525739	Exon_2.4	rs12157344	42515758	G	A	0.962106	0.332	1.29479	2.38189e-22	4.67164e-18	1.95e-09	1.0638	ncRNA_intronic	NDUFA6-AS1
Cerebellar Hemisphere	chr22:42524947-42525739	Exon_2.4	rs8138678	42516229	A	G	0.980408	0.328	1.32257	1.48654e-22	2.95106e-18	1.97e-09	1.0631	ncRNA_intronic	NDUFA6-AS1
Cerebellar Hemisphere	chr22:42524947-42525739	Exon_2.4	rs12158568	42516622	T	C	0.961658	0.316	1.2535	1.24506e-20	1.967e-16	2.02e-09	1.0635	ncRNA_intronic	NDUFA6-AS1
Cerebellar Hemisphere	chr22:42524947-42525739	Exon_2.4	rs5996116	42517492	G	A	0.980408	0.328	1.32257	1.48654e-22	2.95106e-18	1.74e-09	1.0633	ncRNA_intronic	NDUFA6-AS1
Cerebellar Hemisphere	chr22:42524947-42525739	Exon_2.4	rs764481	42518426	G	A	0.980408	0.328	1.32257	1.48654e-22	2.95106e-18	1.75e-09	1.0633	ncRNA_intronic	NDUFA6-AS1
Cerebellar Hemisphere	chr22:42524947-42525739	Exon_2.4	rs116390392	42522312	T	C	0.76554	0.304	1.24979	6.67391e-21	1.0868e-16	4.21e-10	0.93734	downstream	CYP2D6,LOC101929829,NDUFA6-AS1
Cerebellar Hemisphere	chr22:42524947-42525739	Exon_2.4	rs28371730	42523209	T	C	0.94285	0.328	1.2169	1.80813e-20	2.80121e-16	5.66e-09	0.94183	ncRNA_intronic	LOC101929829
Cerebellar Hemisphere	chr22:42524947-42525739	Exon_2.4	rs16947	42523943	A	G	0.929915	0.34	1.20471	3.80368e-20	5.62969e-16	3.95e-09	0.94125	exonic	CYP2D6		nonsynonymous SNV	CYP2D6:NM_001025161:exon5:c.T733C:p.C245R,CYP2D6:NM_000106:exon6:c.T886C:p.C296R
Cerebellar Hemisphere	chr22:42524947-42525739	Exon_2.4	rs1080983	42528568	T	C	0.76554	0.304	1.24025	8.14102e-21	1.31833e-16	1.15e-09	0.93857	intergenic	LOC101929829,CYP2D7	dist=1685;dist=7646
Cerebellar Hemisphere	chr22:42524947-42525739	Exon_2.4	rs9623531	42531700	C	T	0.810638	0.3	1.34313	2.1114e-22	4.15311e-18	1.12e-10	0.93448	intergenic	LOC101929829,CYP2D7	dist=4817;dist=4514
Cerebellar Hemisphere	chr22:42524947-42525739	Exon_2.4	rs28712237	42534051	A	G	0.903845	0.312	1.26634	2.83518e-20	4.24245e-16	3.28e-10	0.93643	intergenic	LOC101929829,CYP2D7	dist=7168;dist=2163
Cerebellar Hemisphere	chr22:42524947-42525739	Exon_2.4	rs4993393	42534075	G	A	0.962106	0.332	1.30196	1.22156e-22	2.48181e-18	5.55e-10	0.93778	intergenic	LOC101929829,CYP2D7	dist=7192;dist=2139
Cerebellar Hemisphere	chr22:42524947-42525739	Exon_2.4	rs28515621	42534126	G	T	0.962106	0.332	1.30196	1.22156e-22	2.48181e-18	2.28e-10	0.9362	intergenic	LOC101929829,CYP2D7	dist=7243;dist=2088
Cerebellar Hemisphere	chr22:42524947-42525739	Exon_2.4	rs28570317	42534276	C	G	0.962106	0.332	1.30196	1.22156e-22	2.48181e-18	3.75e-10	0.93706	intergenic	LOC101929829,CYP2D7	dist=7393;dist=1938
Cerebellar Hemisphere	chr22:42524947-42525739	Exon_2.4	rs6002633	42534600	T	C	0.903888	0.32	1.28869	9.54377e-21	1.53271e-16	9.54e-11	0.93458	intergenic	LOC101929829,CYP2D7	dist=7717;dist=1614
Cerebellar Hemisphere	chr22:42524947-42525739	Exon_2.4	rs1058167	42538029	A	G	0.818059	0.352	1.24984	3.99294e-19	5.22681e-15	4.39e-11	0.9339	ncRNA_exonic	CYP2D7
Cerebellar Hemisphere	chr22:42524947-42525739	Exon_2.4	rs28514673	42538229	G	A	0.961658	0.316	1.26313	5.26969e-21	8.62263e-17	4.8e-11	0.93334	ncRNA_intronic	CYP2D7
Cerebellar Hemisphere	chr22:42524947-42525739	Exon_2.4	rs2854743	42543017	A	C	0.846553	0.316	1.29448	1.70433e-20	2.6647e-16	1.49e-10	0.93589	intergenic	CYP2D7,TCF20	dist=2442;dist=13002
Cerebellar Hemisphere	chr22:42524947-42525739	Exon_2.4	rs2743467	42548880	G	A	0.68989	0.352	1.19543	6.06315e-17	5.03933e-13	9.25e-11	0.93576	intergenic	CYP2D7,TCF20	dist=8305;dist=7139
Cerebellar Hemisphere	chr22:42524947-42525739	Exon_2.4	rs2743468	42548954	A	G	0.68989	0.352	1.19543	6.06315e-17	5.03933e-13	1.1e-10	0.93601	intergenic	CYP2D7,TCF20	dist=8379;dist=7065
Cerebellar Hemisphere	chr22:42524947-42525739	Exon_2.4	rs17002876	42599647	G	C	0.585431	0.348	1.12239	2.29524e-15	1.44541e-11	4.69e-11	0.93615	intronic	TCF20
Cerebellar Hemisphere	chr22:42524947-42525739	Exon_2.4	rs2143139	42614401	G	C	0.563205	0.344	1.11332	1.99812e-14	1.06545e-10	8.59e-11	0.937	intergenic	TCF20,OGFRP1	dist=3054;dist=51358
Cerebellar Hemisphere	chr22:42524947-42525739	Exon_2.4	rs134867	42651221	T	C	0.521945	0.392	1.03832	4.65805e-13	2.03597e-09	8.92e-10	0.94062	intergenic	TCF20,OGFRP1	dist=39874;dist=14538
Cerebellar Hemisphere	chr22:42524947-42525739	Exon_2.4	rs134874	42661144	A	G	0.641573	0.348	1.15698	1.04751e-15	6.98381e-12	3.18e-11	0.93561	intergenic	TCF20,OGFRP1	dist=49797;dist=4615
Cerebellar Hemisphere	chr22:42524947-42525739	Exon_2.4	rs134878	42663874	A	G	0.585431	0.348	1.12874	1.79349e-15	1.13876e-11	8.59e-11	0.937	intergenic	TCF20,OGFRP1	dist=52527;dist=1885
Cerebellar Hemisphere	chr22:42524947-42525739	Exon_2.4	rs134885	42673811	C	G	0.601471	0.384	1.1099	6.2274e-15	3.57016e-11	8.43e-11	0.93731	intergenic	OGFRP1,LINC01315	dist=2943;dist=86595
Cerebellar Hemisphere	chr22:42524947-42525739	Exon_2.4	rs134887	42674239	A	G	0.635342	0.38	1.13209	9.93473e-16	6.6442e-12	8.48e-11	0.93732	intergenic	OGFRP1,LINC01315	dist=3371;dist=86167
Cerebellar Hemisphere	chr22:42524947-42525739	Exon_2.4	rs134888	42674281	C	T	0.601471	0.384	1.1099	6.2274e-15	3.57016e-11	3.55e-11	0.93611	intergenic	OGFRP1,LINC01315	dist=3413;dist=86125
Cerebellar Hemisphere	chr22:42524947-42525739	Exon_2.4	rs134889	42674350	A	T	0.601471	0.384	1.1099	6.2274e-15	3.57016e-11	9.91e-11	0.93754	intergenic	OGFRP1,LINC01315	dist=3482;dist=86056
Cerebellar Hemisphere	chr22:42524947-42525739	Exon_2.4	rs134891	42675882	T	C	0.635342	0.38	1.13209	9.93473e-16	6.6442e-12	1.16e-10	0.93776	intergenic	OGFRP1,LINC01315	dist=5014;dist=84524
Cerebellar Hemisphere	chr22:42524947-42525739	Exon_2.4	rs134899	42683030	T	G	0.641317	0.376	1.1566	6.77754e-16	4.6533e-12	8.48e-11	0.93732	intergenic	OGFRP1,LINC01315	dist=12162;dist=77376
Cerebellar Hemisphere	chr22:42524947-42525739	Exon_2.4	rs134901	42683520	C	T	0.641317	0.376	1.1566	6.77754e-16	4.6533e-12	1.29e-10	0.93758	intergenic	OGFRP1,LINC01315	dist=12652;dist=76886
Cerebellar Hemisphere	chr22:42524947-42525739	Exon_2.4	rs134903	42684913	C	A	0.686374	0.368	1.17899	7.41406e-17	6.07423e-13	5.88e-11	0.93681	intergenic	OGFRP1,LINC01315	dist=14045;dist=75493
Cerebellar Hemisphere	chr22:42524947-42525034	Exon_3.4	rs12158335	42324622	T	G	0.310376	0.26	0.913631	7.3891e-08	0.000112968	1.38e-08	1.0688	intergenic	TNFRSF13C,CENPM	dist=1801;dist=10119
Cerebellar Hemisphere	chr22:42524947-42525034	Exon_3.4	rs9620001	42330229	T	C	0.329249	0.216	0.894113	2.42605e-07	0.00032573	3.16e-10	1.0792	intergenic	TNFRSF13C,CENPM	dist=7408;dist=4512
Cerebellar Hemisphere	chr22:42524947-42525034	Exon_3.4	rs10154646	42331409	G	C	0.329249	0.216	0.894113	2.42605e-07	0.00032573	7.43e-11	1.0825	intergenic	TNFRSF13C,CENPM	dist=8588;dist=3332
Cerebellar Hemisphere	chr22:42524947-42525034	Exon_3.4	rs6002546	42333408	T	G	0.287097	0.252	0.797681	6.04724e-07	0.000724004	9.72e-10	1.0734	intergenic	TNFRSF13C,CENPM	dist=10587;dist=1333
Cerebellar Hemisphere	chr22:42524947-42525034	Exon_3.4	rs1047997	42334953	C	G	0.329249	0.216	0.894113	2.42605e-07	0.00032573	8.08e-11	1.0823	UTR3	CENPM	NM_001110215:c.*107G>C,NM_024053:c.*107G>C,NM_001002876:c.*234G>C
Cerebellar Hemisphere	chr22:42524947-42525034	Exon_3.4	rs1894713	42335621	G	A	0.321535	0.212	0.88951	3.07725e-07	0.000401554	7.55e-11	1.0824	intronic	CENPM
Cerebellar Hemisphere	chr22:42524947-42525034	Exon_3.4	rs6002548	42337040	T	G	0.33716	0.22	0.91312	1.12077e-07	0.000163842	6.33e-11	1.0828	intronic	CENPM
Cerebellar Hemisphere	chr22:42524947-42525034	Exon_3.4	rs6002552	42338351	G	A	0.329249	0.216	0.894113	2.42605e-07	0.00032573	5.45e-11	1.0831	intronic	CENPM
Cerebellar Hemisphere	chr22:42524947-42525034	Exon_3.4	rs6002554	42339095	T	C	0.33716	0.22	0.91312	1.12077e-07	0.000163842	6.47e-11	1.0828	intronic	CENPM
Cerebellar Hemisphere	chr22:42524947-42525034	Exon_3.4	rs3752591	42339516	A	G	0.296958	0.212	0.95118	2.44225e-08	4.16133e-05	7.61e-11	1.0824	intronic	CENPM
Cerebellar Hemisphere	chr22:42524947-42525034	Exon_3.4	rs1023498	42340569	C	T	0.329249	0.216	0.894113	2.42605e-07	0.00032573	4.03e-11	1.0837	intronic	CENPM
Cerebellar Hemisphere	chr22:42524947-42525034	Exon_3.4	rs1023499	42340582	T	C	0.33716	0.22	0.91312	1.12077e-07	0.000163842	3.76e-11	1.0838	intronic	CENPM
Cerebellar Hemisphere	chr22:42524947-42525034	Exon_3.4	rs1023500	42340844	T	C	0.33716	0.22	0.91312	1.12077e-07	0.000163842	3.08e-11	1.0842	intronic	CENPM
Cerebellar Hemisphere	chr22:42524947-42525034	Exon_3.4	rs7293091	42341308	A	G	0.33716	0.22	0.91312	1.12077e-07	0.000163842	4.29e-11	1.0836	exonic	CENPM		synonymous SNV	CENPM:NM_001002876:exon4:c.T231C:p.S77S,CENPM:NM_024053:exon4:c.T231C:p.S77S
Cerebellar Hemisphere	chr22:42524947-42525034	Exon_3.4	rs5996096	42361336	G	A	0.468562	0.244	1.07505	1.1631e-09	2.60114e-06	4.19e-08	1.0676	intergenic	LINC00634,SEPT3	dist=6390;dist=11595
Cerebellar Hemisphere	chr22:42524947-42525034	Exon_3.4	rs4822076	42364057	C	T	0.683061	0.296	1.18627	1.81149e-13	8.32847e-10	5.34e-09	0.93941	intergenic	LINC00634,SEPT3	dist=9111;dist=8874
Cerebellar Hemisphere	chr22:42524947-42525034	Exon_3.4	rs2301521	42423110	G	C	0.775755	0.292	1.26611	7.24487e-17	5.94233e-13	1.7e-10	0.93653	exonic	WBP2NL		nonsynonymous SNV	WBP2NL:NM_152613:exon6:c.G855C:p.Q285H
Cerebellar Hemisphere	chr22:42524947-42525034	Exon_3.4	rs133350	42429049	A	G	0.775755	0.292	1.26611	7.24487e-17	5.94233e-13	1.48e-10	0.93633	intergenic	WBP2NL,NAGA	dist=4572;dist=25289
Cerebellar Hemisphere	chr22:42524947-42525034	Exon_3.4	rs5751204	42433801	C	T	0.808881	0.3	1.28488	1.41798e-17	1.39795e-13	1.9e-10	0.9367	intergenic	WBP2NL,NAGA	dist=9324;dist=20537
Cerebellar Hemisphere	chr22:42524947-42525034	Exon_3.4	rs133352	42434022	C	A	0.920811	0.324	1.24155	5.83878e-17	4.87172e-13	3.75e-10	0.93771	intergenic	WBP2NL,NAGA	dist=9545;dist=20316
Cerebellar Hemisphere	chr22:42524947-42525034	Exon_3.4	rs133353	42437366	G	A	0.920811	0.324	1.24155	5.83878e-17	4.87172e-13	6.67e-10	0.93826	intergenic	WBP2NL,NAGA	dist=12889;dist=16972
Cerebellar Hemisphere	chr22:42524947-42525034	Exon_3.4	rs133355	42440285	G	A	0.920811	0.324	1.24155	5.83878e-17	4.87172e-13	2.88e-10	0.93743	intergenic	WBP2NL,NAGA	dist=15808;dist=14053
Cerebellar Hemisphere	chr22:42524947-42525034	Exon_3.4	rs133356	42441302	G	A	0.920811	0.324	1.24155	5.83878e-17	4.87172e-13	2.07e-10	0.93661	intergenic	WBP2NL,NAGA	dist=16825;dist=13036
Cerebellar Hemisphere	chr22:42524947-42525034	Exon_3.4	rs6002586	42441412	C	T	0.808881	0.3	1.28488	1.41798e-17	1.39795e-13	1.74e-10	1.0677	intergenic	WBP2NL,NAGA	dist=16935;dist=12926
Cerebellar Hemisphere	chr22:42524947-42525034	Exon_3.4	rs5758559	42444489	G	A	0.901914	0.328	1.19879	2.38066e-16	1.77725e-12	5.26e-11	0.93483	intergenic	WBP2NL,NAGA	dist=20012;dist=9849
Cerebellar Hemisphere	chr22:42524947-42525034	Exon_3.4	rs5758562	42448238	C	G	0.775755	0.292	1.26611	7.24487e-17	5.94233e-13	1.96e-10	0.93675	intergenic	WBP2NL,NAGA	dist=23761;dist=6100
Cerebellar Hemisphere	chr22:42524947-42525034	Exon_3.4	rs5751209	42451603	A	G	0.754824	0.296	1.29101	1.56173e-17	1.4844e-13	2.5e-10	0.93711	intergenic	WBP2NL,NAGA	dist=27126;dist=2735
Cerebellar Hemisphere	chr22:42524947-42525034	Exon_3.4	rs5758566	42454354	G	A	0.920811	0.324	1.24155	5.83878e-17	4.87172e-13	2.28e-10	0.9373	UTR3	NAGA	NM_000262:c.*1929C>T
Cerebellar Hemisphere	chr22:42524947-42525034	Exon_3.4	rs2854837	42458481	G	A	0.808881	0.3	1.28488	1.41798e-17	1.39795e-13	1.31e-10	0.93615	intronic	NAGA
Cerebellar Hemisphere	chr22:42524947-42525034	Exon_3.4	rs2413666	42459622	C	T	0.882045	0.332	1.23101	1.95656e-16	1.47988e-12	1.84e-09	0.94056	intronic	NAGA
Cerebellar Hemisphere	chr22:42524947-42525034	Exon_3.4	rs133367	42463366	C	T	0.525838	0.428	0.890986	4.43536e-09	8.77129e-06	1.01e-08	0.94588	intronic	NAGA
Cerebellar Hemisphere	chr22:42524947-42525034	Exon_3.4	rs133368	42463689	T	C	0.920811	0.324	1.24155	5.83878e-17	4.87172e-13	3.31e-10	0.93796	intronic	NAGA
Cerebellar Hemisphere	chr22:42524947-42525034	Exon_3.4	rs133369	42463814	C	T	0.882522	0.316	1.19067	9.54886e-16	6.43468e-12	3.05e-10	0.93784	exonic	NAGA		synonymous SNV	NAGA:NM_000262:exon3:c.G279A:p.P93P
Cerebellar Hemisphere	chr22:42524947-42525034	Exon_3.4	rs133370	42465260	T	C	0.960405	0.324	1.25132	3.84506e-18	4.3299e-14	1.88e-09	0.9406	intronic	NAGA
Cerebellar Hemisphere	chr22:42524947-42525034	Exon_3.4	rs133371	42465574	G	A	0.941479	0.328	1.22409	1.45012e-17	1.42722e-13	1.3e-09	0.94003	intronic	NAGA
Cerebellar Hemisphere	chr22:42524947-42525034	Exon_3.4	rs133374	42465941	G	A	0.960405	0.324	1.25132	3.84506e-18	4.3299e-14	1.69e-09	0.94043	intronic	NAGA
Cerebellar Hemisphere	chr22:42524947-42525034	Exon_3.4	rs133375	42466509	C	G	0.980408	0.328	1.25327	3.95165e-18	4.3608e-14	1.5e-09	0.94025	UTR5	NAGA	NM_000262:c.-208G>C
Cerebellar Hemisphere	chr22:42524947-42525034	Exon_3.4	rs133377	42466950	C	T	1	0.324	1.2012	9.47979e-17	7.62237e-13	2.62e-09	0.94112	upstream	NAGA
Cerebellar Hemisphere	chr22:42524947-42525034	Exon_3.4	rs2859438	42466980	A	T	1	0.324	1.2012	9.47979e-17	7.62237e-13	2.31e-09	0.94092	upstream	NAGA
Cerebellar Hemisphere	chr22:42524947-42525034	Exon_3.4	rs133378	42467695	G	C	0.980408	0.328	1.25327	3.95165e-18	4.3608e-14	2.31e-09	0.94061	upstream	NAGA
Cerebellar Hemisphere	chr22:42524947-42525034	Exon_3.4	rs133379	42468535	A	G	0.815212	0.292	1.27634	4.55711e-18	4.96977e-14	8.32e-10	0.93903	intergenic	NAGA,FAM109B	dist=1689;dist=1720
Cerebellar Hemisphere	chr22:42524947-42525034	Exon_3.4	rs133380	42468910	C	T	0.81534	0.36	1.24555	1.52253e-19	2.10592e-15	1.31e-08	0.9448	intergenic	NAGA,FAM109B	dist=2064;dist=1345
Cerebellar Hemisphere	chr22:42524947-42525034	Exon_3.4	rs13057094	42470317	T	C	0.815212	0.292	1.27634	4.55711e-18	4.96977e-14	7.38e-10	0.93884	UTR5	FAM109B	NM_001002034:c.-2981T>C
Cerebellar Hemisphere	chr22:42524947-42525034	Exon_3.4	rs4822088	42470589	G	C	1	0.324	1.2012	9.47979e-17	7.62237e-13	9.62e-09	0.9429	intronic	FAM109B
Cerebellar Hemisphere	chr22:42524947-42525034	Exon_3.4	rs133381	42470608	C	G	0.980521	0.32	1.18166	1.85437e-16	1.40467e-12	2.34e-09	0.94063	intronic	FAM109B
Cerebellar Hemisphere	chr22:42524947-42525034	Exon_3.4	rs133382	42471774	C	T	0.980408	0.328	1.25327	3.95165e-18	4.3608e-14	1.62e-09	0.94037	intronic	FAM109B
Cerebellar Hemisphere	chr22:42524947-42525034	Exon_3.4	rs1807494	42474138	C	G	0.980408	0.328	1.25327	3.95165e-18	4.3608e-14	1.83e-09	1.0632	UTR3	FAM109B	NM_001002034:c.*61C>G
Cerebellar Hemisphere	chr22:42524947-42525034	Exon_3.4	rs8135801	42475568	A	G	0.961218	0.332	1.25444	3.45175e-18	3.9075e-14	2.33e-09	1.0628	upstream;downstream	SMDT1;FAM109B
Cerebellar Hemisphere	chr22:42524947-42525034	Exon_3.4	rs2269524	42475703	T	G	1	0.324	1.2012	9.47979e-17	7.62237e-13	1.95e-09	1.0631	UTR5	SMDT1	NM_033318:c.-70T>G
Cerebellar Hemisphere	chr22:42524947-42525034	Exon_3.4	rs6002592	42476754	A	C	1	0.324	1.2012	9.47979e-17	7.62237e-13	2.13e-09	1.0629	intronic	SMDT1
Cerebellar Hemisphere	chr22:42524947-42525034	Exon_3.4	rs6002593	42476770	A	T	0.981046	0.328	1.1805	8.44926e-17	6.85213e-13	2.84e-09	1.0628	intronic	SMDT1
Cerebellar Hemisphere	chr22:42524947-42525034	Exon_3.4	rs2071711	42477650	G	C	0.815212	0.292	1.27634	4.55711e-18	4.96977e-14	1.95e-09	1.0634	intronic	SMDT1
Cerebellar Hemisphere	chr22:42524947-42525034	Exon_3.4	rs4147641	42482502	C	G	0.980408	0.328	1.25327	3.95165e-18	4.3608e-14	1.75e-09	1.0633	intronic	NDUFA6
Cerebellar Hemisphere	chr22:42524947-42525034	Exon_3.4	rs6002596	42484466	G	A	0.980521	0.32	1.18166	1.85437e-16	1.40467e-12	1.74e-09	1.0636	intronic	NDUFA6
Cerebellar Hemisphere	chr22:42524947-42525034	Exon_3.4	rs4147640	42485292	T	C	0.980408	0.328	1.25327	3.95165e-18	4.3608e-14	1.57e-09	1.0635	intronic	NDUFA6
Cerebellar Hemisphere	chr22:42524947-42525034	Exon_3.4	rs68128739	42486028	C	CA	0.923431	0.316	1.19292	2.93789e-16	2.15808e-12	1.776e-09	0.939695	intronic	NDUFA6
Cerebellar Hemisphere	chr22:42524947-42525034	Exon_3.4	rs1801311	42486723	G	A	0.980408	0.328	1.25327	3.95165e-18	4.3608e-14	1.47e-09	1.0636	exonic	NDUFA6		nonsynonymous SNV	NDUFA6:NM_002490:exon1:c.C104T:p.A35V
Cerebellar Hemisphere	chr22:42524947-42525034	Exon_3.4	rs4147638	42487900	G	A	0.980521	0.32	1.18073	4.86131e-16	3.38093e-12	2.37e-09	1.0627	ncRNA_intronic	NDUFA6-AS1
Cerebellar Hemisphere	chr22:42524947-42525034	Exon_3.4	rs6002597	42488160	C	A	0.980521	0.32	1.18166	1.85437e-16	1.40467e-12	2.36e-09	1.0628	ncRNA_exonic	NDUFA6-AS1
Cerebellar Hemisphere	chr22:42524947-42525034	Exon_3.4	rs6002598	42488345	A	G	0.980408	0.328	1.25327	3.95165e-18	4.3608e-14	4.42e-08	1.0586	ncRNA_intronic	NDUFA6-AS1
Cerebellar Hemisphere	chr22:42524947-42525034	Exon_3.4	rs6002600	42488906	G	A	0.980408	0.328	1.25327	3.95165e-18	4.3608e-14	1.6e-09	1.0634	ncRNA_intronic	NDUFA6-AS1
Cerebellar Hemisphere	chr22:42524947-42525034	Exon_3.4	rs6002601	42489058	A	T	0.980408	0.328	1.25327	3.95165e-18	4.3608e-14	1.54e-09	1.0635	ncRNA_intronic	NDUFA6-AS1
Cerebellar Hemisphere	chr22:42524947-42525034	Exon_3.4	rs61527837	42490600	C	T	1	0.324	1.2012	9.47979e-17	7.62237e-13	1.71e-09	1.0637	ncRNA_intronic	NDUFA6-AS1
Cerebellar Hemisphere	chr22:42524947-42525034	Exon_3.4	rs5996108	42490967	C	T	0.815212	0.292	1.27634	4.55711e-18	4.96977e-14	4.03e-10	1.0662	ncRNA_intronic	NDUFA6-AS1
Cerebellar Hemisphere	chr22:42524947-42525034	Exon_3.4	rs8138500	42491734	G	T	0.980408	0.328	1.25327	3.95165e-18	4.3608e-14	1.27e-09	1.0638	ncRNA_intronic	NDUFA6-AS1
Cerebellar Hemisphere	chr22:42524947-42525034	Exon_3.4	rs7292241	42492063	G	A	0.980521	0.32	1.18166	1.85437e-16	1.40467e-12	5.18e-10	1.0654	ncRNA_intronic	NDUFA6-AS1
Cerebellar Hemisphere	chr22:42524947-42525034	Exon_3.4	rs7291996	42492104	C	T	0.980408	0.328	1.19715	2.77092e-16	2.0391e-12	1.83e-09	1.0632	ncRNA_intronic	NDUFA6-AS1
Cerebellar Hemisphere	chr22:42524947-42525034	Exon_3.4	rs6002602	42492225	G	A	0.980408	0.328	1.25327	3.95165e-18	4.3608e-14	1.18e-09	1.064	ncRNA_intronic	NDUFA6-AS1
Cerebellar Hemisphere	chr22:42524947-42525034	Exon_3.4	rs6002603	42492362	C	G	0.980521	0.32	1.18166	1.85437e-16	1.40467e-12	1.21e-09	1.0639	ncRNA_intronic	NDUFA6-AS1
Cerebellar Hemisphere	chr22:42524947-42525034	Exon_3.4	rs73421049	42492863	G	A	1	0.324	1.2012	9.47979e-17	7.62237e-13	3.45e-09	1.0624	ncRNA_intronic	NDUFA6-AS1
Cerebellar Hemisphere	chr22:42524947-42525034	Exon_3.4	rs6002604	42493081	A	T	0.980408	0.328	1.25327	3.95165e-18	4.3608e-14	1.69e-09	1.0635	ncRNA_intronic	NDUFA6-AS1
Cerebellar Hemisphere	chr22:42524947-42525034	Exon_3.4	rs5996109	42493098	A	G	0.980408	0.328	1.25327	3.95165e-18	4.3608e-14	1.95e-09	1.0632	ncRNA_intronic	NDUFA6-AS1
Cerebellar Hemisphere	chr22:42524947-42525034	Exon_3.4	rs5996110	42493767	A	G	0.980408	0.328	1.25327	3.95165e-18	4.3608e-14	3.75e-09	1.0623	ncRNA_intronic	NDUFA6-AS1
Cerebellar Hemisphere	chr22:42524947-42525034	Exon_3.4	rs5996111	42493902	C	T	0.980521	0.32	1.18166	1.85437e-16	1.40467e-12	5.29e-10	1.0653	ncRNA_intronic	NDUFA6-AS1
Cerebellar Hemisphere	chr22:42524947-42525034	Exon_3.4	rs6002605	42494335	A	G	1	0.324	1.2012	9.47979e-17	7.62237e-13	1.88e-09	1.0632	ncRNA_intronic	NDUFA6-AS1
Cerebellar Hemisphere	chr22:42524947-42525034	Exon_3.4	rs6002606	42494773	T	C	0.980408	0.328	1.25327	3.95165e-18	4.3608e-14	3.49e-09	1.0624	ncRNA_intronic	NDUFA6-AS1
Cerebellar Hemisphere	chr22:42524947-42525034	Exon_3.4	rs6002609	42496829	C	A	0.815212	0.292	1.27634	4.55711e-18	4.96977e-14	5.62e-10	1.0656	ncRNA_intronic	NDUFA6-AS1
Cerebellar Hemisphere	chr22:42524947-42525034	Exon_3.4	rs6002610	42496979	C	T	0.980408	0.328	1.25327	3.95165e-18	4.3608e-14	1.48e-09	1.0636	ncRNA_intronic	NDUFA6-AS1
Cerebellar Hemisphere	chr22:42524947-42525034	Exon_3.4	rs12157818	42498204	C	T	0.960701	0.3226	1.14814	3.97971e-15	2.35489e-11	1.62e-09	1.0634	ncRNA_intronic	NDUFA6-AS1
Cerebellar Hemisphere	chr22:42524947-42525034	Exon_3.4	rs9620026	42498578	C	T	0.980408	0.328	1.25327	3.95165e-18	4.3608e-14	1.51e-09	1.0635	ncRNA_intronic	NDUFA6-AS1
Cerebellar Hemisphere	chr22:42524947-42525034	Exon_3.4	rs28817600	42498675	A	G	0.980408	0.328	1.25327	3.95165e-18	4.3608e-14	2.93e-09	1.0627	ncRNA_intronic	NDUFA6-AS1
Cerebellar Hemisphere	chr22:42524947-42525034	Exon_3.4	rs28791586	42500483	A	G	0.980408	0.328	1.25327	3.95165e-18	4.3608e-14	1.44e-09	1.0636	ncRNA_intronic	NDUFA6-AS1
Cerebellar Hemisphere	chr22:42524947-42525034	Exon_3.4	rs2839708	42500745	A	G	0.980408	0.328	1.25327	3.95165e-18	4.3608e-14	1.54e-09	1.0635	ncRNA_intronic	NDUFA6-AS1
Cerebellar Hemisphere	chr22:42524947-42525034	Exon_3.4	rs6519306	42501217	T	C	0.980408	0.328	1.25327	3.95165e-18	4.3608e-14	1.23e-09	1.0639	ncRNA_intronic	NDUFA6-AS1
Cerebellar Hemisphere	chr22:42524947-42525034	Exon_3.4	rs6002614	42501802	G	A	0.980408	0.328	1.25327	3.95165e-18	4.3608e-14	1.29e-09	1.0638	ncRNA_intronic	NDUFA6-AS1
Cerebellar Hemisphere	chr22:42524947-42525034	Exon_3.4	rs6002615	42503608	A	G	0.960797	0.324	1.22578	4.18333e-17	3.57457e-13	1.59e-09	1.0634	ncRNA_intronic	NDUFA6-AS1
Cerebellar Hemisphere	chr22:42524947-42525034	Exon_3.4	rs6002616	42504679	A	G	1	0.324	1.2012	9.47979e-17	7.62237e-13	2.25e-09	1.0628	ncRNA_intronic	NDUFA6-AS1
Cerebellar Hemisphere	chr22:42524947-42525034	Exon_3.4	rs8141702	42504918	G	A	0.980521	0.32	1.18166	1.85437e-16	1.40467e-12	5.29e-10	1.0653	ncRNA_intronic	NDUFA6-AS1
Cerebellar Hemisphere	chr22:42524947-42525034	Exon_3.4	rs5996113	42506081	C	G	0.980521	0.32	1.18166	1.85437e-16	1.40467e-12	6.71e-10	1.0649	ncRNA_intronic	NDUFA6-AS1
Cerebellar Hemisphere	chr22:42524947-42525034	Exon_3.4	rs7364289	42506193	A	C	0.980408	0.328	1.25327	3.95165e-18	4.3608e-14	1.47e-09	1.0639	ncRNA_intronic	NDUFA6-AS1
Cerebellar Hemisphere	chr22:42524947-42525034	Exon_3.4	rs7364293	42506370	C	T	1	0.324	1.2012	9.47979e-17	7.62237e-13	2.09e-09	1.063	ncRNA_intronic	NDUFA6-AS1
Cerebellar Hemisphere	chr22:42524947-42525034	Exon_3.4	rs2413669	42507748	A	C	0.980408	0.328	1.25327	3.95165e-18	4.3608e-14	1.58e-09	1.0635	ncRNA_intronic	NDUFA6-AS1
Cerebellar Hemisphere	chr22:42524947-42525034	Exon_3.4	rs6002618	42507859	G	C	0.980408	0.328	1.25327	3.95165e-18	4.3608e-14	1.65e-09	1.0634	ncRNA_intronic	NDUFA6-AS1
Cerebellar Hemisphere	chr22:42524947-42525034	Exon_3.4	rs5996115	42510983	C	G	0.980408	0.328	1.25327	3.95165e-18	4.3608e-14	1.42e-09	1.0636	ncRNA_intronic	NDUFA6-AS1
Cerebellar Hemisphere	chr22:42524947-42525034	Exon_3.4	rs6002621	42511002	A	C	0.980521	0.32	1.18166	1.85437e-16	1.40467e-12	1.14e-09	1.064	ncRNA_intronic	NDUFA6-AS1
Cerebellar Hemisphere	chr22:42524947-42525034	Exon_3.4	rs2839710	42511550	T	C	0.980408	0.328	1.25327	3.95165e-18	4.3608e-14	1.71e-09	1.0633	ncRNA_intronic	NDUFA6-AS1
Cerebellar Hemisphere	chr22:42524947-42525034	Exon_3.4	rs7286375	42512297	G	C	0.980408	0.328	1.25327	3.95165e-18	4.3608e-14	5.36e-09	1.0623	ncRNA_intronic	NDUFA6-AS1
Cerebellar Hemisphere	chr22:42524947-42525034	Exon_3.4	rs61665536	42512613	A	G	0.980408	0.328	1.25327	3.95165e-18	4.3608e-14	1.47e-09	1.0636	ncRNA_intronic	NDUFA6-AS1
Cerebellar Hemisphere	chr22:42524947-42525034	Exon_3.4	rs2413672	42513261	C	T	0.980408	0.328	1.25327	3.95165e-18	4.3608e-14	1.5e-09	1.0636	ncRNA_intronic	NDUFA6-AS1
Cerebellar Hemisphere	chr22:42524947-42525034	Exon_3.4	rs6002623	42513761	G	A	0.980408	0.328	1.25327	3.95165e-18	4.3608e-14	1.41e-09	1.0637	ncRNA_intronic	NDUFA6-AS1
Cerebellar Hemisphere	chr22:42524947-42525034	Exon_3.4	rs6002624	42513824	G	C	1	0.324	1.2012	9.47979e-17	7.62237e-13	1.83e-09	1.0632	ncRNA_intronic	NDUFA6-AS1
Cerebellar Hemisphere	chr22:42524947-42525034	Exon_3.4	rs11090076	42514190	T	C	0.960797	0.324	1.28502	2.16473e-19	2.9541e-15	7.69e-10	1.0647	ncRNA_intronic	NDUFA6-AS1
Cerebellar Hemisphere	chr22:42524947-42525034	Exon_3.4	rs8143153	42515637	G	C	1	0.324	1.2012	9.47979e-17	7.62237e-13	2.13e-09	1.0629	ncRNA_intronic	NDUFA6-AS1
Cerebellar Hemisphere	chr22:42524947-42525034	Exon_3.4	rs12161070	42515740	C	A	0.980408	0.328	1.25327	3.95165e-18	4.3608e-14	3.54e-09	1.0627	ncRNA_intronic	NDUFA6-AS1
Cerebellar Hemisphere	chr22:42524947-42525034	Exon_3.4	rs12161096	42515749	C	T	0.980408	0.328	1.25327	3.95165e-18	4.3608e-14	2.91e-09	1.0631	ncRNA_intronic	NDUFA6-AS1
Cerebellar Hemisphere	chr22:42524947-42525034	Exon_3.4	rs12157344	42515758	G	A	0.962106	0.332	1.21597	1.455e-17	1.43168e-13	1.95e-09	1.0638	ncRNA_intronic	NDUFA6-AS1
Cerebellar Hemisphere	chr22:42524947-42525034	Exon_3.4	rs8138678	42516229	A	G	0.980408	0.328	1.25327	3.95165e-18	4.3608e-14	1.97e-09	1.0631	ncRNA_intronic	NDUFA6-AS1
Cerebellar Hemisphere	chr22:42524947-42525034	Exon_3.4	rs12158568	42516622	T	C	0.961658	0.316	1.15903	9.63085e-16	6.48136e-12	2.02e-09	1.0635	ncRNA_intronic	NDUFA6-AS1
Cerebellar Hemisphere	chr22:42524947-42525034	Exon_3.4	rs5996116	42517492	G	A	0.980408	0.328	1.25327	3.95165e-18	4.3608e-14	1.74e-09	1.0633	ncRNA_intronic	NDUFA6-AS1
Cerebellar Hemisphere	chr22:42524947-42525034	Exon_3.4	rs764481	42518426	G	A	0.980408	0.328	1.25327	3.95165e-18	4.3608e-14	1.75e-09	1.0633	ncRNA_intronic	NDUFA6-AS1
Cerebellar Hemisphere	chr22:42524947-42525034	Exon_3.4	rs116390392	42522312	T	C	0.76554	0.304	1.19352	2.75523e-17	2.47351e-13	4.21e-10	0.93734	downstream	CYP2D6,LOC101929829,NDUFA6-AS1
Cerebellar Hemisphere	chr22:42524947-42525034	Exon_3.4	rs28371730	42523209	T	C	0.94285	0.328	1.1427	2.99594e-16	2.19676e-12	5.66e-09	0.94183	ncRNA_intronic	LOC101929829
Cerebellar Hemisphere	chr22:42524947-42525034	Exon_3.4	rs16947	42523943	A	G	0.929915	0.34	1.1695	1.92374e-17	1.78324e-13	3.95e-09	0.94125	exonic	CYP2D6		nonsynonymous SNV	CYP2D6:NM_001025161:exon5:c.T733C:p.C245R,CYP2D6:NM_000106:exon6:c.T886C:p.C296R
Cerebellar Hemisphere	chr22:42524947-42525034	Exon_3.4	rs1080983	42528568	T	C	0.76554	0.304	1.18733	2.47988e-17	2.23962e-13	1.15e-09	0.93857	intergenic	LOC101929829,CYP2D7	dist=1685;dist=7646
Cerebellar Hemisphere	chr22:42524947-42525034	Exon_3.4	rs9623531	42531700	C	T	0.810638	0.3	1.29186	9.35921e-19	1.16957e-14	1.12e-10	0.93448	intergenic	LOC101929829,CYP2D7	dist=4817;dist=4514
Cerebellar Hemisphere	chr22:42524947-42525034	Exon_3.4	rs28712237	42534051	A	G	0.903845	0.312	1.16383	2.82394e-15	1.75773e-11	3.28e-10	0.93643	intergenic	LOC101929829,CYP2D7	dist=7168;dist=2163
Cerebellar Hemisphere	chr22:42524947-42525034	Exon_3.4	rs4993393	42534075	G	A	0.962106	0.332	1.23178	4.10388e-18	4.51535e-14	5.55e-10	0.93778	intergenic	LOC101929829,CYP2D7	dist=7192;dist=2139
Cerebellar Hemisphere	chr22:42524947-42525034	Exon_3.4	rs28515621	42534126	G	T	0.962106	0.332	1.23178	4.10388e-18	4.51535e-14	2.28e-10	0.9362	intergenic	LOC101929829,CYP2D7	dist=7243;dist=2088
Cerebellar Hemisphere	chr22:42524947-42525034	Exon_3.4	rs28570317	42534276	C	G	0.962106	0.332	1.23178	4.10388e-18	4.51535e-14	3.75e-10	0.93706	intergenic	LOC101929829,CYP2D7	dist=7393;dist=1938
Cerebellar Hemisphere	chr22:42524947-42525034	Exon_3.4	rs6002633	42534600	T	C	0.903888	0.32	1.2261	5.25506e-17	4.40995e-13	9.54e-11	0.93458	intergenic	LOC101929829,CYP2D7	dist=7717;dist=1614
Cerebellar Hemisphere	chr22:42524947-42525034	Exon_3.4	rs1058167	42538029	A	G	0.818059	0.352	1.2648	1.57943e-18	1.90484e-14	4.39e-11	0.9339	ncRNA_exonic	CYP2D7
Cerebellar Hemisphere	chr22:42524947-42525034	Exon_3.4	rs28514673	42538229	G	A	0.961658	0.316	1.15474	1.51827e-15	9.8243e-12	4.8e-11	0.93334	ncRNA_intronic	CYP2D7
Cerebellar Hemisphere	chr22:42524947-42525034	Exon_3.4	rs2854743	42543017	A	C	0.846553	0.316	1.17099	7.78512e-15	4.42185e-11	1.49e-10	0.93589	intergenic	CYP2D7,TCF20	dist=2442;dist=13002
Cerebellar Hemisphere	chr22:42524947-42525034	Exon_3.4	rs2743467	42548880	G	A	0.68989	0.352	1.05203	7.77982e-12	2.57136e-08	9.25e-11	0.93576	intergenic	CYP2D7,TCF20	dist=8305;dist=7139
Cerebellar Hemisphere	chr22:42524947-42525034	Exon_3.4	rs2743468	42548954	A	G	0.68989	0.352	1.05203	7.77982e-12	2.57136e-08	1.1e-10	0.93601	intergenic	CYP2D7,TCF20	dist=8379;dist=7065
Cerebellar Hemisphere	chr22:42524947-42525034	Exon_3.4	rs17002876	42599647	G	C	0.585431	0.348	0.898211	6.02886e-09	1.16574e-05	4.69e-11	0.93615	intronic	TCF20
Cerebellar Hemisphere	chr22:42524947-42525034	Exon_3.4	rs2143139	42614401	G	C	0.563205	0.344	0.947503	1.31307e-09	2.91826e-06	8.59e-11	0.937	intergenic	TCF20,OGFRP1	dist=3054;dist=51358
Cerebellar Hemisphere	chr22:42524947-42525034	Exon_3.4	rs134867	42651221	T	C	0.521945	0.392	0.959468	1.97772e-10	5.06393e-07	8.92e-10	0.94062	intergenic	TCF20,OGFRP1	dist=39874;dist=14538
Cerebellar Hemisphere	chr22:42524947-42525034	Exon_3.4	rs134874	42661144	A	G	0.641573	0.348	0.966352	6.22563e-10	1.45944e-06	3.18e-11	0.93561	intergenic	TCF20,OGFRP1	dist=49797;dist=4615
Cerebellar Hemisphere	chr22:42524947-42525034	Exon_3.4	rs134878	42663874	A	G	0.585431	0.348	0.9615	3.23378e-10	7.96594e-07	8.59e-11	0.937	intergenic	TCF20,OGFRP1	dist=52527;dist=1885
Cerebellar Hemisphere	chr22:42524947-42525034	Exon_3.4	rs134885	42673811	C	G	0.601471	0.384	0.977889	1.23023e-10	3.2864e-07	8.43e-11	0.93731	intergenic	OGFRP1,LINC01315	dist=2943;dist=86595
Cerebellar Hemisphere	chr22:42524947-42525034	Exon_3.4	rs134887	42674239	A	G	0.635342	0.38	0.953401	4.0789e-10	9.84024e-07	8.48e-11	0.93732	intergenic	OGFRP1,LINC01315	dist=3371;dist=86167
Cerebellar Hemisphere	chr22:42524947-42525034	Exon_3.4	rs134888	42674281	C	T	0.601471	0.384	0.977889	1.23023e-10	3.2864e-07	3.55e-11	0.93611	intergenic	OGFRP1,LINC01315	dist=3413;dist=86125
Cerebellar Hemisphere	chr22:42524947-42525034	Exon_3.4	rs134889	42674350	A	T	0.601471	0.384	0.977889	1.23023e-10	3.2864e-07	9.91e-11	0.93754	intergenic	OGFRP1,LINC01315	dist=3482;dist=86056
Cerebellar Hemisphere	chr22:42524947-42525034	Exon_3.4	rs134891	42675882	T	C	0.635342	0.38	0.953401	4.0789e-10	9.84024e-07	1.16e-10	0.93776	intergenic	OGFRP1,LINC01315	dist=5014;dist=84524
Cerebellar Hemisphere	chr22:42524947-42525034	Exon_3.4	rs134899	42683030	T	G	0.641317	0.376	0.95794	7.3717e-10	1.70256e-06	8.48e-11	0.93732	intergenic	OGFRP1,LINC01315	dist=12162;dist=77376
Cerebellar Hemisphere	chr22:42524947-42525034	Exon_3.4	rs134901	42683520	C	T	0.641317	0.376	0.95794	7.3717e-10	1.70256e-06	1.29e-10	0.93758	intergenic	OGFRP1,LINC01315	dist=12652;dist=76886
Cerebellar Hemisphere	chr22:42524947-42525034	Exon_3.4	rs134903	42684913	C	A	0.686374	0.368	0.967472	3.79469e-10	9.20857e-07	5.88e-11	0.93681	intergenic	OGFRP1,LINC01315	dist=14045;dist=75493
Cerebellar Hemisphere	chr22:42524353-42524785	Exon_4.5	rs4822076	42364057	C	T	0.683061	0.296	0.71371	6.36853e-07	0.000756548	5.34e-09	0.93941	intergenic	LINC00634,SEPT3	dist=9111;dist=8874
Cerebellar Hemisphere	chr22:42524353-42524785	Exon_4.5	rs2301521	42423110	G	C	0.775755	0.292	0.879165	5.18311e-11	1.46351e-07	1.7e-10	0.93653	exonic	WBP2NL		nonsynonymous SNV	WBP2NL:NM_152613:exon6:c.G855C:p.Q285H
Cerebellar Hemisphere	chr22:42524353-42524785	Exon_4.5	rs133350	42429049	A	G	0.775755	0.292	0.879165	5.18311e-11	1.46351e-07	1.48e-10	0.93633	intergenic	WBP2NL,NAGA	dist=4572;dist=25289
Cerebellar Hemisphere	chr22:42524353-42524785	Exon_4.5	rs5751204	42433801	C	T	0.808881	0.3	0.880976	4.34832e-11	1.2433e-07	1.9e-10	0.9367	intergenic	WBP2NL,NAGA	dist=9324;dist=20537
Cerebellar Hemisphere	chr22:42524353-42524785	Exon_4.5	rs133352	42434022	C	A	0.920811	0.324	0.895944	4.95234e-12	1.71568e-08	3.75e-10	0.93771	intergenic	WBP2NL,NAGA	dist=9545;dist=20316
Cerebellar Hemisphere	chr22:42524353-42524785	Exon_4.5	rs133353	42437366	G	A	0.920811	0.324	0.895944	4.95234e-12	1.71568e-08	6.67e-10	0.93826	intergenic	WBP2NL,NAGA	dist=12889;dist=16972
Cerebellar Hemisphere	chr22:42524353-42524785	Exon_4.5	rs133355	42440285	G	A	0.920811	0.324	0.895944	4.95234e-12	1.71568e-08	2.88e-10	0.93743	intergenic	WBP2NL,NAGA	dist=15808;dist=14053
Cerebellar Hemisphere	chr22:42524353-42524785	Exon_4.5	rs133356	42441302	G	A	0.920811	0.324	0.895944	4.95234e-12	1.71568e-08	2.07e-10	0.93661	intergenic	WBP2NL,NAGA	dist=16825;dist=13036
Cerebellar Hemisphere	chr22:42524353-42524785	Exon_4.5	rs6002586	42441412	C	T	0.808881	0.3	0.880976	4.34832e-11	1.2433e-07	1.74e-10	1.0677	intergenic	WBP2NL,NAGA	dist=16935;dist=12926
Cerebellar Hemisphere	chr22:42524353-42524785	Exon_4.5	rs5758559	42444489	G	A	0.901914	0.328	0.860648	1.58488e-11	4.9696e-08	5.26e-11	0.93483	intergenic	WBP2NL,NAGA	dist=20012;dist=9849
Cerebellar Hemisphere	chr22:42524353-42524785	Exon_4.5	rs5758562	42448238	C	G	0.775755	0.292	0.879165	5.18311e-11	1.46351e-07	1.96e-10	0.93675	intergenic	WBP2NL,NAGA	dist=23761;dist=6100
Cerebellar Hemisphere	chr22:42524353-42524785	Exon_4.5	rs5751209	42451603	A	G	0.754824	0.296	0.89676	2.21381e-11	6.74859e-08	2.5e-10	0.93711	intergenic	WBP2NL,NAGA	dist=27126;dist=2735
Cerebellar Hemisphere	chr22:42524353-42524785	Exon_4.5	rs5758566	42454354	G	A	0.920811	0.324	0.895944	4.95234e-12	1.71568e-08	2.28e-10	0.9373	UTR3	NAGA	NM_000262:c.*1929C>T
Cerebellar Hemisphere	chr22:42524353-42524785	Exon_4.5	rs2854837	42458481	G	A	0.808881	0.3	0.880976	4.34832e-11	1.2433e-07	1.31e-10	0.93615	intronic	NAGA
Cerebellar Hemisphere	chr22:42524353-42524785	Exon_4.5	rs2413666	42459622	C	T	0.882045	0.332	0.889967	9.33175e-12	3.05409e-08	1.84e-09	0.94056	intronic	NAGA
Cerebellar Hemisphere	chr22:42524353-42524785	Exon_4.5	rs133368	42463689	T	C	0.920811	0.324	0.895944	4.95234e-12	1.71568e-08	3.31e-10	0.93796	intronic	NAGA
Cerebellar Hemisphere	chr22:42524353-42524785	Exon_4.5	rs133369	42463814	C	T	0.882522	0.316	0.870283	1.33742e-11	4.24163e-08	3.05e-10	0.93784	exonic	NAGA		synonymous SNV	NAGA:NM_000262:exon3:c.G279A:p.P93P
Cerebellar Hemisphere	chr22:42524353-42524785	Exon_4.5	rs133370	42465260	T	C	0.960405	0.324	0.914114	4.1593e-13	1.82619e-09	1.88e-09	0.9406	intronic	NAGA
Cerebellar Hemisphere	chr22:42524353-42524785	Exon_4.5	rs133371	42465574	G	A	0.941479	0.328	0.910233	2.83052e-13	1.27111e-09	1.3e-09	0.94003	intronic	NAGA
Cerebellar Hemisphere	chr22:42524353-42524785	Exon_4.5	rs133374	42465941	G	A	0.960405	0.324	0.914114	4.1593e-13	1.82619e-09	1.69e-09	0.94043	intronic	NAGA
Cerebellar Hemisphere	chr22:42524353-42524785	Exon_4.5	rs133375	42466509	C	G	0.980408	0.328	0.913747	4.84152e-13	2.10354e-09	1.5e-09	0.94025	UTR5	NAGA	NM_000262:c.-208G>C
Cerebellar Hemisphere	chr22:42524353-42524785	Exon_4.5	rs133377	42466950	C	T	1	0.324	0.884897	1.83585e-12	7.09761e-09	2.62e-09	0.94112	upstream	NAGA
Cerebellar Hemisphere	chr22:42524353-42524785	Exon_4.5	rs2859438	42466980	A	T	1	0.324	0.884897	1.83585e-12	7.09761e-09	2.31e-09	0.94092	upstream	NAGA
Cerebellar Hemisphere	chr22:42524353-42524785	Exon_4.5	rs133378	42467695	G	C	0.980408	0.328	0.913747	4.84152e-13	2.10354e-09	2.31e-09	0.94061	upstream	NAGA
Cerebellar Hemisphere	chr22:42524353-42524785	Exon_4.5	rs133379	42468535	A	G	0.815212	0.292	0.899397	4.82469e-12	1.67516e-08	8.32e-10	0.93903	intergenic	NAGA,FAM109B	dist=1689;dist=1720
Cerebellar Hemisphere	chr22:42524353-42524785	Exon_4.5	rs133380	42468910	C	T	0.81534	0.36	0.781029	5.53936e-10	1.30902e-06	1.31e-08	0.9448	intergenic	NAGA,FAM109B	dist=2064;dist=1345
Cerebellar Hemisphere	chr22:42524353-42524785	Exon_4.5	rs13057094	42470317	T	C	0.815212	0.292	0.899397	4.82469e-12	1.67516e-08	7.38e-10	0.93884	UTR5	FAM109B	NM_001002034:c.-2981T>C
Cerebellar Hemisphere	chr22:42524353-42524785	Exon_4.5	rs4822088	42470589	G	C	1	0.324	0.884897	1.83585e-12	7.09761e-09	9.62e-09	0.9429	intronic	FAM109B
Cerebellar Hemisphere	chr22:42524353-42524785	Exon_4.5	rs133381	42470608	C	G	0.980521	0.32	0.851813	1.07261e-11	3.45716e-08	2.34e-09	0.94063	intronic	FAM109B
Cerebellar Hemisphere	chr22:42524353-42524785	Exon_4.5	rs133382	42471774	C	T	0.980408	0.328	0.913747	4.84152e-13	2.10354e-09	1.62e-09	0.94037	intronic	FAM109B
Cerebellar Hemisphere	chr22:42524353-42524785	Exon_4.5	rs1807494	42474138	C	G	0.980408	0.328	0.913747	4.84152e-13	2.10354e-09	1.83e-09	1.0632	UTR3	FAM109B	NM_001002034:c.*61C>G
Cerebellar Hemisphere	chr22:42524353-42524785	Exon_4.5	rs8135801	42475568	A	G	0.961218	0.332	0.920925	2.7535e-13	1.23952e-09	2.33e-09	1.0628	upstream;downstream	SMDT1;FAM109B
Cerebellar Hemisphere	chr22:42524353-42524785	Exon_4.5	rs2269524	42475703	T	G	1	0.324	0.884897	1.83585e-12	7.09761e-09	1.95e-09	1.0631	UTR5	SMDT1	NM_033318:c.-70T>G
Cerebellar Hemisphere	chr22:42524353-42524785	Exon_4.5	rs6002592	42476754	A	C	1	0.324	0.884897	1.83585e-12	7.09761e-09	2.13e-09	1.0629	intronic	SMDT1
Cerebellar Hemisphere	chr22:42524353-42524785	Exon_4.5	rs6002593	42476770	A	T	0.981046	0.328	0.863359	2.70959e-12	1.01315e-08	2.84e-09	1.0628	intronic	SMDT1
Cerebellar Hemisphere	chr22:42524353-42524785	Exon_4.5	rs2071711	42477650	G	C	0.815212	0.292	0.899397	4.82469e-12	1.67516e-08	1.95e-09	1.0634	intronic	SMDT1
Cerebellar Hemisphere	chr22:42524353-42524785	Exon_4.5	rs4147641	42482502	C	G	0.980408	0.328	0.913747	4.84152e-13	2.10354e-09	1.75e-09	1.0633	intronic	NDUFA6
Cerebellar Hemisphere	chr22:42524353-42524785	Exon_4.5	rs6002596	42484466	G	A	0.980521	0.32	0.851813	1.07261e-11	3.45716e-08	1.74e-09	1.0636	intronic	NDUFA6
Cerebellar Hemisphere	chr22:42524353-42524785	Exon_4.5	rs4147640	42485292	T	C	0.980408	0.328	0.913747	4.84152e-13	2.10354e-09	1.57e-09	1.0635	intronic	NDUFA6
Cerebellar Hemisphere	chr22:42524353-42524785	Exon_4.5	rs68128739	42486028	C	CA	0.923431	0.316	0.868579	7.87962e-12	2.60139e-08	1.776e-09	0.939695	intronic	NDUFA6
Cerebellar Hemisphere	chr22:42524353-42524785	Exon_4.5	rs1801311	42486723	G	A	0.980408	0.328	0.913747	4.84152e-13	2.10354e-09	1.47e-09	1.0636	exonic	NDUFA6		nonsynonymous SNV	NDUFA6:NM_002490:exon1:c.C104T:p.A35V
Cerebellar Hemisphere	chr22:42524353-42524785	Exon_4.5	rs4147638	42487900	G	A	0.980521	0.32	0.865786	7.13302e-12	2.37879e-08	2.37e-09	1.0627	ncRNA_intronic	NDUFA6-AS1
Cerebellar Hemisphere	chr22:42524353-42524785	Exon_4.5	rs6002597	42488160	C	A	0.980521	0.32	0.851813	1.07261e-11	3.45716e-08	2.36e-09	1.0628	ncRNA_exonic	NDUFA6-AS1
Cerebellar Hemisphere	chr22:42524353-42524785	Exon_4.5	rs6002598	42488345	A	G	0.980408	0.328	0.913747	4.84152e-13	2.10354e-09	4.42e-08	1.0586	ncRNA_intronic	NDUFA6-AS1
Cerebellar Hemisphere	chr22:42524353-42524785	Exon_4.5	rs6002600	42488906	G	A	0.980408	0.328	0.913747	4.84152e-13	2.10354e-09	1.6e-09	1.0634	ncRNA_intronic	NDUFA6-AS1
Cerebellar Hemisphere	chr22:42524353-42524785	Exon_4.5	rs6002601	42489058	A	T	0.980408	0.328	0.913747	4.84152e-13	2.10354e-09	1.54e-09	1.0635	ncRNA_intronic	NDUFA6-AS1
Cerebellar Hemisphere	chr22:42524353-42524785	Exon_4.5	rs61527837	42490600	C	T	1	0.324	0.884897	1.83585e-12	7.09761e-09	1.71e-09	1.0637	ncRNA_intronic	NDUFA6-AS1
Cerebellar Hemisphere	chr22:42524353-42524785	Exon_4.5	rs5996108	42490967	C	T	0.815212	0.292	0.899397	4.82469e-12	1.67516e-08	4.03e-10	1.0662	ncRNA_intronic	NDUFA6-AS1
Cerebellar Hemisphere	chr22:42524353-42524785	Exon_4.5	rs8138500	42491734	G	T	0.980408	0.328	0.913747	4.84152e-13	2.10354e-09	1.27e-09	1.0638	ncRNA_intronic	NDUFA6-AS1
Cerebellar Hemisphere	chr22:42524353-42524785	Exon_4.5	rs7292241	42492063	G	A	0.980521	0.32	0.851813	1.07261e-11	3.45716e-08	5.18e-10	1.0654	ncRNA_intronic	NDUFA6-AS1
Cerebellar Hemisphere	chr22:42524353-42524785	Exon_4.5	rs7291996	42492104	C	T	0.980408	0.328	0.874709	6.15042e-12	2.08539e-08	1.83e-09	1.0632	ncRNA_intronic	NDUFA6-AS1
Cerebellar Hemisphere	chr22:42524353-42524785	Exon_4.5	rs6002602	42492225	G	A	0.980408	0.328	0.913747	4.84152e-13	2.10354e-09	1.18e-09	1.064	ncRNA_intronic	NDUFA6-AS1
Cerebellar Hemisphere	chr22:42524353-42524785	Exon_4.5	rs6002603	42492362	C	G	0.980521	0.32	0.851813	1.07261e-11	3.45716e-08	1.21e-09	1.0639	ncRNA_intronic	NDUFA6-AS1
Cerebellar Hemisphere	chr22:42524353-42524785	Exon_4.5	rs73421049	42492863	G	A	1	0.324	0.884897	1.83585e-12	7.09761e-09	3.45e-09	1.0624	ncRNA_intronic	NDUFA6-AS1
Cerebellar Hemisphere	chr22:42524353-42524785	Exon_4.5	rs6002604	42493081	A	T	0.980408	0.328	0.913747	4.84152e-13	2.10354e-09	1.69e-09	1.0635	ncRNA_intronic	NDUFA6-AS1
Cerebellar Hemisphere	chr22:42524353-42524785	Exon_4.5	rs5996109	42493098	A	G	0.980408	0.328	0.913747	4.84152e-13	2.10354e-09	1.95e-09	1.0632	ncRNA_intronic	NDUFA6-AS1
Cerebellar Hemisphere	chr22:42524353-42524785	Exon_4.5	rs5996110	42493767	A	G	0.980408	0.328	0.913747	4.84152e-13	2.10354e-09	3.75e-09	1.0623	ncRNA_intronic	NDUFA6-AS1
Cerebellar Hemisphere	chr22:42524353-42524785	Exon_4.5	rs5996111	42493902	C	T	0.980521	0.32	0.851813	1.07261e-11	3.45716e-08	5.29e-10	1.0653	ncRNA_intronic	NDUFA6-AS1
Cerebellar Hemisphere	chr22:42524353-42524785	Exon_4.5	rs6002605	42494335	A	G	1	0.324	0.884897	1.83585e-12	7.09761e-09	1.88e-09	1.0632	ncRNA_intronic	NDUFA6-AS1
Cerebellar Hemisphere	chr22:42524353-42524785	Exon_4.5	rs6002606	42494773	T	C	0.980408	0.328	0.913747	4.84152e-13	2.10354e-09	3.49e-09	1.0624	ncRNA_intronic	NDUFA6-AS1
Cerebellar Hemisphere	chr22:42524353-42524785	Exon_4.5	rs6002609	42496829	C	A	0.815212	0.292	0.899397	4.82469e-12	1.67516e-08	5.62e-10	1.0656	ncRNA_intronic	NDUFA6-AS1
Cerebellar Hemisphere	chr22:42524353-42524785	Exon_4.5	rs6002610	42496979	C	T	0.980408	0.328	0.913747	4.84152e-13	2.10354e-09	1.48e-09	1.0636	ncRNA_intronic	NDUFA6-AS1
Cerebellar Hemisphere	chr22:42524353-42524785	Exon_4.5	rs12157818	42498204	C	T	0.960701	0.3226	0.835902	4.21125e-11	1.20613e-07	1.62e-09	1.0634	ncRNA_intronic	NDUFA6-AS1
Cerebellar Hemisphere	chr22:42524353-42524785	Exon_4.5	rs9620026	42498578	C	T	0.980408	0.328	0.913747	4.84152e-13	2.10354e-09	1.51e-09	1.0635	ncRNA_intronic	NDUFA6-AS1
Cerebellar Hemisphere	chr22:42524353-42524785	Exon_4.5	rs28817600	42498675	A	G	0.980408	0.328	0.913747	4.84152e-13	2.10354e-09	2.93e-09	1.0627	ncRNA_intronic	NDUFA6-AS1
Cerebellar Hemisphere	chr22:42524353-42524785	Exon_4.5	rs28791586	42500483	A	G	0.980408	0.328	0.913747	4.84152e-13	2.10354e-09	1.44e-09	1.0636	ncRNA_intronic	NDUFA6-AS1
Cerebellar Hemisphere	chr22:42524353-42524785	Exon_4.5	rs2839708	42500745	A	G	0.980408	0.328	0.913747	4.84152e-13	2.10354e-09	1.54e-09	1.0635	ncRNA_intronic	NDUFA6-AS1
Cerebellar Hemisphere	chr22:42524353-42524785	Exon_4.5	rs6519306	42501217	T	C	0.980408	0.328	0.913747	4.84152e-13	2.10354e-09	1.23e-09	1.0639	ncRNA_intronic	NDUFA6-AS1
Cerebellar Hemisphere	chr22:42524353-42524785	Exon_4.5	rs6002614	42501802	G	A	0.980408	0.328	0.913747	4.84152e-13	2.10354e-09	1.29e-09	1.0638	ncRNA_intronic	NDUFA6-AS1
Cerebellar Hemisphere	chr22:42524353-42524785	Exon_4.5	rs6002615	42503608	A	G	0.960797	0.324	0.893816	2.09643e-12	7.94899e-09	1.59e-09	1.0634	ncRNA_intronic	NDUFA6-AS1
Cerebellar Hemisphere	chr22:42524353-42524785	Exon_4.5	rs6002616	42504679	A	G	1	0.324	0.884897	1.83585e-12	7.09761e-09	2.25e-09	1.0628	ncRNA_intronic	NDUFA6-AS1
Cerebellar Hemisphere	chr22:42524353-42524785	Exon_4.5	rs8141702	42504918	G	A	0.980521	0.32	0.851813	1.07261e-11	3.45716e-08	5.29e-10	1.0653	ncRNA_intronic	NDUFA6-AS1
Cerebellar Hemisphere	chr22:42524353-42524785	Exon_4.5	rs2413668	42505841	G	A	0.302188	0.412	-0.640552	5.01213e-07	0.000614491	2.52e-08	1.0544	ncRNA_intronic	NDUFA6-AS1
Cerebellar Hemisphere	chr22:42524353-42524785	Exon_4.5	rs5996113	42506081	C	G	0.980521	0.32	0.851813	1.07261e-11	3.45716e-08	6.71e-10	1.0649	ncRNA_intronic	NDUFA6-AS1
Cerebellar Hemisphere	chr22:42524353-42524785	Exon_4.5	rs7364289	42506193	A	C	0.980408	0.328	0.913747	4.84152e-13	2.10354e-09	1.47e-09	1.0639	ncRNA_intronic	NDUFA6-AS1
Cerebellar Hemisphere	chr22:42524353-42524785	Exon_4.5	rs7364293	42506370	C	T	1	0.324	0.884897	1.83585e-12	7.09761e-09	2.09e-09	1.063	ncRNA_intronic	NDUFA6-AS1
Cerebellar Hemisphere	chr22:42524353-42524785	Exon_4.5	rs2413669	42507748	A	C	0.980408	0.328	0.913747	4.84152e-13	2.10354e-09	1.58e-09	1.0635	ncRNA_intronic	NDUFA6-AS1
Cerebellar Hemisphere	chr22:42524353-42524785	Exon_4.5	rs6002618	42507859	G	C	0.980408	0.328	0.913747	4.84152e-13	2.10354e-09	1.65e-09	1.0634	ncRNA_intronic	NDUFA6-AS1
Cerebellar Hemisphere	chr22:42524353-42524785	Exon_4.5	rs5996115	42510983	C	G	0.980408	0.328	0.913747	4.84152e-13	2.10354e-09	1.42e-09	1.0636	ncRNA_intronic	NDUFA6-AS1
Cerebellar Hemisphere	chr22:42524353-42524785	Exon_4.5	rs6002621	42511002	A	C	0.980521	0.32	0.851813	1.07261e-11	3.45716e-08	1.14e-09	1.064	ncRNA_intronic	NDUFA6-AS1
Cerebellar Hemisphere	chr22:42524353-42524785	Exon_4.5	rs2839710	42511550	T	C	0.980408	0.328	0.913747	4.84152e-13	2.10354e-09	1.71e-09	1.0633	ncRNA_intronic	NDUFA6-AS1
Cerebellar Hemisphere	chr22:42524353-42524785	Exon_4.5	rs7286375	42512297	G	C	0.980408	0.328	0.913747	4.84152e-13	2.10354e-09	5.36e-09	1.0623	ncRNA_intronic	NDUFA6-AS1
Cerebellar Hemisphere	chr22:42524353-42524785	Exon_4.5	rs61665536	42512613	A	G	0.980408	0.328	0.913747	4.84152e-13	2.10354e-09	1.47e-09	1.0636	ncRNA_intronic	NDUFA6-AS1
Cerebellar Hemisphere	chr22:42524353-42524785	Exon_4.5	rs2413672	42513261	C	T	0.980408	0.328	0.913747	4.84152e-13	2.10354e-09	1.5e-09	1.0636	ncRNA_intronic	NDUFA6-AS1
Cerebellar Hemisphere	chr22:42524353-42524785	Exon_4.5	rs6002623	42513761	G	A	0.980408	0.328	0.913747	4.84152e-13	2.10354e-09	1.41e-09	1.0637	ncRNA_intronic	NDUFA6-AS1
Cerebellar Hemisphere	chr22:42524353-42524785	Exon_4.5	rs6002624	42513824	G	C	1	0.324	0.884897	1.83585e-12	7.09761e-09	1.83e-09	1.0632	ncRNA_intronic	NDUFA6-AS1
Cerebellar Hemisphere	chr22:42524353-42524785	Exon_4.5	rs11090076	42514190	T	C	0.960797	0.324	0.910408	6.28912e-13	2.67491e-09	7.69e-10	1.0647	ncRNA_intronic	NDUFA6-AS1
Cerebellar Hemisphere	chr22:42524353-42524785	Exon_4.5	rs8143153	42515637	G	C	1	0.324	0.884897	1.83585e-12	7.09761e-09	2.13e-09	1.0629	ncRNA_intronic	NDUFA6-AS1
Cerebellar Hemisphere	chr22:42524353-42524785	Exon_4.5	rs12161070	42515740	C	A	0.980408	0.328	0.913747	4.84152e-13	2.10354e-09	3.54e-09	1.0627	ncRNA_intronic	NDUFA6-AS1
Cerebellar Hemisphere	chr22:42524353-42524785	Exon_4.5	rs12161096	42515749	C	T	0.980408	0.328	0.913747	4.84152e-13	2.10354e-09	2.91e-09	1.0631	ncRNA_intronic	NDUFA6-AS1
Cerebellar Hemisphere	chr22:42524353-42524785	Exon_4.5	rs12157344	42515758	G	A	0.962106	0.332	0.909189	1.91787e-13	8.79669e-10	1.95e-09	1.0638	ncRNA_intronic	NDUFA6-AS1
Cerebellar Hemisphere	chr22:42524353-42524785	Exon_4.5	rs8138678	42516229	A	G	0.980408	0.328	0.913747	4.84152e-13	2.10354e-09	1.97e-09	1.0631	ncRNA_intronic	NDUFA6-AS1
Cerebellar Hemisphere	chr22:42524353-42524785	Exon_4.5	rs12158568	42516622	T	C	0.961658	0.316	0.85206	9.57563e-12	3.11292e-08	2.02e-09	1.0635	ncRNA_intronic	NDUFA6-AS1
Cerebellar Hemisphere	chr22:42524353-42524785	Exon_4.5	rs5996116	42517492	G	A	0.980408	0.328	0.913747	4.84152e-13	2.10354e-09	1.74e-09	1.0633	ncRNA_intronic	NDUFA6-AS1
Cerebellar Hemisphere	chr22:42524353-42524785	Exon_4.5	rs764481	42518426	G	A	0.980408	0.328	0.913747	4.84152e-13	2.10354e-09	1.75e-09	1.0633	ncRNA_intronic	NDUFA6-AS1
Cerebellar Hemisphere	chr22:42524353-42524785	Exon_4.5	rs35028622	42522074	C	A	0.289242	0.404	-0.629025	4.6177e-07	0.000572398	4.92e-08	0.9485	downstream	CYP2D6,LOC101929829,NDUFA6-AS1
Cerebellar Hemisphere	chr22:42524353-42524785	Exon_4.5	rs116390392	42522312	T	C	0.76554	0.304	0.837613	1.67748e-11	5.24224e-08	4.21e-10	0.93734	downstream	CYP2D6,LOC101929829,NDUFA6-AS1
Cerebellar Hemisphere	chr22:42524353-42524785	Exon_4.5	rs28371730	42523209	T	C	0.94285	0.328	0.829581	9.50502e-12	3.09096e-08	5.66e-09	0.94183	ncRNA_intronic	LOC101929829
Cerebellar Hemisphere	chr22:42524353-42524785	Exon_4.5	rs16947	42523943	A	G	0.929915	0.34	0.816614	1.83977e-11	5.72047e-08	3.95e-09	0.94125	exonic	CYP2D6		nonsynonymous SNV	CYP2D6:NM_001025161:exon5:c.T733C:p.C245R,CYP2D6:NM_000106:exon6:c.T886C:p.C296R
Cerebellar Hemisphere	chr22:42524353-42524785	Exon_4.5	rs1080983	42528568	T	C	0.76554	0.304	0.800476	1.41295e-10	3.73852e-07	1.15e-09	0.93857	intergenic	LOC101929829,CYP2D7	dist=1685;dist=7646
Cerebellar Hemisphere	chr22:42524353-42524785	Exon_4.5	rs28680494	42528851	A	C	0.289242	0.404	-0.629025	4.6177e-07	0.000572398	1.45e-08	0.94586	intergenic	LOC101929829,CYP2D7	dist=1968;dist=7363
Cerebellar Hemisphere	chr22:42524353-42524785	Exon_4.5	rs28439297	42528858	C	T	0.289242	0.404	-0.629025	4.6177e-07	0.000572398	1.45e-08	0.94586	intergenic	LOC101929829,CYP2D7	dist=1975;dist=7356
Cerebellar Hemisphere	chr22:42524353-42524785	Exon_4.5	rs28542726	42529407	G	T	0.289242	0.404	-0.629025	4.6177e-07	0.000572398	1.95e-08	0.94643	intergenic	LOC101929829,CYP2D7	dist=2524;dist=6807
Cerebellar Hemisphere	chr22:42524353-42524785	Exon_4.5	rs397691683	42530096	A	AT	0.289242	0.404	-0.629025	4.6177e-07	0.000572398	2.177e-08	0.946485	intergenic	LOC101929829,CYP2D7	dist=3213;dist=6118
Cerebellar Hemisphere	chr22:42524353-42524785	Exon_4.5	rs28670611	42531210	C	T	0.289242	0.404	-0.629025	4.6177e-07	0.000572398	6.93e-09	0.94499	intergenic	LOC101929829,CYP2D7	dist=4327;dist=5004
Cerebellar Hemisphere	chr22:42524353-42524785	Exon_4.5	rs9623531	42531700	C	T	0.810638	0.3	0.921348	9.14912e-13	3.78068e-09	1.12e-10	0.93448	intergenic	LOC101929829,CYP2D7	dist=4817;dist=4514
Cerebellar Hemisphere	chr22:42524353-42524785	Exon_4.5	rs28712237	42534051	A	G	0.903845	0.312	0.813557	2.84413e-10	7.09957e-07	3.28e-10	0.93643	intergenic	LOC101929829,CYP2D7	dist=7168;dist=2163
Cerebellar Hemisphere	chr22:42524353-42524785	Exon_4.5	rs4993393	42534075	G	A	0.962106	0.332	0.873762	3.01209e-12	1.09691e-08	5.55e-10	0.93778	intergenic	LOC101929829,CYP2D7	dist=7192;dist=2139
Cerebellar Hemisphere	chr22:42524353-42524785	Exon_4.5	rs28515621	42534126	G	T	0.962106	0.332	0.873762	3.01209e-12	1.09691e-08	2.28e-10	0.9362	intergenic	LOC101929829,CYP2D7	dist=7243;dist=2088
Cerebellar Hemisphere	chr22:42524353-42524785	Exon_4.5	rs28570317	42534276	C	G	0.962106	0.332	0.873762	3.01209e-12	1.09691e-08	3.75e-10	0.93706	intergenic	LOC101929829,CYP2D7	dist=7393;dist=1938
Cerebellar Hemisphere	chr22:42524353-42524785	Exon_4.5	rs6002633	42534600	T	C	0.903888	0.32	0.881796	5.71577e-12	1.95034e-08	9.54e-11	0.93458	intergenic	LOC101929829,CYP2D7	dist=7717;dist=1614
Cerebellar Hemisphere	chr22:42524353-42524785	Exon_4.5	rs1058167	42538029	A	G	0.818059	0.352	0.822864	2.39008e-10	6.05665e-07	4.39e-11	0.9339	ncRNA_exonic	CYP2D7
Cerebellar Hemisphere	chr22:42524353-42524785	Exon_4.5	rs3021083	42538103	T	C	0.29845	0.416	-0.638881	4.71316e-07	0.000581861	2.98e-10	0.94022	ncRNA_intronic	CYP2D7
Cerebellar Hemisphere	chr22:42524353-42524785	Exon_4.5	rs28514673	42538229	G	A	0.961658	0.316	0.832291	3.97325e-11	1.1423e-07	4.8e-11	0.93334	ncRNA_intronic	CYP2D7
Cerebellar Hemisphere	chr22:42524353-42524785	Exon_4.5	rs2267448	42538618	A	G	0.292329	0.412	-0.634926	8.28109e-07	0.000950054	1.65e-10	0.93842	ncRNA_exonic	CYP2D7
Cerebellar Hemisphere	chr22:42524353-42524785	Exon_4.5	rs2854743	42543017	A	C	0.846553	0.316	0.799866	1.4832e-09	3.26365e-06	1.49e-10	0.93589	intergenic	CYP2D7,TCF20	dist=2442;dist=13002
Cerebellar Hemisphere	chr22:42524353-42524785	Exon_4.5	rs2743467	42548880	G	A	0.68989	0.352	0.787431	1.9861e-09	4.28286e-06	9.25e-11	0.93576	intergenic	CYP2D7,TCF20	dist=8305;dist=7139
Cerebellar Hemisphere	chr22:42524353-42524785	Exon_4.5	rs2743468	42548954	A	G	0.68989	0.352	0.787431	1.9861e-09	4.28286e-06	1.1e-10	0.93601	intergenic	CYP2D7,TCF20	dist=8379;dist=7065
Cerebellar Hemisphere	chr22:42524353-42524785	Exon_4.5	rs17002876	42599647	G	C	0.585431	0.348	0.732172	1.47191e-08	2.62789e-05	4.69e-11	0.93615	intronic	TCF20
Cerebellar Hemisphere	chr22:42524353-42524785	Exon_4.5	rs2143139	42614401	G	C	0.563205	0.344	0.739497	1.99717e-08	3.46433e-05	8.59e-11	0.937	intergenic	TCF20,OGFRP1	dist=3054;dist=51358
Cerebellar Hemisphere	chr22:42524353-42524785	Exon_4.5	rs134867	42651221	T	C	0.521945	0.392	0.680309	1.44243e-07	0.00020497	8.92e-10	0.94062	intergenic	TCF20,OGFRP1	dist=39874;dist=14538
Cerebellar Hemisphere	chr22:42524353-42524785	Exon_4.5	rs134874	42661144	A	G	0.641573	0.348	0.756991	9.24747e-09	1.71952e-05	3.18e-11	0.93561	intergenic	TCF20,OGFRP1	dist=49797;dist=4615
Cerebellar Hemisphere	chr22:42524353-42524785	Exon_4.5	rs134878	42663874	A	G	0.585431	0.348	0.758069	4.06994e-09	8.09025e-06	8.59e-11	0.937	intergenic	TCF20,OGFRP1	dist=52527;dist=1885
Cerebellar Hemisphere	chr22:42524353-42524785	Exon_4.5	rs134885	42673811	C	G	0.601471	0.384	0.742799	8.53692e-09	1.60252e-05	8.43e-11	0.93731	intergenic	OGFRP1,LINC01315	dist=2943;dist=86595
Cerebellar Hemisphere	chr22:42524353-42524785	Exon_4.5	rs134887	42674239	A	G	0.635342	0.38	0.733782	1.30685e-08	2.36321e-05	8.48e-11	0.93732	intergenic	OGFRP1,LINC01315	dist=3371;dist=86167
Cerebellar Hemisphere	chr22:42524353-42524785	Exon_4.5	rs134888	42674281	C	T	0.601471	0.384	0.742799	8.53692e-09	1.60252e-05	3.55e-11	0.93611	intergenic	OGFRP1,LINC01315	dist=3413;dist=86125
Cerebellar Hemisphere	chr22:42524353-42524785	Exon_4.5	rs134889	42674350	A	T	0.601471	0.384	0.742799	8.53692e-09	1.60252e-05	9.91e-11	0.93754	intergenic	OGFRP1,LINC01315	dist=3482;dist=86056
Cerebellar Hemisphere	chr22:42524353-42524785	Exon_4.5	rs134891	42675882	T	C	0.635342	0.38	0.733782	1.30685e-08	2.36321e-05	1.16e-10	0.93776	intergenic	OGFRP1,LINC01315	dist=5014;dist=84524
Cerebellar Hemisphere	chr22:42524353-42524785	Exon_4.5	rs134899	42683030	T	G	0.641317	0.376	0.733504	2.54844e-08	4.32869e-05	8.48e-11	0.93732	intergenic	OGFRP1,LINC01315	dist=12162;dist=77376
Cerebellar Hemisphere	chr22:42524353-42524785	Exon_4.5	rs134901	42683520	C	T	0.641317	0.376	0.733504	2.54844e-08	4.32869e-05	1.29e-10	0.93758	intergenic	OGFRP1,LINC01315	dist=12652;dist=76886
Cerebellar Hemisphere	chr22:42524353-42524785	Exon_4.5	rs134903	42684913	C	A	0.686374	0.368	0.775881	2.25926e-09	4.82498e-06	5.88e-11	0.93681	intergenic	OGFRP1,LINC01315	dist=14045;dist=75493
Cerebellar Hemisphere	chr22:42522995-42523448	Exon_7.8	rs5758504	42308739	T	C	0.136069	0.392	-0.663758	2.00741e-07	0.000275583	1.47e-08	1.0564	intronic	SHISA8
Cerebellar Hemisphere	chr22:42522995-42523448	Exon_7.8	rs6002556	42343773	C	A	0.0953569	0.5	0.683913	7.40004e-08	0.000113118	1.1e-08	1.0579	upstream	CENPM
Cerebellar Hemisphere	chr22:42522995-42523448	Exon_7.8	rs5996092	42344408	A	G	0.145679	0.472	-0.689384	3.7959e-08	6.18653e-05	1.62e-08	1.0564	intergenic	CENPM,LINC00634	dist=1260;dist=3783
Cerebellar Hemisphere	chr22:42522995-42523448	Exon_7.8	rs5996094	42347060	T	C	0.142986	0.476	-0.691928	4.31453e-08	6.96608e-05	1.95e-08	1.0561	intergenic	CENPM,LINC00634	dist=3912;dist=1131
Cerebellar Hemisphere	chr22:42522995-42523448	Exon_7.8	rs7285557	42348790	T	C	0.142986	0.476	-0.691928	4.31453e-08	6.96608e-05	1.39e-08	1.0568	ncRNA_intronic	LINC00634
Cerebellar Hemisphere	chr22:42522995-42523448	Exon_7.8	rs4822069	42351481	T	C	0.133264	0.484	-0.692086	3.49702e-08	5.75277e-05	2.91e-08	1.0555	ncRNA_intronic	LINC00634
Cerebellar Hemisphere	chr22:42522995-42523448	Exon_7.8	rs6002561	42359204	A	G	0.133264	0.484	-0.692086	3.49702e-08	5.75277e-05	2.76e-08	1.0558	intergenic	LINC00634,SEPT3	dist=4258;dist=13727
Cerebellar Hemisphere	chr22:42522995-42523448	Exon_7.8	rs6519298	42364997	C	T	0.283382	0.432	-0.827596	8.35539e-11	2.28304e-07	3.89e-10	0.94115	intergenic	LINC00634,SEPT3	dist=10051;dist=7934
Cerebellar Hemisphere	chr22:42522995-42523448	Exon_7.8	rs739292	42368857	G	A	0.299957	0.436	-0.820527	2.62522e-10	6.62411e-07	1.18e-09	0.94306	intergenic	LINC00634,SEPT3	dist=13911;dist=4074
Cerebellar Hemisphere	chr22:42522995-42523448	Exon_7.8	rs5751191	42370991	T	C	0.341821	0.468	-0.793167	6.2939e-09	1.21256e-05	6.39e-11	0.93897	intergenic	LINC00634,SEPT3	dist=16045;dist=1940
Cerebellar Hemisphere	chr22:42522995-42523448	Exon_7.8	rs5758527	42375761	T	G	0.314221	0.444	-0.815729	3.058e-10	7.57686e-07	1.44e-09	0.94347	intronic	2019-09-03
Cerebellar Hemisphere	chr22:42522995-42523448	Exon_7.8	rs5751195	42380001	A	C	0.314221	0.444	-0.815729	3.058e-10	7.57686e-07	7.2e-10	0.94278	intronic	2019-09-03
Cerebellar Hemisphere	chr22:42522995-42523448	Exon_7.8	rs133292	42382748	G	A	0.314221	0.444	-0.815729	3.058e-10	7.57686e-07	4.97e-11	0.93809	intronic	2019-09-03
Cerebellar Hemisphere	chr22:42522995-42523448	Exon_7.8	rs133293	42382797	G	A	0.314221	0.444	-0.815729	3.058e-10	7.57686e-07	7.47e-10	0.9424	intronic	2019-09-03
Cerebellar Hemisphere	chr22:42522995-42523448	Exon_7.8	rs133294	42382805	C	T	0.283382	0.432	-0.827596	8.35539e-11	2.28304e-07	1.2e-09	0.94341	intronic	2019-09-03
Cerebellar Hemisphere	chr22:42522995-42523448	Exon_7.8	rs6519301	42385967	A	G	0.296723	0.44	-0.823561	9.58029e-11	2.59357e-07	8.55e-10	0.94302	intronic	2019-09-03
Cerebellar Hemisphere	chr22:42522995-42523448	Exon_7.8	rs133300	42389839	A	G	0.26757	0.428	-0.839461	2.34529e-11	7.09114e-08	7.73e-10	0.94288	intronic	2019-09-03
Cerebellar Hemisphere	chr22:42522995-42523448	Exon_7.8	rs133301	42390093	C	T	0.280053	0.436	-0.836397	2.62216e-11	7.85776e-08	1e-09	0.94325	intronic	2019-09-03
Cerebellar Hemisphere	chr22:42522995-42523448	Exon_7.8	rs133303	42395242	C	G	0.264165	0.432	-0.838675	2.29536e-11	6.95204e-08	1.75e-09	0.94375	intronic	WBP2NL
Cerebellar Hemisphere	chr22:42522995-42523448	Exon_7.8	rs133306	42396150	G	A	0.280053	0.436	-0.836397	2.62216e-11	7.85776e-08	8.55e-10	0.94302	intronic	WBP2NL
Cerebellar Hemisphere	chr22:42522995-42523448	Exon_7.8	rs133307	42396568	C	A	0.280053	0.436	-0.836397	2.62216e-11	7.85776e-08	8.55e-10	0.94302	intronic	WBP2NL
Cerebellar Hemisphere	chr22:42522995-42523448	Exon_7.8	rs5758537	42397042	G	T	0.273485	0.432	-0.824736	1.811e-10	4.66605e-07	8.55e-10	0.94302	intronic	WBP2NL
Cerebellar Hemisphere	chr22:42522995-42523448	Exon_7.8	rs129855	42399325	G	A	0.280053	0.436	-0.836397	2.62216e-11	7.85776e-08	9.12e-10	0.94312	intronic	WBP2NL
Cerebellar Hemisphere	chr22:42522995-42523448	Exon_7.8	rs129856	42399396	C	G	0.280053	0.436	-0.836397	2.62216e-11	7.85776e-08	9.77e-10	0.94321	intronic	WBP2NL
Cerebellar Hemisphere	chr22:42522995-42523448	Exon_7.8	rs129857	42399686	T	C	0.280053	0.436	-0.836397	2.62216e-11	7.85776e-08	9.71e-10	0.94321	intronic	WBP2NL
Cerebellar Hemisphere	chr22:42522995-42523448	Exon_7.8	rs6002571	42400416	A	G	0.280053	0.436	-0.836397	2.62216e-11	7.85776e-08	9.18e-10	1.0603	intronic	WBP2NL
Cerebellar Hemisphere	chr22:42522995-42523448	Exon_7.8	rs133313	42401749	G	T	0.280053	0.436	-0.836397	2.62216e-11	7.85776e-08	1.02e-09	0.94327	intronic	WBP2NL
Cerebellar Hemisphere	chr22:42522995-42523448	Exon_7.8	rs133314	42401841	G	A	0.280053	0.436	-0.836397	2.62216e-11	7.85776e-08	1.02e-09	0.94327	intronic	WBP2NL
Cerebellar Hemisphere	chr22:42522995-42523448	Exon_7.8	rs133318	42402480	G	A	0.26757	0.428	-0.839461	2.34529e-11	7.09114e-08	6.15e-10	0.94224	intronic	WBP2NL
Cerebellar Hemisphere	chr22:42522995-42523448	Exon_7.8	rs133321	42405322	A	G	0.296723	0.44	-0.828239	8.88091e-11	2.41659e-07	8.95e-10	0.94309	intronic	WBP2NL
Cerebellar Hemisphere	chr22:42522995-42523448	Exon_7.8	rs133322	42405659	A	G	0.283382	0.432	-0.83204	7.80436e-11	2.14137e-07	8.96e-10	0.94309	intronic	WBP2NL
Cerebellar Hemisphere	chr22:42522995-42523448	Exon_7.8	rs133323	42405922	T	C	0.296723	0.44	-0.828239	8.88091e-11	2.41659e-07	7.97e-10	0.94292	intronic	WBP2NL
Cerebellar Hemisphere	chr22:42522995-42523448	Exon_7.8	rs133324	42406371	C	A	0.280053	0.436	-0.836397	2.62216e-11	7.85776e-08	7.6e-10	0.94285	intronic	WBP2NL
Cerebellar Hemisphere	chr22:42522995-42523448	Exon_7.8	rs133325	42406820	G	A	0.264262	0.444	-0.791038	5.98523e-10	1.40729e-06	1.33e-09	0.94366	intronic	WBP2NL
Cerebellar Hemisphere	chr22:42522995-42523448	Exon_7.8	rs133326	42406885	G	A	0.296723	0.44	-0.828239	8.88091e-11	2.41659e-07	9.2e-10	0.94313	intronic	WBP2NL
Cerebellar Hemisphere	chr22:42522995-42523448	Exon_7.8	rs133327	42407689	T	C	0.296723	0.44	-0.828239	8.88091e-11	2.41659e-07	8.2e-10	0.94296	intronic	WBP2NL
Cerebellar Hemisphere	chr22:42522995-42523448	Exon_7.8	rs133328	42408079	T	C	0.283382	0.432	-0.83204	7.80436e-11	2.14137e-07	8.75e-10	0.94306	intronic	WBP2NL
Cerebellar Hemisphere	chr22:42522995-42523448	Exon_7.8	rs133330	42409456	G	A	0.296723	0.44	-0.828239	8.88091e-11	2.41659e-07	8.56e-10	0.94302	intronic	WBP2NL
Cerebellar Hemisphere	chr22:42522995-42523448	Exon_7.8	rs133335	42416056	A	G	0.191463	0.46	-0.821331	4.97493e-11	1.40758e-07	5.72e-10	0.94245	exonic	WBP2NL		nonsynonymous SNV	WBP2NL:NM_152613:exon4:c.A362G:p.D121G
Cerebellar Hemisphere	chr22:42522995-42523448	Exon_7.8	rs133336	42416303	C	T	0.264165	0.432	-0.838675	2.29536e-11	6.95204e-08	9.12e-10	0.94312	intronic	WBP2NL
Cerebellar Hemisphere	chr22:42522995-42523448	Exon_7.8	rs133339	42416987	A	G	0.155496	0.44	-0.716582	4.45687e-09	8.80955e-06	4.65e-10	0.94216	intronic	WBP2NL
Cerebellar Hemisphere	chr22:42522995-42523448	Exon_7.8	rs133340	42417687	T	A	0.264165	0.432	-0.838675	2.29536e-11	6.95204e-08	8.51e-10	0.94302	intronic	WBP2NL
Cerebellar Hemisphere	chr22:42522995-42523448	Exon_7.8	rs133346	42420855	G	T	0.242645	0.424	-0.879766	2.37867e-12	8.9476e-09	3.53e-10	0.94081	intronic	WBP2NL
Cerebellar Hemisphere	chr22:42522995-42523448	Exon_7.8	rs133347	42423645	A	T	0.254842	0.42	-0.895499	1.34821e-12	5.37859e-09	5.31e-10	0.94203	UTR3	WBP2NL	NM_152613:c.*460A>T
Cerebellar Hemisphere	chr22:42522995-42523448	Exon_7.8	rs133348	42427949	C	T	0.254842	0.42	-0.895499	1.34821e-12	5.37859e-09	1.41e-08	0.94633	intergenic	WBP2NL,NAGA	dist=3472;dist=26389
Cerebellar Hemisphere	chr22:42522995-42523448	Exon_7.8	rs133349	42428727	A	T	0.254842	0.42	-0.895499	1.34821e-12	5.37859e-09	5.06e-10	0.94196	intergenic	WBP2NL,NAGA	dist=4250;dist=25611
Cerebellar Hemisphere	chr22:42522995-42523448	Exon_7.8	rs5758553	42431429	G	A	0.254842	0.42	-0.895499	1.34821e-12	5.37859e-09	4.97e-10	0.94193	intergenic	WBP2NL,NAGA	dist=6952;dist=22909
Cerebellar Hemisphere	chr22:42522995-42523448	Exon_7.8	rs4822084	42435868	C	T	0.254842	0.42	-0.895499	1.34821e-12	5.37859e-09	3.62e-10	0.94148	intergenic	WBP2NL,NAGA	dist=11391;dist=18470
Cerebellar Hemisphere	chr22:42522995-42523448	Exon_7.8	rs133357	42442235	C	T	0.254842	0.42	-0.895499	1.34821e-12	5.37859e-09	8.37e-10	0.94268	intergenic	WBP2NL,NAGA	dist=17758;dist=12103
Cerebellar Hemisphere	chr22:42522995-42523448	Exon_7.8	rs133358	42442539	A	T	0.254842	0.42	-0.895499	1.34821e-12	5.37859e-09	5.98e-10	0.94219	intergenic	WBP2NL,NAGA	dist=18062;dist=11799
Cerebellar Hemisphere	chr22:42522995-42523448	Exon_7.8	rs1063392	42454950	A	G	0.254842	0.42	-0.895499	1.34821e-12	5.37859e-09	8.19e-10	0.94296	UTR3	NAGA	NM_000262:c.*1333T>C
Cerebellar Hemisphere	chr22:42522995-42523448	Exon_7.8	rs2013960	42457912	T	A	0.254842	0.42	-0.895499	1.34821e-12	5.37859e-09	6.39e-10	0.94198	intronic	NAGA
Cerebellar Hemisphere	chr22:42522995-42523448	Exon_7.8	rs133373	42465788	G	A	0.261599	0.412	-1.024	2.93843e-18	3.35716e-14	3.61e-08	0.94897	intronic	NAGA
Cerebellar Hemisphere	chr22:42522995-42523448	Exon_7.8	rs133376	42466905	C	T	0.241647	0.384	-1.06097	1.0811e-18	1.3266e-14	2.18e-08	0.94817	upstream	NAGA
Cerebellar Hemisphere	chr22:42522995-42523448	Exon_7.8	rs133383	42473603	C	T	0.256221	0.388	-1.06419	1.09577e-18	1.34298e-14	1.79e-08	0.94787	exonic	FAM109B		synonymous SNV	FAM109B:NM_001002034:exon3:c.C306T:p.A102A
Cerebellar Hemisphere	chr22:42522995-42523448	Exon_7.8	rs5758574	42481400	G	C	0.29845	0.416	-1.06709	1.4864e-19	2.05873e-15	1.94e-08	1.0549	downstream	NDUFA6
Cerebellar Hemisphere	chr22:42522995-42523448	Exon_7.8	rs7245	42481849	G	A	0.277248	0.396	-1.0425	8.58654e-18	8.8954e-14	1.55e-08	1.0553	UTR3	NDUFA6	NM_002490:c.*338C>T
Cerebellar Hemisphere	chr22:42522995-42523448	Exon_7.8	rs2284087	42485671	T	C	0.281528	0.412	-1.05448	2.51031e-19	3.39275e-15	2.56e-08	1.0544	intronic	NDUFA6
Cerebellar Hemisphere	chr22:42522995-42523448	Exon_7.8	rs4147642	42487613	C	CA	0.275452	0.408	-1.09002	1.37457e-20	2.1649e-16	2.045e-08	0.948096	ncRNA_intronic	NDUFA6-AS1
Cerebellar Hemisphere	chr22:42522995-42523448	Exon_7.8	rs5758577	42489434	G	C	0.277248	0.396	-1.0425	8.58654e-18	8.8954e-14	1.41e-08	1.0554	ncRNA_intronic	NDUFA6-AS1
Cerebellar Hemisphere	chr22:42522995-42523448	Exon_7.8	rs5758578	42490292	A	C	0.296158	0.408	-1.07083	1.31685e-19	1.83074e-15	2.81e-08	1.0542	ncRNA_intronic	NDUFA6-AS1
Cerebellar Hemisphere	chr22:42522995-42523448	Exon_7.8	rs6002607	42496506	C	T	0.256221	0.388	-1.06419	1.09577e-18	1.34298e-14	1.5e-08	1.0553	ncRNA_intronic	NDUFA6-AS1
Cerebellar Hemisphere	chr22:42522995-42523448	Exon_7.8	rs6002608	42496629	T	C	0.256221	0.388	-1.06419	1.09577e-18	1.34298e-14	1.39e-08	1.0554	ncRNA_intronic	NDUFA6-AS1
Cerebellar Hemisphere	chr22:42522995-42523448	Exon_7.8	rs2413668	42505841	G	A	0.302188	0.412	-1.0358	1.98944e-18	2.35134e-14	2.52e-08	1.0544	ncRNA_intronic	NDUFA6-AS1
Cerebellar Hemisphere	chr22:42522995-42523448	Exon_7.8	rs2413671	42511825	G	A	0.292329	0.412	-1.10333	7.55691e-21	1.22618e-16	1.64e-08	1.0552	ncRNA_intronic	NDUFA6-AS1
Cerebellar Hemisphere	chr22:42522995-42523448	Exon_7.8	rs5751220	42516205	A	C	0.271463	0.392	-1.07573	7.15701e-19	9.11408e-15	1.8e-08	1.055	ncRNA_intronic	NDUFA6-AS1
Cerebellar Hemisphere	chr22:42522995-42523448	Exon_7.8	rs5758587	42517636	C	G	0.296158	0.408	-1.07083	1.31685e-19	1.83074e-15	2.38e-08	1.0545	ncRNA_intronic	NDUFA6-AS1
Cerebellar Hemisphere	chr22:42522995-42523448	Exon_7.8	rs6002626	42517989	C	G	0.271463	0.392	-1.07573	7.15701e-19	9.11408e-15	1.33e-08	1.0555	ncRNA_intronic	NDUFA6-AS1
Cerebellar Hemisphere	chr22:42522995-42523448	Exon_7.8	rs5758589	42518382	A	G	0.292329	0.412	-1.10333	7.55691e-21	1.22618e-16	2.21e-08	1.0546	ncRNA_intronic	NDUFA6-AS1
Cerebellar Hemisphere	chr22:42522995-42523448	Exon_7.8	rs34385013	42521929	G	A	0.261599	0.412	-1.06478	1.82428e-19	2.50713e-15	1.9e-08	0.94697	downstream	CYP2D6,LOC101929829,NDUFA6-AS1
Cerebellar Hemisphere	chr22:42522995-42523448	Exon_7.8	rs35028622	42522074	C	A	0.289242	0.404	-1.0529	2.0125e-20	3.1072e-16	4.92e-08	0.9485	downstream	CYP2D6,LOC101929829,NDUFA6-AS1
Cerebellar Hemisphere	chr22:42522995-42523448	Exon_7.8	rs28371699	42526484	A	C	0.287405	0.396	-1.04076	6.55884e-19	8.38639e-15	2.84e-08	0.94742	ncRNA_intronic	LOC101929829
Cerebellar Hemisphere	chr22:42522995-42523448	Exon_7.8	rs28680494	42528851	A	C	0.289242	0.404	-1.0529	2.0125e-20	3.1072e-16	1.45e-08	0.94586	intergenic	LOC101929829,CYP2D7	dist=1968;dist=7363
Cerebellar Hemisphere	chr22:42522995-42523448	Exon_7.8	rs28439297	42528858	C	T	0.289242	0.404	-1.0529	2.0125e-20	3.1072e-16	1.45e-08	0.94586	intergenic	LOC101929829,CYP2D7	dist=1975;dist=7356
Cerebellar Hemisphere	chr22:42522995-42523448	Exon_7.8	rs28542726	42529407	G	T	0.289242	0.404	-1.0529	2.0125e-20	3.1072e-16	1.95e-08	0.94643	intergenic	LOC101929829,CYP2D7	dist=2524;dist=6807
Cerebellar Hemisphere	chr22:42522995-42523448	Exon_7.8	rs397691683	42530096	A	AT	0.289242	0.404	-1.0529	2.0125e-20	3.1072e-16	2.177e-08	0.946485	intergenic	LOC101929829,CYP2D7	dist=3213;dist=6118
Cerebellar Hemisphere	chr22:42522995-42523448	Exon_7.8	rs28579115	42530826	G	T	0.273217	0.4	-1.03825	7.15533e-19	9.11408e-15	7.57e-09	0.94483	intergenic	LOC101929829,CYP2D7	dist=3943;dist=5388
Cerebellar Hemisphere	chr22:42522995-42523448	Exon_7.8	rs28670611	42531210	C	T	0.289242	0.404	-1.0529	2.0125e-20	3.1072e-16	6.93e-09	0.94499	intergenic	LOC101929829,CYP2D7	dist=4327;dist=5004
Cerebellar Hemisphere	chr22:42522995-42523448	Exon_7.8	rs2743449	42534148	C	T	0.292329	0.412	-1.10333	7.55691e-21	1.22618e-16	7.74e-10	0.94234	intergenic	LOC101929829,CYP2D7	dist=7265;dist=2066
Cerebellar Hemisphere	chr22:42522995-42523448	Exon_7.8	rs2743451	42534682	T	C	0.257098	0.428	-1.0913	1.38315e-21	2.46499e-17	4.98e-10	0.94182	intergenic	LOC101929829,CYP2D7	dist=7799;dist=1532
Cerebellar Hemisphere	chr22:42522995-42523448	Exon_7.8	rs1800754	42537597	A	G	0.197741	0.448	-1.08936	2.93847e-21	5.06631e-17	4.96e-10	0.94181	ncRNA_exonic	CYP2D7
Cerebellar Hemisphere	chr22:42522995-42523448	Exon_7.8	rs3021083	42538103	T	C	0.29845	0.416	-1.08547	2.83731e-21	4.89604e-17	2.98e-10	0.94022	ncRNA_intronic	CYP2D7
Cerebellar Hemisphere	chr22:42522995-42523448	Exon_7.8	rs36093924	42538399	C	T	0.168514	0.44	-1.0877	8.27953e-21	1.34023e-16	6.86e-10	0.94001	ncRNA_intronic	CYP2D7
Cerebellar Hemisphere	chr22:42522995-42523448	Exon_7.8	rs2267448	42538618	A	G	0.292329	0.412	-1.09279	7.04256e-21	1.14591e-16	1.65e-10	0.93842	ncRNA_exonic	CYP2D7
Cerebellar Hemisphere	chr22:42522995-42523448	Exon_7.8	rs2743459	42538704	G	T	0.283336	0.4	-1.11847	3.06065e-21	5.27475e-17	7.93e-11	0.93836	ncRNA_intronic	CYP2D7
Cerebellar Hemisphere	chr22:42522995-42523448	Exon_7.8	rs2854740	42538897	A	G	0.281528	0.412	-1.04279	5.18765e-19	6.68765e-15	1.32e-10	0.9394	ncRNA_intronic	CYP2D7
Cerebellar Hemisphere	chr22:42522995-42523448	Exon_7.8	rs2743461	42540551	A	G	0.254246	0.42	-1.06869	2.77384e-19	3.7011e-15	5.58e-11	0.93879	ncRNA_exonic	CYP2D7
Cerebellar Hemisphere	chr22:42522995-42523448	Exon_7.8	rs5758605	42541349	G	A	0.26735	0.396	-1.07464	1.76005e-18	2.10153e-14	1.02e-10	0.9396	upstream	CYP2D7
Cerebellar Hemisphere	chr22:42522995-42523448	Exon_7.8	rs2142694	42542870	G	A	0.29845	0.416	-1.08687	7.06899e-21	1.1493e-16	1.16e-10	0.93978	intergenic	CYP2D7,TCF20	dist=2295;dist=13149
Cerebellar Hemisphere	chr22:42522995-42523448	Exon_7.8	rs2743462	42543288	A	G	0.26735	0.396	-1.07464	1.76005e-18	2.10153e-14	1.51e-10	0.94015	intergenic	CYP2D7,TCF20	dist=2713;dist=12731
Cerebellar Hemisphere	chr22:42522995-42523448	Exon_7.8	rs2743465	42547739	G	A	0.196474	0.384	-0.97407	9.35905e-15	5.24423e-11	1.65e-10	0.9406	intergenic	CYP2D7,TCF20	dist=7164;dist=8280
Cerebellar Hemisphere	chr22:42522995-42523448	Exon_7.8	rs5758619	42557710	T	C	0.200528	0.38	-0.945387	5.64238e-14	2.839e-10	2.08e-10	0.94092	intronic	TCF20
Cerebellar Hemisphere	chr22:42522995-42523448	Exon_7.8	rs5758623	42566314	G	C	0.200528	0.38	-0.945387	5.64238e-14	2.839e-10	9.54e-11	0.93985	intronic	TCF20
Cerebellar Hemisphere	chr22:42522995-42523448	Exon_7.8	rs742089	42570458	G	A	0.202978	0.336	-0.871136	1.99908e-11	6.15158e-08	5.52e-09	0.94414	intronic	TCF20
Cerebellar Hemisphere	chr22:42522995-42523448	Exon_7.8	rs760648	42571028	G	A	0.22159	0.388	-0.699896	1.66056e-08	2.93628e-05	1.62e-11	0.93408	intronic	TCF20
Cerebellar Hemisphere	chr22:42522995-42523448	Exon_7.8	rs2413684	42574830	C	T	0.154992	0.368	-0.894935	5.47949e-12	1.88231e-08	1.86e-11	0.93732	intronic	TCF20
Cerebellar Hemisphere	chr22:42522995-42523448	Exon_7.8	rs2899355	42579520	T	C	0.21486	0.356	-0.911791	1.0665e-11	3.44045e-08	3.61e-11	0.93808	intronic	TCF20
Cerebellar Hemisphere	chr22:42522995-42523448	Exon_7.8	rs5758645	42598951	T	G	0.172782	0.372	-0.864526	1.67525e-10	4.34485e-07	6.56e-11	0.93934	intronic	TCF20
Cerebellar Hemisphere	chr22:42522995-42523448	Exon_7.8	rs5751241	42600589	G	A	0.183947	0.368	-0.88791	9.22786e-11	2.50615e-07	6.98e-11	0.93943	intronic	TCF20
Cerebellar Hemisphere	chr22:42522995-42523448	Exon_7.8	rs5758653	42613485	G	T	0.194942	0.376	-0.894686	2.12731e-11	6.50393e-08	3.54e-12	0.93566	intergenic	TCF20,OGFRP1	dist=2138;dist=52274
Cerebellar Hemisphere	chr22:42522995-42523448	Exon_7.8	rs5758659	42622003	C	T	0.200528	0.38	-0.845199	1.92564e-10	4.93585e-07	2.28e-12	0.9351	intergenic	TCF20,OGFRP1	dist=10656;dist=43756
Cerebellar Hemisphere	chr22:42522995-42523448	Exon_7.8	rs5758660	42623718	C	A	0.196474	0.384	-0.88321	2.79865e-11	8.31455e-08	2.84e-12	0.93574	intergenic	TCF20,OGFRP1	dist=12371;dist=42041
Cerebellar Hemisphere	chr22:42522995-42523448	Exon_7.8	rs5758670	42636687	T	C	0.181735	0.392	-0.890729	1.7733e-11	5.52304e-08	1.56e-11	0.9379	intergenic	TCF20,OGFRP1	dist=25340;dist=29072
Cerebellar Hemisphere	chr22:42522995-42523448	Exon_7.8	rs5751250	42639645	T	G	0.181735	0.392	-0.890729	1.7733e-11	5.52304e-08	1.62e-11	0.93796	intergenic	TCF20,OGFRP1	dist=28298;dist=26114
Cerebellar Hemisphere	chr22:42522995-42523448	Exon_7.8	rs5758677	42643039	A	C	0.196474	0.384	-0.88321	2.79865e-11	8.31455e-08	2.66e-12	0.93566	intergenic	TCF20,OGFRP1	dist=31692;dist=22720
Cerebellar Hemisphere	chr22:42522995-42523448	Exon_7.8	rs5751255	42648408	C	T	0.196474	0.384	-0.88321	2.79865e-11	8.31455e-08	2.69e-12	0.93579	intergenic	TCF20,OGFRP1	dist=37061;dist=17351
Cerebellar Hemisphere	chr22:42522995-42523448	Exon_7.8	rs134869	42652074	G	A	0.185581	0.388	-0.861479	4.81199e-11	1.36439e-07	4.38e-12	0.93628	intergenic	TCF20,OGFRP1	dist=40727;dist=13685
Cerebellar Hemisphere	chr22:42522995-42523448	Exon_7.8	rs134877	42662371	C	T	0.196474	0.384	-0.88321	2.79865e-11	8.31455e-08	2.45e-12	0.93519	intergenic	TCF20,OGFRP1	dist=51024;dist=3388
Cerebellar Hemisphere	chr22:42522995-42523448	Exon_7.8	rs134879	42664201	A	C	0.196474	0.384	-0.88321	2.79865e-11	8.31455e-08	1.98e-12	0.93517	intergenic	TCF20,OGFRP1	dist=52854;dist=1558
Cerebellar Hemisphere	chr22:42522995-42523448	Exon_7.8	rs134882	42670965	T	C	0.176014	0.388	-0.874273	7.70905e-11	2.11679e-07	1.23e-12	0.9347	downstream	OGFRP1
Cerebellar Hemisphere	chr22:42522995-42523448	Exon_7.8	rs134900	42683343	G	C	0.209701	0.388	-0.87129	4.32636e-11	1.2378e-07	1.63e-12	0.93469	intergenic	OGFRP1,LINC01315	dist=12475;dist=77063
Cerebellar Hemisphere	chr22:42522995-42523448	Exon_7.8	rs134902	42683997	G	A	0.209701	0.388	-0.87129	4.32636e-11	1.2378e-07	2.04e-12	0.93533	intergenic	OGFRP1,LINC01315	dist=13129;dist=76409
Cerebellar Hemisphere	chr22:42522995-42523448	Exon_7.8	rs80506	42689140	T	A	0.164411	0.404	-0.832253	1.84317e-10	4.74535e-07	5.36e-11	0.93671	intergenic	OGFRP1,LINC01315	dist=18272;dist=71266
Cerebellar Hemisphere	chr22:42522995-42523448	Exon_7.8	rs134906	42689370	C	T	0.160871	0.408	-0.82676	2.86737e-10	7.13601e-07	2.45e-11	0.93597	intergenic	OGFRP1,LINC01315	dist=18502;dist=71036
Cerebellar Hemisphere	chr22:42522755-42522852	Exon_8.9	rs133373	42465788	G	A	0.261599	0.412	-0.711099	2.17058e-08	3.74317e-05	3.61e-08	0.94897	intronic	NAGA
Cerebellar Hemisphere	chr22:42522755-42522852	Exon_8.9	rs133376	42466905	C	T	0.241647	0.384	-0.722712	3.20397e-08	5.31334e-05	2.18e-08	0.94817	upstream	NAGA
Cerebellar Hemisphere	chr22:42522755-42522852	Exon_8.9	rs133383	42473603	C	T	0.256221	0.388	-0.739984	1.48642e-08	2.65229e-05	1.79e-08	0.94787	exonic	FAM109B		synonymous SNV	FAM109B:NM_001002034:exon3:c.C306T:p.A102A
Cerebellar Hemisphere	chr22:42522755-42522852	Exon_8.9	rs5758574	42481400	G	C	0.29845	0.416	-0.751063	4.70276e-09	9.2664e-06	1.94e-08	1.0549	downstream	NDUFA6
Cerebellar Hemisphere	chr22:42522755-42522852	Exon_8.9	rs7245	42481849	G	A	0.277248	0.396	-0.73737	1.56429e-08	2.78379e-05	1.55e-08	1.0553	UTR3	NDUFA6	NM_002490:c.*338C>T
Cerebellar Hemisphere	chr22:42522755-42522852	Exon_8.9	rs2284087	42485671	T	C	0.281528	0.412	-0.732595	9.48311e-09	1.76181e-05	2.56e-08	1.0544	intronic	NDUFA6
Cerebellar Hemisphere	chr22:42522755-42522852	Exon_8.9	rs4147642	42487613	C	CA	0.275452	0.408	-0.754811	4.31446e-09	8.55224e-06	2.045e-08	0.948096	ncRNA_intronic	NDUFA6-AS1
Cerebellar Hemisphere	chr22:42522755-42522852	Exon_8.9	rs5758577	42489434	G	C	0.277248	0.396	-0.73737	1.56429e-08	2.78379e-05	1.41e-08	1.0554	ncRNA_intronic	NDUFA6-AS1
Cerebellar Hemisphere	chr22:42522755-42522852	Exon_8.9	rs5758578	42490292	A	C	0.296158	0.408	-0.749836	5.5872e-09	1.08782e-05	2.81e-08	1.0542	ncRNA_intronic	NDUFA6-AS1
Cerebellar Hemisphere	chr22:42522755-42522852	Exon_8.9	rs6002607	42496506	C	T	0.256221	0.388	-0.739984	1.48642e-08	2.65229e-05	1.5e-08	1.0553	ncRNA_intronic	NDUFA6-AS1
Cerebellar Hemisphere	chr22:42522755-42522852	Exon_8.9	rs6002608	42496629	T	C	0.256221	0.388	-0.739984	1.48642e-08	2.65229e-05	1.39e-08	1.0554	ncRNA_intronic	NDUFA6-AS1
Cerebellar Hemisphere	chr22:42522755-42522852	Exon_8.9	rs2413668	42505841	G	A	0.302188	0.412	-0.727801	1.21224e-08	2.20238e-05	2.52e-08	1.0544	ncRNA_intronic	NDUFA6-AS1
Cerebellar Hemisphere	chr22:42522755-42522852	Exon_8.9	rs2413671	42511825	G	A	0.292329	0.412	-0.773933	2.0589e-09	4.42791e-06	1.64e-08	1.0552	ncRNA_intronic	NDUFA6-AS1
Cerebellar Hemisphere	chr22:42522755-42522852	Exon_8.9	rs5751220	42516205	A	C	0.271463	0.392	-0.758139	7.58027e-09	1.43924e-05	1.8e-08	1.055	ncRNA_intronic	NDUFA6-AS1
Cerebellar Hemisphere	chr22:42522755-42522852	Exon_8.9	rs5758587	42517636	C	G	0.296158	0.408	-0.749836	5.5872e-09	1.08782e-05	2.38e-08	1.0545	ncRNA_intronic	NDUFA6-AS1
Cerebellar Hemisphere	chr22:42522755-42522852	Exon_8.9	rs6002626	42517989	C	G	0.271463	0.392	-0.758139	7.58027e-09	1.43924e-05	1.33e-08	1.0555	ncRNA_intronic	NDUFA6-AS1
Cerebellar Hemisphere	chr22:42522755-42522852	Exon_8.9	rs5758589	42518382	A	G	0.292329	0.412	-0.773933	2.0589e-09	4.42791e-06	2.21e-08	1.0546	ncRNA_intronic	NDUFA6-AS1
Cerebellar Hemisphere	chr22:42522755-42522852	Exon_8.9	rs34385013	42521929	G	A	0.261599	0.412	-0.736522	1.01761e-08	1.88214e-05	1.9e-08	0.94697	downstream	CYP2D6,LOC101929829,NDUFA6-AS1
Cerebellar Hemisphere	chr22:42522755-42522852	Exon_8.9	rs35028622	42522074	C	A	0.289242	0.404	-0.716621	9.78575e-09	1.81522e-05	4.92e-08	0.9485	downstream	CYP2D6,LOC101929829,NDUFA6-AS1
Cerebellar Hemisphere	chr22:42522755-42522852	Exon_8.9	rs28371699	42526484	A	C	0.287405	0.396	-0.70416	3.51039e-08	5.77291e-05	2.84e-08	0.94742	ncRNA_intronic	LOC101929829
Cerebellar Hemisphere	chr22:42522755-42522852	Exon_8.9	rs28680494	42528851	A	C	0.289242	0.404	-0.716621	9.78575e-09	1.81522e-05	1.45e-08	0.94586	intergenic	LOC101929829,CYP2D7	dist=1968;dist=7363
Cerebellar Hemisphere	chr22:42522755-42522852	Exon_8.9	rs28439297	42528858	C	T	0.289242	0.404	-0.716621	9.78575e-09	1.81522e-05	1.45e-08	0.94586	intergenic	LOC101929829,CYP2D7	dist=1975;dist=7356
Cerebellar Hemisphere	chr22:42522755-42522852	Exon_8.9	rs28542726	42529407	G	T	0.289242	0.404	-0.716621	9.78575e-09	1.81522e-05	1.95e-08	0.94643	intergenic	LOC101929829,CYP2D7	dist=2524;dist=6807
Cerebellar Hemisphere	chr22:42522755-42522852	Exon_8.9	rs397691683	42530096	A	AT	0.289242	0.404	-0.716621	9.78575e-09	1.81522e-05	2.177e-08	0.946485	intergenic	LOC101929829,CYP2D7	dist=3213;dist=6118
Cerebellar Hemisphere	chr22:42522755-42522852	Exon_8.9	rs28579115	42530826	G	T	0.273217	0.4	-0.700872	3.91296e-08	6.3684e-05	7.57e-09	0.94483	intergenic	LOC101929829,CYP2D7	dist=3943;dist=5388
Cerebellar Hemisphere	chr22:42522755-42522852	Exon_8.9	rs28670611	42531210	C	T	0.289242	0.404	-0.716621	9.78575e-09	1.81522e-05	6.93e-09	0.94499	intergenic	LOC101929829,CYP2D7	dist=4327;dist=5004
Cerebellar Hemisphere	chr22:42522755-42522852	Exon_8.9	rs2743449	42534148	C	T	0.292329	0.412	-0.773933	2.0589e-09	4.42791e-06	7.74e-10	0.94234	intergenic	LOC101929829,CYP2D7	dist=7265;dist=2066
Cerebellar Hemisphere	chr22:42522755-42522852	Exon_8.9	rs2743451	42534682	T	C	0.257098	0.428	-0.746148	3.6978e-09	7.56209e-06	4.98e-10	0.94182	intergenic	LOC101929829,CYP2D7	dist=7799;dist=1532
Cerebellar Hemisphere	chr22:42522755-42522852	Exon_8.9	rs1800754	42537597	A	G	0.197741	0.448	-0.763845	1.55315e-09	3.408e-06	4.96e-10	0.94181	ncRNA_exonic	CYP2D7
Cerebellar Hemisphere	chr22:42522755-42522852	Exon_8.9	rs3021083	42538103	T	C	0.29845	0.416	-0.763368	1.34531e-09	2.98358e-06	2.98e-10	0.94022	ncRNA_intronic	CYP2D7
Cerebellar Hemisphere	chr22:42522755-42522852	Exon_8.9	rs36093924	42538399	C	T	0.168514	0.44	-0.771419	1.29958e-09	2.89066e-06	6.86e-10	0.94001	ncRNA_intronic	CYP2D7
Cerebellar Hemisphere	chr22:42522755-42522852	Exon_8.9	rs2267448	42538618	A	G	0.292329	0.412	-0.761012	2.75806e-09	5.78718e-06	1.65e-10	0.93842	ncRNA_exonic	CYP2D7
Cerebellar Hemisphere	chr22:42522755-42522852	Exon_8.9	rs2743459	42538704	G	T	0.283336	0.4	-0.791521	1.03721e-09	2.33934e-06	7.93e-11	0.93836	ncRNA_intronic	CYP2D7
Cerebellar Hemisphere	chr22:42522755-42522852	Exon_8.9	rs2854740	42538897	A	G	0.281528	0.412	-0.734699	6.87548e-09	1.31522e-05	1.32e-10	0.9394	ncRNA_intronic	CYP2D7
Cerebellar Hemisphere	chr22:42522755-42522852	Exon_8.9	rs2743461	42540551	A	G	0.254246	0.42	-0.719746	3.19655e-08	5.30125e-05	5.58e-11	0.93879	ncRNA_exonic	CYP2D7
Cerebellar Hemisphere	chr22:42522755-42522852	Exon_8.9	rs5758605	42541349	G	A	0.26735	0.396	-0.748937	1.5965e-08	2.83617e-05	1.02e-10	0.9396	upstream	CYP2D7
Cerebellar Hemisphere	chr22:42522755-42522852	Exon_8.9	rs2142694	42542870	G	A	0.29845	0.416	-0.758082	2.57965e-09	5.43155e-06	1.16e-10	0.93978	intergenic	CYP2D7,TCF20	dist=2295;dist=13149
Cerebellar Hemisphere	chr22:42522755-42522852	Exon_8.9	rs2743462	42543288	A	G	0.26735	0.396	-0.748937	1.5965e-08	2.83617e-05	1.51e-10	0.94015	intergenic	CYP2D7,TCF20	dist=2713;dist=12731
Cerebellar Hemisphere	chr22:42522755-42522852	Exon_8.9	rs2743465	42547739	G	A	0.196474	0.384	-0.687762	2.22036e-07	0.000301288	1.65e-10	0.9406	intergenic	CYP2D7,TCF20	dist=7164;dist=8280
Cerebellar Hemisphere	chr22:42522755-42522852	Exon_8.9	rs5758619	42557710	T	C	0.200528	0.38	-0.666256	4.72785e-07	0.000583392	2.08e-10	0.94092	intronic	TCF20
Cerebellar Hemisphere	chr22:42522755-42522852	Exon_8.9	rs5758623	42566314	G	C	0.200528	0.38	-0.666256	4.72785e-07	0.000583392	9.54e-11	0.93985	intronic	TCF20
Cerebellum	chr22:42524947-42525739	Exon_2.4	rs12158335	42324622	T	G	0.271156	0.2597	0.80046	7.24475e-09	1.40609e-05	1.38e-08	1.0688	intergenic	TNFRSF13C,CENPM	dist=1801;dist=10119
Cerebellum	chr22:42524947-42525739	Exon_2.4	rs9620001	42330229	T	C	0.361116	0.211	0.95306	1.21875e-11	4.17443e-08	3.16e-10	1.0792	intergenic	TNFRSF13C,CENPM	dist=7408;dist=4512
Cerebellum	chr22:42524947-42525739	Exon_2.4	rs10154646	42331409	G	C	0.361116	0.211	0.95306	1.21875e-11	4.17443e-08	7.43e-11	1.0825	intergenic	TNFRSF13C,CENPM	dist=8588;dist=3332
Cerebellum	chr22:42524947-42525739	Exon_2.4	rs6002546	42333408	T	G	0.278473	0.25	0.787108	4.16291e-09	8.54485e-06	9.72e-10	1.0734	intergenic	TNFRSF13C,CENPM	dist=10587;dist=1333
Cerebellum	chr22:42524947-42525739	Exon_2.4	rs1047997	42334953	C	G	0.361116	0.211	0.95306	1.21875e-11	4.17443e-08	8.08e-11	1.0823	UTR3	CENPM	NM_001110215:c.*107G>C,NM_024053:c.*107G>C,NM_001002876:c.*234G>C
Cerebellum	chr22:42524947-42525739	Exon_2.4	rs1894713	42335621	G	A	0.354044	0.2078	0.949505	1.58041e-11	5.32951e-08	7.55e-11	1.0824	intronic	CENPM
Cerebellum	chr22:42524947-42525739	Exon_2.4	rs6002548	42337040	T	G	0.361116	0.211	0.95306	1.21875e-11	4.17443e-08	6.33e-11	1.0828	intronic	CENPM
Cerebellum	chr22:42524947-42525739	Exon_2.4	rs6002552	42338351	G	A	0.361116	0.211	0.95306	1.21875e-11	4.17443e-08	5.45e-11	1.0831	intronic	CENPM
Cerebellum	chr22:42524947-42525739	Exon_2.4	rs6002554	42339095	T	C	0.361116	0.211	0.95306	1.21875e-11	4.17443e-08	6.47e-11	1.0828	intronic	CENPM
Cerebellum	chr22:42524947-42525739	Exon_2.4	rs3752591	42339516	A	G	0.34031	0.2013	0.937162	2.97706e-11	9.61628e-08	7.61e-11	1.0824	intronic	CENPM
Cerebellum	chr22:42524947-42525739	Exon_2.4	rs1023498	42340569	C	T	0.361116	0.211	0.95306	1.21875e-11	4.17443e-08	4.03e-11	1.0837	intronic	CENPM
Cerebellum	chr22:42524947-42525739	Exon_2.4	rs1023499	42340582	T	C	0.361116	0.211	0.95306	1.21875e-11	4.17443e-08	3.76e-11	1.0838	intronic	CENPM
Cerebellum	chr22:42524947-42525739	Exon_2.4	rs1023500	42340844	T	C	0.361116	0.211	0.95306	1.21875e-11	4.17443e-08	3.08e-11	1.0842	intronic	CENPM
Cerebellum	chr22:42524947-42525739	Exon_2.4	rs7293091	42341308	A	G	0.361116	0.211	0.95306	1.21875e-11	4.17443e-08	4.29e-11	1.0836	exonic	CENPM		synonymous SNV	CENPM:NM_001002876:exon4:c.T231C:p.S77S,CENPM:NM_024053:exon4:c.T231C:p.S77S
Cerebellum	chr22:42524947-42525739	Exon_2.4	rs5996096	42361336	G	A	0.440377	0.2435	1.00126	1.12547e-12	4.52726e-09	4.19e-08	1.0676	intergenic	LINC00634,SEPT3	dist=6390;dist=11595
Cerebellum	chr22:42524947-42525739	Exon_2.4	rs4822076	42364057	C	T	0.603368	0.276	1.0316	1.29769e-15	8.24712e-12	5.34e-09	0.93941	intergenic	LINC00634,SEPT3	dist=9111;dist=8874
Cerebellum	chr22:42524947-42525739	Exon_2.4	rs2301521	42423110	G	C	0.82005	0.2825	1.21082	5.46643e-25	1.03742e-20	1.7e-10	0.93653	exonic	WBP2NL		nonsynonymous SNV	WBP2NL:NM_152613:exon6:c.G855C:p.Q285H
Cerebellum	chr22:42524947-42525739	Exon_2.4	rs133350	42429049	A	G	0.82005	0.2825	1.21082	5.46643e-25	1.03742e-20	1.48e-10	0.93633	intergenic	WBP2NL,NAGA	dist=4572;dist=25289
Cerebellum	chr22:42524947-42525739	Exon_2.4	rs5751204	42433801	C	T	0.832073	0.2922	1.19054	8.0156e-24	1.34866e-19	1.9e-10	0.9367	intergenic	WBP2NL,NAGA	dist=9324;dist=20537
Cerebellum	chr22:42524947-42525739	Exon_2.4	rs133352	42434022	C	A	0.908633	0.3084	1.19607	5.60218e-26	1.15457e-21	3.75e-10	0.93771	intergenic	WBP2NL,NAGA	dist=9545;dist=20316
Cerebellum	chr22:42524947-42525739	Exon_2.4	rs133353	42437366	G	A	0.908633	0.3084	1.19607	5.60218e-26	1.15457e-21	6.67e-10	0.93826	intergenic	WBP2NL,NAGA	dist=12889;dist=16972
Cerebellum	chr22:42524947-42525739	Exon_2.4	rs133355	42440285	G	A	0.908633	0.3084	1.19607	5.60218e-26	1.15457e-21	2.88e-10	0.93743	intergenic	WBP2NL,NAGA	dist=15808;dist=14053
Cerebellum	chr22:42524947-42525739	Exon_2.4	rs133356	42441302	G	A	0.908633	0.3084	1.19607	5.60218e-26	1.15457e-21	2.07e-10	0.93661	intergenic	WBP2NL,NAGA	dist=16825;dist=13036
Cerebellum	chr22:42524947-42525739	Exon_2.4	rs6002586	42441412	C	T	0.832073	0.2922	1.19054	8.0156e-24	1.34866e-19	1.74e-10	1.0677	intergenic	WBP2NL,NAGA	dist=16935;dist=12926
Cerebellum	chr22:42524947-42525739	Exon_2.4	rs5758559	42444489	G	A	0.895294	0.3117	1.1719	6.29214e-26	1.29482e-21	5.26e-11	0.93483	intergenic	WBP2NL,NAGA	dist=20012;dist=9849
Cerebellum	chr22:42524947-42525739	Exon_2.4	rs5758562	42448238	C	G	0.82005	0.2825	1.21082	5.46643e-25	1.03742e-20	1.96e-10	0.93675	intergenic	WBP2NL,NAGA	dist=23761;dist=6100
Cerebellum	chr22:42524947-42525739	Exon_2.4	rs5751209	42451603	A	G	0.804184	0.2857	1.22509	1.13726e-25	2.28667e-21	2.5e-10	0.93711	intergenic	WBP2NL,NAGA	dist=27126;dist=2735
Cerebellum	chr22:42524947-42525739	Exon_2.4	rs5758566	42454354	G	A	0.908633	0.3084	1.19607	5.60218e-26	1.15457e-21	2.28e-10	0.9373	UTR3	NAGA	NM_000262:c.*1929C>T
Cerebellum	chr22:42524947-42525739	Exon_2.4	rs2854837	42458481	G	A	0.832073	0.2922	1.19054	8.0156e-24	1.34866e-19	1.31e-10	0.93615	intronic	NAGA
Cerebellum	chr22:42524947-42525739	Exon_2.4	rs2413666	42459622	C	T	0.87975	0.3149	1.18561	6.32758e-25	1.19974e-20	1.84e-09	0.94056	intronic	NAGA
Cerebellum	chr22:42524947-42525739	Exon_2.4	rs133367	42463366	C	T	0.504149	0.4156	0.874118	5.20048e-13	2.22703e-09	1.01e-08	0.94588	intronic	NAGA
Cerebellum	chr22:42524947-42525739	Exon_2.4	rs133368	42463689	T	C	0.908633	0.3084	1.19607	5.60218e-26	1.15457e-21	3.31e-10	0.93796	intronic	NAGA
Cerebellum	chr22:42524947-42525739	Exon_2.4	rs133369	42463814	C	T	0.893789	0.2987	1.18924	2.32198e-26	5.04513e-22	3.05e-10	0.93784	exonic	NAGA		synonymous SNV	NAGA:NM_000262:exon3:c.G279A:p.P93P
Cerebellum	chr22:42524947-42525739	Exon_2.4	rs133370	42465260	T	C	0.953868	0.3052	1.19274	4.72585e-25	9.00184e-21	1.88e-09	0.9406	intronic	NAGA
Cerebellum	chr22:42524947-42525739	Exon_2.4	rs133371	42465574	G	A	0.939455	0.3084	1.17985	4.97475e-25	9.4672e-21	1.3e-09	0.94003	intronic	NAGA
Cerebellum	chr22:42524947-42525739	Exon_2.4	rs133374	42465941	G	A	0.953868	0.3052	1.19274	4.72585e-25	9.00184e-21	1.69e-09	0.94043	intronic	NAGA
Cerebellum	chr22:42524947-42525739	Exon_2.4	rs133375	42466509	C	G	0.969695	0.3084	1.20159	1.93327e-25	3.7767e-21	1.5e-09	0.94025	UTR5	NAGA	NM_000262:c.-208G>C
Cerebellum	chr22:42524947-42525739	Exon_2.4	rs133377	42466950	C	T	1	0.3019	1.19257	7.20802e-26	1.47155e-21	2.62e-09	0.94112	upstream	NAGA
Cerebellum	chr22:42524947-42525739	Exon_2.4	rs2859438	42466980	A	T	1	0.3019	1.19257	7.20802e-26	1.47155e-21	2.31e-09	0.94092	upstream	NAGA
Cerebellum	chr22:42524947-42525739	Exon_2.4	rs133378	42467695	G	C	0.969695	0.3084	1.20159	1.93327e-25	3.7767e-21	2.31e-09	0.94061	upstream	NAGA
Cerebellum	chr22:42524947-42525739	Exon_2.4	rs133379	42468535	A	G	0.866319	0.2792	1.20678	4.55814e-24	7.8848e-20	8.32e-10	0.93903	intergenic	NAGA,FAM109B	dist=1689;dist=1720
Cerebellum	chr22:42524947-42525739	Exon_2.4	rs133380	42468910	C	T	0.827859	0.3377	1.14787	7.91191e-25	1.4472e-20	1.31e-08	0.9448	intergenic	NAGA,FAM109B	dist=2064;dist=1345
Cerebellum	chr22:42524947-42525739	Exon_2.4	rs13057094	42470317	T	C	0.866319	0.2792	1.20678	4.55814e-24	7.8848e-20	7.38e-10	0.93884	UTR5	FAM109B	NM_001002034:c.-2981T>C
Cerebellum	chr22:42524947-42525739	Exon_2.4	rs4822088	42470589	G	C	1	0.3019	1.19257	7.20802e-26	1.47155e-21	9.62e-09	0.9429	intronic	FAM109B
Cerebellum	chr22:42524947-42525739	Exon_2.4	rs133381	42470608	C	G	0.984762	0.2987	1.16456	3.0408e-24	5.34297e-20	2.34e-09	0.94063	intronic	FAM109B
Cerebellum	chr22:42524947-42525739	Exon_2.4	rs133382	42471774	C	T	0.969695	0.3084	1.20159	1.93327e-25	3.7767e-21	1.62e-09	0.94037	intronic	FAM109B
Cerebellum	chr22:42524947-42525739	Exon_2.4	rs1807494	42474138	C	G	0.969695	0.3084	1.20159	1.93327e-25	3.7767e-21	1.83e-09	1.0632	UTR3	FAM109B	NM_001002034:c.*61C>G
Cerebellum	chr22:42524947-42525739	Exon_2.4	rs8135801	42475568	A	G	0.954939	0.3117	1.19817	5.35624e-25	1.01791e-20	2.33e-09	1.0628	upstream;downstream	SMDT1;FAM109B
Cerebellum	chr22:42524947-42525739	Exon_2.4	rs2269524	42475703	T	G	1	0.3019	1.19257	7.20802e-26	1.47155e-21	1.95e-09	1.0631	UTR5	SMDT1	NM_033318:c.-70T>G
Cerebellum	chr22:42524947-42525739	Exon_2.4	rs6002592	42476754	A	C	1	0.3019	1.19257	7.20802e-26	1.47155e-21	2.13e-09	1.0629	intronic	SMDT1
Cerebellum	chr22:42524947-42525739	Exon_2.4	rs6002593	42476770	A	T	0.985124	0.3052	1.16287	8.53953e-25	1.55549e-20	2.84e-09	1.0628	intronic	SMDT1
Cerebellum	chr22:42524947-42525739	Exon_2.4	rs2071711	42477650	G	C	0.866319	0.2792	1.20678	4.55814e-24	7.8848e-20	1.95e-09	1.0634	intronic	SMDT1
Cerebellum	chr22:42524947-42525739	Exon_2.4	rs4147641	42482502	C	G	0.969695	0.3084	1.20159	1.93327e-25	3.7767e-21	1.75e-09	1.0633	intronic	NDUFA6
Cerebellum	chr22:42524947-42525739	Exon_2.4	rs6002596	42484466	G	A	0.984762	0.2987	1.16456	3.0408e-24	5.34297e-20	1.74e-09	1.0636	intronic	NDUFA6
Cerebellum	chr22:42524947-42525739	Exon_2.4	rs4147640	42485292	T	C	0.969695	0.3084	1.20159	1.93327e-25	3.7767e-21	1.57e-09	1.0635	intronic	NDUFA6
Cerebellum	chr22:42524947-42525739	Exon_2.4	rs68128739	42486028	C	CA	0.910256	0.2955	1.12848	1.52057e-21	2.15562e-17	1.776e-09	0.939695	intronic	NDUFA6
Cerebellum	chr22:42524947-42525739	Exon_2.4	rs1801311	42486723	G	A	0.969695	0.3084	1.20159	1.93327e-25	3.7767e-21	1.47e-09	1.0636	exonic	NDUFA6		nonsynonymous SNV	NDUFA6:NM_002490:exon1:c.C104T:p.A35V
Cerebellum	chr22:42524947-42525739	Exon_2.4	rs4147638	42487900	G	A	1	0.3019	1.19257	7.20802e-26	1.47155e-21	2.37e-09	1.0627	ncRNA_intronic	NDUFA6-AS1
Cerebellum	chr22:42524947-42525739	Exon_2.4	rs6002597	42488160	C	A	0.984762	0.2987	1.16456	3.0408e-24	5.34297e-20	2.36e-09	1.0628	ncRNA_exonic	NDUFA6-AS1
Cerebellum	chr22:42524947-42525739	Exon_2.4	rs6002598	42488345	A	G	0.954292	0.3052	1.18891	1.55751e-24	2.76854e-20	4.42e-08	1.0586	ncRNA_intronic	NDUFA6-AS1
Cerebellum	chr22:42524947-42525739	Exon_2.4	rs6002600	42488906	G	A	0.969695	0.3084	1.20159	1.93327e-25	3.7767e-21	1.6e-09	1.0634	ncRNA_intronic	NDUFA6-AS1
Cerebellum	chr22:42524947-42525739	Exon_2.4	rs6002601	42489058	A	T	0.969695	0.3084	1.20159	1.93327e-25	3.7767e-21	1.54e-09	1.0635	ncRNA_intronic	NDUFA6-AS1
Cerebellum	chr22:42524947-42525739	Exon_2.4	rs61527837	42490600	C	T	1	0.3019	1.19257	7.20802e-26	1.47155e-21	1.71e-09	1.0637	ncRNA_intronic	NDUFA6-AS1
Cerebellum	chr22:42524947-42525739	Exon_2.4	rs5996108	42490967	C	T	0.866319	0.2792	1.20678	4.55814e-24	7.8848e-20	4.03e-10	1.0662	ncRNA_intronic	NDUFA6-AS1
Cerebellum	chr22:42524947-42525739	Exon_2.4	rs8138500	42491734	G	T	0.969695	0.3084	1.20159	1.93327e-25	3.7767e-21	1.27e-09	1.0638	ncRNA_intronic	NDUFA6-AS1
Cerebellum	chr22:42524947-42525739	Exon_2.4	rs7292241	42492063	G	A	0.984762	0.2987	1.16456	3.0408e-24	5.34297e-20	5.18e-10	1.0654	ncRNA_intronic	NDUFA6-AS1
Cerebellum	chr22:42524947-42525739	Exon_2.4	rs7291996	42492104	C	T	0.984713	0.3052	1.19741	2.22153e-25	4.33366e-21	1.83e-09	1.0632	ncRNA_intronic	NDUFA6-AS1
Cerebellum	chr22:42524947-42525739	Exon_2.4	rs6002602	42492225	G	A	0.969695	0.3084	1.20159	1.93327e-25	3.7767e-21	1.18e-09	1.064	ncRNA_intronic	NDUFA6-AS1
Cerebellum	chr22:42524947-42525739	Exon_2.4	rs6002603	42492362	C	G	0.984762	0.2987	1.16456	3.0408e-24	5.34297e-20	1.21e-09	1.0639	ncRNA_intronic	NDUFA6-AS1
Cerebellum	chr22:42524947-42525739	Exon_2.4	rs73421049	42492863	G	A	1	0.3019	1.19257	7.20802e-26	1.47155e-21	3.45e-09	1.0624	ncRNA_intronic	NDUFA6-AS1
Cerebellum	chr22:42524947-42525739	Exon_2.4	rs6002604	42493081	A	T	0.969695	0.3084	1.20159	1.93327e-25	3.7767e-21	1.69e-09	1.0635	ncRNA_intronic	NDUFA6-AS1
Cerebellum	chr22:42524947-42525739	Exon_2.4	rs5996109	42493098	A	G	0.969695	0.3084	1.20159	1.93327e-25	3.7767e-21	1.95e-09	1.0632	ncRNA_intronic	NDUFA6-AS1
Cerebellum	chr22:42524947-42525739	Exon_2.4	rs5996110	42493767	A	G	0.969695	0.3084	1.20159	1.93327e-25	3.7767e-21	3.75e-09	1.0623	ncRNA_intronic	NDUFA6-AS1
Cerebellum	chr22:42524947-42525739	Exon_2.4	rs5996111	42493902	C	T	0.984762	0.2987	1.16456	3.0408e-24	5.34297e-20	5.29e-10	1.0653	ncRNA_intronic	NDUFA6-AS1
Cerebellum	chr22:42524947-42525739	Exon_2.4	rs6002605	42494335	A	G	1	0.3019	1.19257	7.20802e-26	1.47155e-21	1.88e-09	1.0632	ncRNA_intronic	NDUFA6-AS1
Cerebellum	chr22:42524947-42525739	Exon_2.4	rs6002606	42494773	T	C	0.969695	0.3084	1.20159	1.93327e-25	3.7767e-21	3.49e-09	1.0624	ncRNA_intronic	NDUFA6-AS1
Cerebellum	chr22:42524947-42525739	Exon_2.4	rs6002609	42496829	C	A	0.866319	0.2792	1.20678	4.55814e-24	7.8848e-20	5.62e-10	1.0656	ncRNA_intronic	NDUFA6-AS1
Cerebellum	chr22:42524947-42525739	Exon_2.4	rs6002610	42496979	C	T	0.969695	0.3084	1.20159	1.93327e-25	3.7767e-21	1.48e-09	1.0636	ncRNA_intronic	NDUFA6-AS1
Cerebellum	chr22:42524947-42525739	Exon_2.4	rs12157818	42498204	C	T	0.984725	0.2974	1.19595	2.45704e-26	5.29117e-22	1.62e-09	1.0634	ncRNA_intronic	NDUFA6-AS1
Cerebellum	chr22:42524947-42525739	Exon_2.4	rs9620026	42498578	C	T	0.969695	0.3084	1.20159	1.93327e-25	3.7767e-21	1.51e-09	1.0635	ncRNA_intronic	NDUFA6-AS1
Cerebellum	chr22:42524947-42525739	Exon_2.4	rs28817600	42498675	A	G	0.969695	0.3084	1.20159	1.93327e-25	3.7767e-21	2.93e-09	1.0627	ncRNA_intronic	NDUFA6-AS1
Cerebellum	chr22:42524947-42525739	Exon_2.4	rs28791586	42500483	A	G	0.969695	0.3084	1.20159	1.93327e-25	3.7767e-21	1.44e-09	1.0636	ncRNA_intronic	NDUFA6-AS1
Cerebellum	chr22:42524947-42525739	Exon_2.4	rs2839708	42500745	A	G	0.969695	0.3084	1.20159	1.93327e-25	3.7767e-21	1.54e-09	1.0635	ncRNA_intronic	NDUFA6-AS1
Cerebellum	chr22:42524947-42525739	Exon_2.4	rs6519306	42501217	T	C	0.969695	0.3084	1.20159	1.93327e-25	3.7767e-21	1.23e-09	1.0639	ncRNA_intronic	NDUFA6-AS1
Cerebellum	chr22:42524947-42525739	Exon_2.4	rs6002614	42501802	G	A	0.969695	0.3084	1.20159	1.93327e-25	3.7767e-21	1.29e-09	1.0638	ncRNA_intronic	NDUFA6-AS1
Cerebellum	chr22:42524947-42525739	Exon_2.4	rs6002615	42503608	A	G	0.954292	0.3052	1.17647	4.25376e-24	7.41424e-20	1.59e-09	1.0634	ncRNA_intronic	NDUFA6-AS1
Cerebellum	chr22:42524947-42525739	Exon_2.4	rs6002616	42504679	A	G	1	0.3019	1.19257	7.20802e-26	1.47155e-21	2.25e-09	1.0628	ncRNA_intronic	NDUFA6-AS1
Cerebellum	chr22:42524947-42525739	Exon_2.4	rs8141702	42504918	G	A	0.984762	0.2987	1.16456	3.0408e-24	5.34297e-20	5.29e-10	1.0653	ncRNA_intronic	NDUFA6-AS1
Cerebellum	chr22:42524947-42525739	Exon_2.4	rs5996113	42506081	C	G	0.984762	0.2987	1.16456	3.0408e-24	5.34297e-20	6.71e-10	1.0649	ncRNA_intronic	NDUFA6-AS1
Cerebellum	chr22:42524947-42525739	Exon_2.4	rs7364289	42506193	A	C	0.969695	0.3084	1.20159	1.93327e-25	3.7767e-21	1.47e-09	1.0639	ncRNA_intronic	NDUFA6-AS1
Cerebellum	chr22:42524947-42525739	Exon_2.4	rs7364293	42506370	C	T	1	0.3019	1.19257	7.20802e-26	1.47155e-21	2.09e-09	1.063	ncRNA_intronic	NDUFA6-AS1
Cerebellum	chr22:42524947-42525739	Exon_2.4	rs2413669	42507748	A	C	0.969695	0.3084	1.20159	1.93327e-25	3.7767e-21	1.58e-09	1.0635	ncRNA_intronic	NDUFA6-AS1
Cerebellum	chr22:42524947-42525739	Exon_2.4	rs6002618	42507859	G	C	0.969695	0.3084	1.20159	1.93327e-25	3.7767e-21	1.65e-09	1.0634	ncRNA_intronic	NDUFA6-AS1
Cerebellum	chr22:42524947-42525739	Exon_2.4	rs5996115	42510983	C	G	0.969695	0.3084	1.20159	1.93327e-25	3.7767e-21	1.42e-09	1.0636	ncRNA_intronic	NDUFA6-AS1
Cerebellum	chr22:42524947-42525739	Exon_2.4	rs6002621	42511002	A	C	0.984762	0.2987	1.16456	3.0408e-24	5.34297e-20	1.14e-09	1.064	ncRNA_intronic	NDUFA6-AS1
Cerebellum	chr22:42524947-42525739	Exon_2.4	rs2839710	42511550	T	C	0.969695	0.3084	1.20159	1.93327e-25	3.7767e-21	1.71e-09	1.0633	ncRNA_intronic	NDUFA6-AS1
Cerebellum	chr22:42524947-42525739	Exon_2.4	rs7286375	42512297	G	C	0.969695	0.3084	1.20159	1.93327e-25	3.7767e-21	5.36e-09	1.0623	ncRNA_intronic	NDUFA6-AS1
Cerebellum	chr22:42524947-42525739	Exon_2.4	rs61665536	42512613	A	G	0.969695	0.3084	1.20159	1.93327e-25	3.7767e-21	1.47e-09	1.0636	ncRNA_intronic	NDUFA6-AS1
Cerebellum	chr22:42524947-42525739	Exon_2.4	rs2413672	42513261	C	T	0.969695	0.3084	1.20159	1.93327e-25	3.7767e-21	1.5e-09	1.0636	ncRNA_intronic	NDUFA6-AS1
Cerebellum	chr22:42524947-42525739	Exon_2.4	rs6002623	42513761	G	A	0.969695	0.3084	1.20159	1.93327e-25	3.7767e-21	1.41e-09	1.0637	ncRNA_intronic	NDUFA6-AS1
Cerebellum	chr22:42524947-42525739	Exon_2.4	rs6002624	42513824	G	C	1	0.3019	1.19257	7.20802e-26	1.47155e-21	1.83e-09	1.0632	ncRNA_intronic	NDUFA6-AS1
Cerebellum	chr22:42524947-42525739	Exon_2.4	rs11090076	42514190	T	C	0.969695	0.3084	1.20159	1.93327e-25	3.7767e-21	7.69e-10	1.0647	ncRNA_intronic	NDUFA6-AS1
Cerebellum	chr22:42524947-42525739	Exon_2.4	rs8143153	42515637	G	C	1	0.3019	1.19257	7.20802e-26	1.47155e-21	2.13e-09	1.0629	ncRNA_intronic	NDUFA6-AS1
Cerebellum	chr22:42524947-42525739	Exon_2.4	rs12161070	42515740	C	A	0.969695	0.3084	1.20159	1.93327e-25	3.7767e-21	3.54e-09	1.0627	ncRNA_intronic	NDUFA6-AS1
Cerebellum	chr22:42524947-42525739	Exon_2.4	rs12161096	42515749	C	T	0.969695	0.3084	1.20159	1.93327e-25	3.7767e-21	2.91e-09	1.0631	ncRNA_intronic	NDUFA6-AS1
Cerebellum	chr22:42524947-42525739	Exon_2.4	rs12157344	42515758	G	A	0.95569	0.3117	1.1686	1.46718e-24	2.6204e-20	1.95e-09	1.0638	ncRNA_intronic	NDUFA6-AS1
Cerebellum	chr22:42524947-42525739	Exon_2.4	rs8138678	42516229	A	G	0.969695	0.3084	1.20159	1.93327e-25	3.7767e-21	1.97e-09	1.0631	ncRNA_intronic	NDUFA6-AS1
Cerebellum	chr22:42524947-42525739	Exon_2.4	rs12158568	42516622	T	C	0.984762	0.2987	1.16456	3.0408e-24	5.34297e-20	2.02e-09	1.0635	ncRNA_intronic	NDUFA6-AS1
Cerebellum	chr22:42524947-42525739	Exon_2.4	rs5996116	42517492	G	A	0.969695	0.3084	1.20159	1.93327e-25	3.7767e-21	1.74e-09	1.0633	ncRNA_intronic	NDUFA6-AS1
Cerebellum	chr22:42524947-42525739	Exon_2.4	rs764481	42518426	G	A	0.969695	0.3084	1.20159	1.93327e-25	3.7767e-21	1.75e-09	1.0633	ncRNA_intronic	NDUFA6-AS1
Cerebellum	chr22:42524947-42525739	Exon_2.4	rs116390392	42522312	T	C	0.823371	0.289	1.15791	2.17893e-23	3.57142e-19	4.21e-10	0.93734	downstream	CYP2D6,LOC101929829,NDUFA6-AS1
Cerebellum	chr22:42524947-42525739	Exon_2.4	rs28371730	42523209	T	C	0.955153	0.3052	1.15393	4.73431e-25	9.01377e-21	5.66e-09	0.94183	ncRNA_intronic	LOC101929829
Cerebellum	chr22:42524947-42525739	Exon_2.4	rs16947	42523943	A	G	0.919223	0.3214	1.10447	1.79839e-23	2.95946e-19	3.95e-09	0.94125	exonic	CYP2D6		nonsynonymous SNV	CYP2D6:NM_001025161:exon5:c.T733C:p.C245R,CYP2D6:NM_000106:exon6:c.T886C:p.C296R
Cerebellum	chr22:42524947-42525739	Exon_2.4	rs1080983	42528568	T	C	0.811155	0.2922	1.10827	2.87711e-22	4.31452e-18	1.15e-09	0.93857	intergenic	LOC101929829,CYP2D7	dist=1685;dist=7646
Cerebellum	chr22:42524947-42525739	Exon_2.4	rs9623531	42531700	C	T	0.847832	0.289	1.20163	5.46516e-24	9.31314e-20	1.12e-10	0.93448	intergenic	LOC101929829,CYP2D7	dist=4817;dist=4514
Cerebellum	chr22:42524947-42525739	Exon_2.4	rs28712237	42534051	A	G	0.910256	0.2955	1.09143	1.50233e-20	1.82113e-16	3.28e-10	0.93643	intergenic	LOC101929829,CYP2D7	dist=7168;dist=2163
Cerebellum	chr22:42524947-42525739	Exon_2.4	rs4993393	42534075	G	A	0.942661	0.3149	1.1358	6.20471e-24	1.05256e-19	5.55e-10	0.93778	intergenic	LOC101929829,CYP2D7	dist=7192;dist=2139
Cerebellum	chr22:42524947-42525739	Exon_2.4	rs28515621	42534126	G	T	0.942661	0.3149	1.1358	6.20471e-24	1.05256e-19	2.28e-10	0.9362	intergenic	LOC101929829,CYP2D7	dist=7243;dist=2088
Cerebellum	chr22:42524947-42525739	Exon_2.4	rs28570317	42534276	C	G	0.942661	0.3149	1.1358	6.20471e-24	1.05256e-19	3.75e-10	0.93706	intergenic	LOC101929829,CYP2D7	dist=7393;dist=1938
Cerebellum	chr22:42524947-42525739	Exon_2.4	rs6002633	42534600	T	C	0.912984	0.3084	1.09972	1.31072e-21	1.86711e-17	9.54e-11	0.93458	intergenic	LOC101929829,CYP2D7	dist=7717;dist=1614
Cerebellum	chr22:42524947-42525739	Exon_2.4	rs1058167	42538029	A	G	0.757588	0.3377	1.09808	1.05057e-20	1.30339e-16	4.39e-11	0.9339	ncRNA_exonic	CYP2D7
Cerebellum	chr22:42524947-42525739	Exon_2.4	rs28514673	42538229	G	A	0.969885	0.2955	1.14033	5.34579e-23	8.57803e-19	4.8e-11	0.93334	ncRNA_intronic	CYP2D7
Cerebellum	chr22:42524947-42525739	Exon_2.4	rs2854743	42543017	A	C	0.804184	0.2857	1.16737	3.17274e-22	4.7475e-18	1.49e-10	0.93589	intergenic	CYP2D7,TCF20	dist=2442;dist=13002
Cerebellum	chr22:42524947-42525739	Exon_2.4	rs2743467	42548880	G	A	0.665921	0.3344	1.06823	3.64906e-18	3.20588e-14	9.25e-11	0.93576	intergenic	CYP2D7,TCF20	dist=8305;dist=7139
Cerebellum	chr22:42524947-42525739	Exon_2.4	rs2743468	42548954	A	G	0.665921	0.3344	1.06823	3.64906e-18	3.20588e-14	1.1e-10	0.93601	intergenic	CYP2D7,TCF20	dist=8379;dist=7065
Cerebellum	chr22:42524947-42525739	Exon_2.4	rs17002876	42599647	G	C	0.671893	0.3182	1.07223	1.42388e-19	1.53114e-15	4.69e-11	0.93615	intronic	TCF20
Cerebellum	chr22:42524947-42525739	Exon_2.4	rs2143139	42614401	G	C	0.64621	0.3182	1.05038	4.17197e-18	3.64431e-14	8.59e-11	0.937	intergenic	TCF20,OGFRP1	dist=3054;dist=51358
Cerebellum	chr22:42524947-42525739	Exon_2.4	rs134867	42651221	T	C	0.56699	0.3734	0.996386	8.90382e-18	7.31882e-14	8.92e-10	0.94062	intergenic	TCF20,OGFRP1	dist=39874;dist=14538
Cerebellum	chr22:42524947-42525739	Exon_2.4	rs134874	42661144	A	G	0.729349	0.3247	1.12323	6.70569e-22	9.85519e-18	3.18e-11	0.93561	intergenic	TCF20,OGFRP1	dist=49797;dist=4615
Cerebellum	chr22:42524947-42525739	Exon_2.4	rs134878	42663874	A	G	0.681277	0.3247	1.08372	8.58855e-21	1.08204e-16	8.59e-11	0.937	intergenic	TCF20,OGFRP1	dist=52527;dist=1885
Cerebellum	chr22:42524947-42525739	Exon_2.4	rs134885	42673811	C	G	0.60893	0.3571	1.0365	1.3653e-18	1.27298e-14	8.43e-11	0.93731	intergenic	OGFRP1,LINC01315	dist=2943;dist=86595
Cerebellum	chr22:42524947-42525739	Exon_2.4	rs134887	42674239	A	G	0.664081	0.3506	1.06147	1.14173e-19	1.24958e-15	8.48e-11	0.93732	intergenic	OGFRP1,LINC01315	dist=3371;dist=86167
Cerebellum	chr22:42524947-42525739	Exon_2.4	rs134888	42674281	C	T	0.635782	0.3539	1.03304	1.79788e-18	1.62916e-14	3.55e-11	0.93611	intergenic	OGFRP1,LINC01315	dist=3413;dist=86125
Cerebellum	chr22:42524947-42525739	Exon_2.4	rs134889	42674350	A	T	0.635782	0.3539	1.03304	1.79788e-18	1.62916e-14	9.91e-11	0.93754	intergenic	OGFRP1,LINC01315	dist=3482;dist=86056
Cerebellum	chr22:42524947-42525739	Exon_2.4	rs134891	42675882	T	C	0.635782	0.3539	1.06241	9.78843e-20	1.07845e-15	1.16e-10	0.93776	intergenic	OGFRP1,LINC01315	dist=5014;dist=84524
Cerebellum	chr22:42524947-42525739	Exon_2.4	rs134899	42683030	T	G	0.635782	0.3539	1.06241	9.78843e-20	1.07845e-15	8.48e-11	0.93732	intergenic	OGFRP1,LINC01315	dist=12162;dist=77376
Cerebellum	chr22:42524947-42525739	Exon_2.4	rs134901	42683520	C	T	0.664081	0.3506	1.06147	1.14173e-19	1.24958e-15	1.29e-10	0.93758	intergenic	OGFRP1,LINC01315	dist=12652;dist=76886
Cerebellum	chr22:42524947-42525739	Exon_2.4	rs134903	42684913	C	A	0.756477	0.3344	1.08072	6.60658e-21	8.59732e-17	5.88e-11	0.93681	intergenic	OGFRP1,LINC01315	dist=14045;dist=75493
Cerebellum	chr22:42524947-42525034	Exon_3.4	rs4822076	42364057	C	T	0.603368	0.276	0.737212	1.12791e-07	0.00016026	5.34e-09	0.93941	intergenic	LINC00634,SEPT3	dist=9111;dist=8874
Cerebellum	chr22:42524947-42525034	Exon_3.4	rs2301521	42423110	G	C	0.82005	0.2825	0.978184	3.11296e-14	1.62357e-10	1.7e-10	0.93653	exonic	WBP2NL		nonsynonymous SNV	WBP2NL:NM_152613:exon6:c.G855C:p.Q285H
Cerebellum	chr22:42524947-42525034	Exon_3.4	rs133350	42429049	A	G	0.82005	0.2825	0.978184	3.11296e-14	1.62357e-10	1.48e-10	0.93633	intergenic	WBP2NL,NAGA	dist=4572;dist=25289
Cerebellum	chr22:42524947-42525034	Exon_3.4	rs5751204	42433801	C	T	0.832073	0.2922	0.990508	1.18603e-14	6.60422e-11	1.9e-10	0.9367	intergenic	WBP2NL,NAGA	dist=9324;dist=20537
Cerebellum	chr22:42524947-42525034	Exon_3.4	rs133352	42434022	C	A	0.908633	0.3084	0.983696	2.78462e-15	1.69975e-11	3.75e-10	0.93771	intergenic	WBP2NL,NAGA	dist=9545;dist=20316
Cerebellum	chr22:42524947-42525034	Exon_3.4	rs133353	42437366	G	A	0.908633	0.3084	0.983696	2.78462e-15	1.69975e-11	6.67e-10	0.93826	intergenic	WBP2NL,NAGA	dist=12889;dist=16972
Cerebellum	chr22:42524947-42525034	Exon_3.4	rs133355	42440285	G	A	0.908633	0.3084	0.983696	2.78462e-15	1.69975e-11	2.88e-10	0.93743	intergenic	WBP2NL,NAGA	dist=15808;dist=14053
Cerebellum	chr22:42524947-42525034	Exon_3.4	rs133356	42441302	G	A	0.908633	0.3084	0.983696	2.78462e-15	1.69975e-11	2.07e-10	0.93661	intergenic	WBP2NL,NAGA	dist=16825;dist=13036
Cerebellum	chr22:42524947-42525034	Exon_3.4	rs6002586	42441412	C	T	0.832073	0.2922	0.990508	1.18603e-14	6.60422e-11	1.74e-10	1.0677	intergenic	WBP2NL,NAGA	dist=16935;dist=12926
Cerebellum	chr22:42524947-42525034	Exon_3.4	rs5758559	42444489	G	A	0.895294	0.3117	0.966358	2.36861e-15	1.45899e-11	5.26e-11	0.93483	intergenic	WBP2NL,NAGA	dist=20012;dist=9849
Cerebellum	chr22:42524947-42525034	Exon_3.4	rs5758562	42448238	C	G	0.82005	0.2825	0.978184	3.11296e-14	1.62357e-10	1.96e-10	0.93675	intergenic	WBP2NL,NAGA	dist=23761;dist=6100
Cerebellum	chr22:42524947-42525034	Exon_3.4	rs5751209	42451603	A	G	0.804184	0.2857	0.988791	1.67919e-14	9.24298e-11	2.5e-10	0.93711	intergenic	WBP2NL,NAGA	dist=27126;dist=2735
Cerebellum	chr22:42524947-42525034	Exon_3.4	rs5758566	42454354	G	A	0.908633	0.3084	0.983696	2.78462e-15	1.69975e-11	2.28e-10	0.9373	UTR3	NAGA	NM_000262:c.*1929C>T
Cerebellum	chr22:42524947-42525034	Exon_3.4	rs2854837	42458481	G	A	0.832073	0.2922	0.990508	1.18603e-14	6.60422e-11	1.31e-10	0.93615	intronic	NAGA
Cerebellum	chr22:42524947-42525034	Exon_3.4	rs2413666	42459622	C	T	0.87975	0.3149	0.999777	1.12236e-15	7.17043e-12	1.84e-09	0.94056	intronic	NAGA
Cerebellum	chr22:42524947-42525034	Exon_3.4	rs133367	42463366	C	T	0.504149	0.4156	0.650884	3.85271e-07	0.000468714	1.01e-08	0.94588	intronic	NAGA
Cerebellum	chr22:42524947-42525034	Exon_3.4	rs133368	42463689	T	C	0.908633	0.3084	0.983696	2.78462e-15	1.69975e-11	3.31e-10	0.93796	intronic	NAGA
Cerebellum	chr22:42524947-42525034	Exon_3.4	rs133369	42463814	C	T	0.893789	0.2987	0.951091	1.71419e-14	9.42678e-11	3.05e-10	0.93784	exonic	NAGA		synonymous SNV	NAGA:NM_000262:exon3:c.G279A:p.P93P
Cerebellum	chr22:42524947-42525034	Exon_3.4	rs133370	42465260	T	C	0.953868	0.3052	0.975998	1.10707e-14	6.18292e-11	1.88e-09	0.9406	intronic	NAGA
Cerebellum	chr22:42524947-42525034	Exon_3.4	rs133371	42465574	G	A	0.939455	0.3084	0.970749	7.40381e-15	4.32412e-11	1.3e-09	0.94003	intronic	NAGA
Cerebellum	chr22:42524947-42525034	Exon_3.4	rs133374	42465941	G	A	0.953868	0.3052	0.975998	1.10707e-14	6.18292e-11	1.69e-09	0.94043	intronic	NAGA
Cerebellum	chr22:42524947-42525034	Exon_3.4	rs133375	42466509	C	G	0.969695	0.3084	0.978686	1.05654e-14	5.94509e-11	1.5e-09	0.94025	UTR5	NAGA	NM_000262:c.-208G>C
Cerebellum	chr22:42524947-42525034	Exon_3.4	rs133377	42466950	C	T	1	0.3019	0.939577	8.17529e-14	4.0155e-10	2.62e-09	0.94112	upstream	NAGA
Cerebellum	chr22:42524947-42525034	Exon_3.4	rs2859438	42466980	A	T	1	0.3019	0.939577	8.17529e-14	4.0155e-10	2.31e-09	0.94092	upstream	NAGA
Cerebellum	chr22:42524947-42525034	Exon_3.4	rs133378	42467695	G	C	0.969695	0.3084	0.978686	1.05654e-14	5.94509e-11	2.31e-09	0.94061	upstream	NAGA
Cerebellum	chr22:42524947-42525034	Exon_3.4	rs133379	42468535	A	G	0.866319	0.2792	0.969295	1.20426e-13	5.77135e-10	8.32e-10	0.93903	intergenic	NAGA,FAM109B	dist=1689;dist=1720
Cerebellum	chr22:42524947-42525034	Exon_3.4	rs133380	42468910	C	T	0.827859	0.3377	0.996688	9.47374e-17	6.9075e-13	1.31e-08	0.9448	intergenic	NAGA,FAM109B	dist=2064;dist=1345
Cerebellum	chr22:42524947-42525034	Exon_3.4	rs13057094	42470317	T	C	0.866319	0.2792	0.969295	1.20426e-13	5.77135e-10	7.38e-10	0.93884	UTR5	FAM109B	NM_001002034:c.-2981T>C
Cerebellum	chr22:42524947-42525034	Exon_3.4	rs4822088	42470589	G	C	1	0.3019	0.939577	8.17529e-14	4.0155e-10	9.62e-09	0.9429	intronic	FAM109B
Cerebellum	chr22:42524947-42525034	Exon_3.4	rs133381	42470608	C	G	0.984762	0.2987	0.930442	1.45862e-13	6.90848e-10	2.34e-09	0.94063	intronic	FAM109B
Cerebellum	chr22:42524947-42525034	Exon_3.4	rs133382	42471774	C	T	0.969695	0.3084	0.978686	1.05654e-14	5.94509e-11	1.62e-09	0.94037	intronic	FAM109B
Cerebellum	chr22:42524947-42525034	Exon_3.4	rs1807494	42474138	C	G	0.969695	0.3084	0.978686	1.05654e-14	5.94509e-11	1.83e-09	1.0632	UTR3	FAM109B	NM_001002034:c.*61C>G
Cerebellum	chr22:42524947-42525034	Exon_3.4	rs8135801	42475568	A	G	0.954939	0.3117	0.993601	4.10617e-15	2.46126e-11	2.33e-09	1.0628	upstream;downstream	SMDT1;FAM109B
Cerebellum	chr22:42524947-42525034	Exon_3.4	rs2269524	42475703	T	G	1	0.3019	0.939577	8.17529e-14	4.0155e-10	1.95e-09	1.0631	UTR5	SMDT1	NM_033318:c.-70T>G
Cerebellum	chr22:42524947-42525034	Exon_3.4	rs6002592	42476754	A	C	1	0.3019	0.939577	8.17529e-14	4.0155e-10	2.13e-09	1.0629	intronic	SMDT1
Cerebellum	chr22:42524947-42525034	Exon_3.4	rs6002593	42476770	A	T	0.985124	0.3052	0.918474	1.8805e-13	8.74691e-10	2.84e-09	1.0628	intronic	SMDT1
Cerebellum	chr22:42524947-42525034	Exon_3.4	rs2071711	42477650	G	C	0.866319	0.2792	0.969295	1.20426e-13	5.77135e-10	1.95e-09	1.0634	intronic	SMDT1
Cerebellum	chr22:42524947-42525034	Exon_3.4	rs4147641	42482502	C	G	0.969695	0.3084	0.978686	1.05654e-14	5.94509e-11	1.75e-09	1.0633	intronic	NDUFA6
Cerebellum	chr22:42524947-42525034	Exon_3.4	rs6002596	42484466	G	A	0.984762	0.2987	0.930442	1.45862e-13	6.90848e-10	1.74e-09	1.0636	intronic	NDUFA6
Cerebellum	chr22:42524947-42525034	Exon_3.4	rs4147640	42485292	T	C	0.969695	0.3084	0.978686	1.05654e-14	5.94509e-11	1.57e-09	1.0635	intronic	NDUFA6
Cerebellum	chr22:42524947-42525034	Exon_3.4	rs68128739	42486028	C	CA	0.910256	0.2955	0.956944	4.34323e-14	2.21207e-10	1.776e-09	0.939695	intronic	NDUFA6
Cerebellum	chr22:42524947-42525034	Exon_3.4	rs1801311	42486723	G	A	0.969695	0.3084	0.978686	1.05654e-14	5.94509e-11	1.47e-09	1.0636	exonic	NDUFA6		nonsynonymous SNV	NDUFA6:NM_002490:exon1:c.C104T:p.A35V
Cerebellum	chr22:42524947-42525034	Exon_3.4	rs4147638	42487900	G	A	1	0.3019	0.939577	8.17529e-14	4.0155e-10	2.37e-09	1.0627	ncRNA_intronic	NDUFA6-AS1
Cerebellum	chr22:42524947-42525034	Exon_3.4	rs6002597	42488160	C	A	0.984762	0.2987	0.930442	1.45862e-13	6.90848e-10	2.36e-09	1.0628	ncRNA_exonic	NDUFA6-AS1
Cerebellum	chr22:42524947-42525034	Exon_3.4	rs6002598	42488345	A	G	0.954292	0.3052	0.990755	4.65678e-15	2.7824e-11	4.42e-08	1.0586	ncRNA_intronic	NDUFA6-AS1
Cerebellum	chr22:42524947-42525034	Exon_3.4	rs6002600	42488906	G	A	0.969695	0.3084	0.978686	1.05654e-14	5.94509e-11	1.6e-09	1.0634	ncRNA_intronic	NDUFA6-AS1
Cerebellum	chr22:42524947-42525034	Exon_3.4	rs6002601	42489058	A	T	0.969695	0.3084	0.978686	1.05654e-14	5.94509e-11	1.54e-09	1.0635	ncRNA_intronic	NDUFA6-AS1
Cerebellum	chr22:42524947-42525034	Exon_3.4	rs61527837	42490600	C	T	1	0.3019	0.939577	8.17529e-14	4.0155e-10	1.71e-09	1.0637	ncRNA_intronic	NDUFA6-AS1
Cerebellum	chr22:42524947-42525034	Exon_3.4	rs5996108	42490967	C	T	0.866319	0.2792	0.969295	1.20426e-13	5.77135e-10	4.03e-10	1.0662	ncRNA_intronic	NDUFA6-AS1
Cerebellum	chr22:42524947-42525034	Exon_3.4	rs8138500	42491734	G	T	0.969695	0.3084	0.978686	1.05654e-14	5.94509e-11	1.27e-09	1.0638	ncRNA_intronic	NDUFA6-AS1
Cerebellum	chr22:42524947-42525034	Exon_3.4	rs7292241	42492063	G	A	0.984762	0.2987	0.930442	1.45862e-13	6.90848e-10	5.18e-10	1.0654	ncRNA_intronic	NDUFA6-AS1
Cerebellum	chr22:42524947-42525034	Exon_3.4	rs7291996	42492104	C	T	0.984713	0.3052	0.960575	3.5343e-14	1.81463e-10	1.83e-09	1.0632	ncRNA_intronic	NDUFA6-AS1
Cerebellum	chr22:42524947-42525034	Exon_3.4	rs6002602	42492225	G	A	0.969695	0.3084	0.978686	1.05654e-14	5.94509e-11	1.18e-09	1.064	ncRNA_intronic	NDUFA6-AS1
Cerebellum	chr22:42524947-42525034	Exon_3.4	rs6002603	42492362	C	G	0.984762	0.2987	0.930442	1.45862e-13	6.90848e-10	1.21e-09	1.0639	ncRNA_intronic	NDUFA6-AS1
Cerebellum	chr22:42524947-42525034	Exon_3.4	rs73421049	42492863	G	A	1	0.3019	0.939577	8.17529e-14	4.0155e-10	3.45e-09	1.0624	ncRNA_intronic	NDUFA6-AS1
Cerebellum	chr22:42524947-42525034	Exon_3.4	rs6002604	42493081	A	T	0.969695	0.3084	0.978686	1.05654e-14	5.94509e-11	1.69e-09	1.0635	ncRNA_intronic	NDUFA6-AS1
Cerebellum	chr22:42524947-42525034	Exon_3.4	rs5996109	42493098	A	G	0.969695	0.3084	0.978686	1.05654e-14	5.94509e-11	1.95e-09	1.0632	ncRNA_intronic	NDUFA6-AS1
Cerebellum	chr22:42524947-42525034	Exon_3.4	rs5996110	42493767	A	G	0.969695	0.3084	0.978686	1.05654e-14	5.94509e-11	3.75e-09	1.0623	ncRNA_intronic	NDUFA6-AS1
Cerebellum	chr22:42524947-42525034	Exon_3.4	rs5996111	42493902	C	T	0.984762	0.2987	0.930442	1.45862e-13	6.90848e-10	5.29e-10	1.0653	ncRNA_intronic	NDUFA6-AS1
Cerebellum	chr22:42524947-42525034	Exon_3.4	rs6002605	42494335	A	G	1	0.3019	0.939577	8.17529e-14	4.0155e-10	1.88e-09	1.0632	ncRNA_intronic	NDUFA6-AS1
Cerebellum	chr22:42524947-42525034	Exon_3.4	rs6002606	42494773	T	C	0.969695	0.3084	0.978686	1.05654e-14	5.94509e-11	3.49e-09	1.0624	ncRNA_intronic	NDUFA6-AS1
Cerebellum	chr22:42524947-42525034	Exon_3.4	rs6002609	42496829	C	A	0.866319	0.2792	0.969295	1.20426e-13	5.77135e-10	5.62e-10	1.0656	ncRNA_intronic	NDUFA6-AS1
Cerebellum	chr22:42524947-42525034	Exon_3.4	rs6002610	42496979	C	T	0.969695	0.3084	0.978686	1.05654e-14	5.94509e-11	1.48e-09	1.0636	ncRNA_intronic	NDUFA6-AS1
Cerebellum	chr22:42524947-42525034	Exon_3.4	rs12157818	42498204	C	T	0.984725	0.2974	0.89817	1.34087e-12	5.32926e-09	1.62e-09	1.0634	ncRNA_intronic	NDUFA6-AS1
Cerebellum	chr22:42524947-42525034	Exon_3.4	rs9620026	42498578	C	T	0.969695	0.3084	0.978686	1.05654e-14	5.94509e-11	1.51e-09	1.0635	ncRNA_intronic	NDUFA6-AS1
Cerebellum	chr22:42524947-42525034	Exon_3.4	rs28817600	42498675	A	G	0.969695	0.3084	0.978686	1.05654e-14	5.94509e-11	2.93e-09	1.0627	ncRNA_intronic	NDUFA6-AS1
Cerebellum	chr22:42524947-42525034	Exon_3.4	rs28791586	42500483	A	G	0.969695	0.3084	0.978686	1.05654e-14	5.94509e-11	1.44e-09	1.0636	ncRNA_intronic	NDUFA6-AS1
Cerebellum	chr22:42524947-42525034	Exon_3.4	rs2839708	42500745	A	G	0.969695	0.3084	0.978686	1.05654e-14	5.94509e-11	1.54e-09	1.0635	ncRNA_intronic	NDUFA6-AS1
Cerebellum	chr22:42524947-42525034	Exon_3.4	rs6519306	42501217	T	C	0.969695	0.3084	0.978686	1.05654e-14	5.94509e-11	1.23e-09	1.0639	ncRNA_intronic	NDUFA6-AS1
Cerebellum	chr22:42524947-42525034	Exon_3.4	rs6002614	42501802	G	A	0.969695	0.3084	0.978686	1.05654e-14	5.94509e-11	1.29e-09	1.0638	ncRNA_intronic	NDUFA6-AS1
Cerebellum	chr22:42524947-42525034	Exon_3.4	rs6002615	42503608	A	G	0.954292	0.3052	0.959627	3.87291e-14	1.97937e-10	1.59e-09	1.0634	ncRNA_intronic	NDUFA6-AS1
Cerebellum	chr22:42524947-42525034	Exon_3.4	rs6002616	42504679	A	G	1	0.3019	0.939577	8.17529e-14	4.0155e-10	2.25e-09	1.0628	ncRNA_intronic	NDUFA6-AS1
Cerebellum	chr22:42524947-42525034	Exon_3.4	rs8141702	42504918	G	A	0.984762	0.2987	0.930442	1.45862e-13	6.90848e-10	5.29e-10	1.0653	ncRNA_intronic	NDUFA6-AS1
Cerebellum	chr22:42524947-42525034	Exon_3.4	rs5996113	42506081	C	G	0.984762	0.2987	0.930442	1.45862e-13	6.90848e-10	6.71e-10	1.0649	ncRNA_intronic	NDUFA6-AS1
Cerebellum	chr22:42524947-42525034	Exon_3.4	rs7364289	42506193	A	C	0.969695	0.3084	0.978686	1.05654e-14	5.94509e-11	1.47e-09	1.0639	ncRNA_intronic	NDUFA6-AS1
Cerebellum	chr22:42524947-42525034	Exon_3.4	rs7364293	42506370	C	T	1	0.3019	0.939577	8.17529e-14	4.0155e-10	2.09e-09	1.063	ncRNA_intronic	NDUFA6-AS1
Cerebellum	chr22:42524947-42525034	Exon_3.4	rs2413669	42507748	A	C	0.969695	0.3084	0.978686	1.05654e-14	5.94509e-11	1.58e-09	1.0635	ncRNA_intronic	NDUFA6-AS1
Cerebellum	chr22:42524947-42525034	Exon_3.4	rs6002618	42507859	G	C	0.969695	0.3084	0.978686	1.05654e-14	5.94509e-11	1.65e-09	1.0634	ncRNA_intronic	NDUFA6-AS1
Cerebellum	chr22:42524947-42525034	Exon_3.4	rs5996115	42510983	C	G	0.969695	0.3084	0.978686	1.05654e-14	5.94509e-11	1.42e-09	1.0636	ncRNA_intronic	NDUFA6-AS1
Cerebellum	chr22:42524947-42525034	Exon_3.4	rs6002621	42511002	A	C	0.984762	0.2987	0.930442	1.45862e-13	6.90848e-10	1.14e-09	1.064	ncRNA_intronic	NDUFA6-AS1
Cerebellum	chr22:42524947-42525034	Exon_3.4	rs2839710	42511550	T	C	0.969695	0.3084	0.978686	1.05654e-14	5.94509e-11	1.71e-09	1.0633	ncRNA_intronic	NDUFA6-AS1
Cerebellum	chr22:42524947-42525034	Exon_3.4	rs7286375	42512297	G	C	0.969695	0.3084	0.978686	1.05654e-14	5.94509e-11	5.36e-09	1.0623	ncRNA_intronic	NDUFA6-AS1
Cerebellum	chr22:42524947-42525034	Exon_3.4	rs61665536	42512613	A	G	0.969695	0.3084	0.978686	1.05654e-14	5.94509e-11	1.47e-09	1.0636	ncRNA_intronic	NDUFA6-AS1
Cerebellum	chr22:42524947-42525034	Exon_3.4	rs2413672	42513261	C	T	0.969695	0.3084	0.978686	1.05654e-14	5.94509e-11	1.5e-09	1.0636	ncRNA_intronic	NDUFA6-AS1
Cerebellum	chr22:42524947-42525034	Exon_3.4	rs6002623	42513761	G	A	0.969695	0.3084	0.978686	1.05654e-14	5.94509e-11	1.41e-09	1.0637	ncRNA_intronic	NDUFA6-AS1
Cerebellum	chr22:42524947-42525034	Exon_3.4	rs6002624	42513824	G	C	1	0.3019	0.939577	8.17529e-14	4.0155e-10	1.83e-09	1.0632	ncRNA_intronic	NDUFA6-AS1
Cerebellum	chr22:42524947-42525034	Exon_3.4	rs11090076	42514190	T	C	0.969695	0.3084	0.978686	1.05654e-14	5.94509e-11	7.69e-10	1.0647	ncRNA_intronic	NDUFA6-AS1
Cerebellum	chr22:42524947-42525034	Exon_3.4	rs8143153	42515637	G	C	1	0.3019	0.939577	8.17529e-14	4.0155e-10	2.13e-09	1.0629	ncRNA_intronic	NDUFA6-AS1
Cerebellum	chr22:42524947-42525034	Exon_3.4	rs12161070	42515740	C	A	0.969695	0.3084	0.978686	1.05654e-14	5.94509e-11	3.54e-09	1.0627	ncRNA_intronic	NDUFA6-AS1
Cerebellum	chr22:42524947-42525034	Exon_3.4	rs12161096	42515749	C	T	0.969695	0.3084	0.978686	1.05654e-14	5.94509e-11	2.91e-09	1.0631	ncRNA_intronic	NDUFA6-AS1
Cerebellum	chr22:42524947-42525034	Exon_3.4	rs12157344	42515758	G	A	0.95569	0.3117	0.970577	5.90625e-15	3.49231e-11	1.95e-09	1.0638	ncRNA_intronic	NDUFA6-AS1
Cerebellum	chr22:42524947-42525034	Exon_3.4	rs8138678	42516229	A	G	0.969695	0.3084	0.978686	1.05654e-14	5.94509e-11	1.97e-09	1.0631	ncRNA_intronic	NDUFA6-AS1
Cerebellum	chr22:42524947-42525034	Exon_3.4	rs12158568	42516622	T	C	0.984762	0.2987	0.930442	1.45862e-13	6.90848e-10	2.02e-09	1.0635	ncRNA_intronic	NDUFA6-AS1
Cerebellum	chr22:42524947-42525034	Exon_3.4	rs5996116	42517492	G	A	0.969695	0.3084	0.978686	1.05654e-14	5.94509e-11	1.74e-09	1.0633	ncRNA_intronic	NDUFA6-AS1
Cerebellum	chr22:42524947-42525034	Exon_3.4	rs764481	42518426	G	A	0.969695	0.3084	0.978686	1.05654e-14	5.94509e-11	1.75e-09	1.0633	ncRNA_intronic	NDUFA6-AS1
Cerebellum	chr22:42524947-42525034	Exon_3.4	rs116390392	42522312	T	C	0.823371	0.289	0.916758	6.27468e-13	2.64502e-09	4.21e-10	0.93734	downstream	CYP2D6,LOC101929829,NDUFA6-AS1
Cerebellum	chr22:42524947-42525034	Exon_3.4	rs28371730	42523209	T	C	0.955153	0.3052	0.915224	1.10221e-13	5.31007e-10	5.66e-09	0.94183	ncRNA_intronic	LOC101929829
Cerebellum	chr22:42524947-42525034	Exon_3.4	rs16947	42523943	A	G	0.919223	0.3214	0.891691	1.55818e-13	7.31533e-10	3.95e-09	0.94125	exonic	CYP2D6		nonsynonymous SNV	CYP2D6:NM_001025161:exon5:c.T733C:p.C245R,CYP2D6:NM_000106:exon6:c.T886C:p.C296R
Cerebellum	chr22:42524947-42525034	Exon_3.4	rs1080983	42528568	T	C	0.811155	0.2922	0.882287	1.36761e-12	5.4157e-09	1.15e-09	0.93857	intergenic	LOC101929829,CYP2D7	dist=1685;dist=7646
Cerebellum	chr22:42524947-42525034	Exon_3.4	rs9623531	42531700	C	T	0.847832	0.289	0.984582	3.12215e-14	1.62816e-10	1.12e-10	0.93448	intergenic	LOC101929829,CYP2D7	dist=4817;dist=4514
Cerebellum	chr22:42524947-42525034	Exon_3.4	rs28712237	42534051	A	G	0.910256	0.2955	0.874048	5.83857e-12	2.11877e-08	3.28e-10	0.93643	intergenic	LOC101929829,CYP2D7	dist=7168;dist=2163
Cerebellum	chr22:42524947-42525034	Exon_3.4	rs4993393	42534075	G	A	0.942661	0.3149	0.915356	1.09164e-13	5.26346e-10	5.55e-10	0.93778	intergenic	LOC101929829,CYP2D7	dist=7192;dist=2139
Cerebellum	chr22:42524947-42525034	Exon_3.4	rs28515621	42534126	G	T	0.942661	0.3149	0.915356	1.09164e-13	5.26346e-10	2.28e-10	0.9362	intergenic	LOC101929829,CYP2D7	dist=7243;dist=2088
Cerebellum	chr22:42524947-42525034	Exon_3.4	rs28570317	42534276	C	G	0.942661	0.3149	0.915356	1.09164e-13	5.26346e-10	3.75e-10	0.93706	intergenic	LOC101929829,CYP2D7	dist=7393;dist=1938
Cerebellum	chr22:42524947-42525034	Exon_3.4	rs6002633	42534600	T	C	0.912984	0.3084	0.888844	1.05628e-12	4.28233e-09	9.54e-11	0.93458	intergenic	LOC101929829,CYP2D7	dist=7717;dist=1614
Cerebellum	chr22:42524947-42525034	Exon_3.4	rs1058167	42538029	A	G	0.757588	0.3377	0.897872	1.39425e-12	5.5127e-09	4.39e-11	0.9339	ncRNA_exonic	CYP2D7
Cerebellum	chr22:42524947-42525034	Exon_3.4	rs28514673	42538229	G	A	0.969885	0.2955	0.912154	4.75168e-13	2.04653e-09	4.8e-11	0.93334	ncRNA_intronic	CYP2D7
Cerebellum	chr22:42524947-42525034	Exon_3.4	rs2854743	42543017	A	C	0.804184	0.2857	0.929559	1.40713e-12	5.56152e-09	1.49e-10	0.93589	intergenic	CYP2D7,TCF20	dist=2442;dist=13002
Cerebellum	chr22:42524947-42525034	Exon_3.4	rs2743467	42548880	G	A	0.665921	0.3344	0.818169	6.989e-10	1.70061e-06	9.25e-11	0.93576	intergenic	CYP2D7,TCF20	dist=8305;dist=7139
Cerebellum	chr22:42524947-42525034	Exon_3.4	rs2743468	42548954	A	G	0.665921	0.3344	0.818169	6.989e-10	1.70061e-06	1.1e-10	0.93601	intergenic	CYP2D7,TCF20	dist=8379;dist=7065
Cerebellum	chr22:42524947-42525034	Exon_3.4	rs17002876	42599647	G	C	0.671893	0.3182	0.850346	2.88959e-11	9.34547e-08	4.69e-11	0.93615	intronic	TCF20
Cerebellum	chr22:42524947-42525034	Exon_3.4	rs2143139	42614401	G	C	0.64621	0.3182	0.838797	1.0065e-10	2.93689e-07	8.59e-11	0.937	intergenic	TCF20,OGFRP1	dist=3054;dist=51358
Cerebellum	chr22:42524947-42525034	Exon_3.4	rs134867	42651221	T	C	0.56699	0.3734	0.828935	1.70552e-11	5.72941e-08	8.92e-10	0.94062	intergenic	TCF20,OGFRP1	dist=39874;dist=14538
Cerebellum	chr22:42524947-42525034	Exon_3.4	rs134874	42661144	A	G	0.729349	0.3247	0.853659	2.89743e-11	9.3701e-08	3.18e-11	0.93561	intergenic	TCF20,OGFRP1	dist=49797;dist=4615
Cerebellum	chr22:42524947-42525034	Exon_3.4	rs134878	42663874	A	G	0.681277	0.3247	0.846236	1.90219e-11	6.34972e-08	8.59e-11	0.937	intergenic	TCF20,OGFRP1	dist=52527;dist=1885
Cerebellum	chr22:42524947-42525034	Exon_3.4	rs134885	42673811	C	G	0.60893	0.3571	0.829441	5.24957e-11	1.62479e-07	8.43e-11	0.93731	intergenic	OGFRP1,LINC01315	dist=2943;dist=86595
Cerebellum	chr22:42524947-42525034	Exon_3.4	rs134887	42674239	A	G	0.664081	0.3506	0.819035	1.09325e-10	3.17228e-07	8.48e-11	0.93732	intergenic	OGFRP1,LINC01315	dist=3371;dist=86167
Cerebellum	chr22:42524947-42525034	Exon_3.4	rs134888	42674281	C	T	0.635782	0.3539	0.823711	7.22359e-11	2.1819e-07	3.55e-11	0.93611	intergenic	OGFRP1,LINC01315	dist=3413;dist=86125
Cerebellum	chr22:42524947-42525034	Exon_3.4	rs134889	42674350	A	T	0.635782	0.3539	0.823711	7.22359e-11	2.1819e-07	9.91e-11	0.93754	intergenic	OGFRP1,LINC01315	dist=3482;dist=86056
Cerebellum	chr22:42524947-42525034	Exon_3.4	rs134891	42675882	T	C	0.635782	0.3539	0.822778	8.48856e-11	2.51589e-07	1.16e-10	0.93776	intergenic	OGFRP1,LINC01315	dist=5014;dist=84524
Cerebellum	chr22:42524947-42525034	Exon_3.4	rs134899	42683030	T	G	0.635782	0.3539	0.822778	8.48856e-11	2.51589e-07	8.48e-11	0.93732	intergenic	OGFRP1,LINC01315	dist=12162;dist=77376
Cerebellum	chr22:42524947-42525034	Exon_3.4	rs134901	42683520	C	T	0.664081	0.3506	0.819035	1.09325e-10	3.17228e-07	1.29e-10	0.93758	intergenic	OGFRP1,LINC01315	dist=12652;dist=76886
Cerebellum	chr22:42524947-42525034	Exon_3.4	rs134903	42684913	C	A	0.756477	0.3344	0.853366	9.04875e-12	3.14772e-08	5.88e-11	0.93681	intergenic	OGFRP1,LINC01315	dist=14045;dist=75493
Cerebellum	chr22:42524353-42524785	Exon_4.5	rs5758504	42308739	T	C	0.144463	0.3864	-0.655044	6.88978e-08	0.000103761	1.47e-08	1.0564	intronic	SHISA8
Cerebellum	chr22:42524353-42524785	Exon_4.5	rs5996096	42361336	G	A	0.440377	0.2435	0.734974	4.83653e-07	0.000572231	4.19e-08	1.0676	intergenic	LINC00634,SEPT3	dist=6390;dist=11595
Cerebellum	chr22:42524353-42524785	Exon_4.5	rs4822076	42364057	C	T	0.603368	0.276	0.845731	2.29583e-10	6.25185e-07	5.34e-09	0.93941	intergenic	LINC00634,SEPT3	dist=9111;dist=8874
Cerebellum	chr22:42524353-42524785	Exon_4.5	rs6519298	42364997	C	T	0.238232	0.4416	-0.651124	2.45142e-08	4.15128e-05	3.89e-10	0.94115	intergenic	LINC00634,SEPT3	dist=10051;dist=7934
Cerebellum	chr22:42524353-42524785	Exon_4.5	rs739292	42368857	G	A	0.253494	0.4481	-0.641545	4.4477e-08	7.06817e-05	1.18e-09	0.94306	intergenic	LINC00634,SEPT3	dist=13911;dist=4074
Cerebellum	chr22:42524353-42524785	Exon_4.5	rs5751191	42370991	T	C	0.308836	0.4805	-0.684683	1.04766e-07	0.000149912	6.39e-11	0.93897	intergenic	LINC00634,SEPT3	dist=16045;dist=1940
Cerebellum	chr22:42524353-42524785	Exon_4.5	rs5758527	42375761	T	G	0.281662	0.4481	-0.638994	9.36009e-08	0.000135935	1.44e-09	0.94347	intronic	2019-09-03
Cerebellum	chr22:42524353-42524785	Exon_4.5	rs5751195	42380001	A	C	0.281662	0.4481	-0.638994	9.36009e-08	0.000135935	7.2e-10	0.94278	intronic	2019-09-03
Cerebellum	chr22:42524353-42524785	Exon_4.5	rs133292	42382748	G	A	0.281662	0.4481	-0.638994	9.36009e-08	0.000135935	4.97e-11	0.93809	intronic	2019-09-03
Cerebellum	chr22:42524353-42524785	Exon_4.5	rs133293	42382797	G	A	0.281662	0.4481	-0.638994	9.36009e-08	0.000135935	7.47e-10	0.9424	intronic	2019-09-03
Cerebellum	chr22:42524353-42524785	Exon_4.5	rs133294	42382805	C	T	0.250646	0.4351	-0.651561	3.84001e-08	6.19096e-05	1.2e-09	0.94341	intronic	2019-09-03
Cerebellum	chr22:42524353-42524785	Exon_4.5	rs6519301	42385967	A	G	0.269847	0.4448	-0.64135	6.00419e-08	9.20884e-05	8.55e-10	0.94302	intronic	2019-09-03
Cerebellum	chr22:42524353-42524785	Exon_4.5	rs133300	42389839	A	G	0.240071	0.4318	-0.605918	3.34594e-07	0.000415338	7.73e-10	0.94288	intronic	2019-09-03
Cerebellum	chr22:42524353-42524785	Exon_4.5	rs133301	42390093	C	T	0.258458	0.4416	-0.596265	4.95942e-07	0.000583765	1e-09	0.94325	intronic	2019-09-03
Cerebellum	chr22:42524353-42524785	Exon_4.5	rs133303	42395242	C	G	0.236885	0.4351	-0.595381	5.76562e-07	0.000665609	1.75e-09	0.94375	intronic	WBP2NL
Cerebellum	chr22:42524353-42524785	Exon_4.5	rs133306	42396150	G	A	0.241263	0.4448	-0.587782	7.20859e-07	0.0008072	8.55e-10	0.94302	intronic	WBP2NL
Cerebellum	chr22:42524353-42524785	Exon_4.5	rs133307	42396568	C	A	0.258458	0.4416	-0.596265	4.95942e-07	0.000583765	8.55e-10	0.94302	intronic	WBP2NL
Cerebellum	chr22:42524353-42524785	Exon_4.5	rs129855	42399325	G	A	0.258458	0.4416	-0.596265	4.95942e-07	0.000583765	9.12e-10	0.94312	intronic	WBP2NL
Cerebellum	chr22:42524353-42524785	Exon_4.5	rs129856	42399396	C	G	0.258458	0.4416	-0.596265	4.95942e-07	0.000583765	9.77e-10	0.94321	intronic	WBP2NL
Cerebellum	chr22:42524353-42524785	Exon_4.5	rs129857	42399686	T	C	0.258458	0.4416	-0.596265	4.95942e-07	0.000583765	9.71e-10	0.94321	intronic	WBP2NL
Cerebellum	chr22:42524353-42524785	Exon_4.5	rs6002571	42400416	A	G	0.258458	0.4416	-0.596265	4.95942e-07	0.000583765	9.18e-10	1.0603	intronic	WBP2NL
Cerebellum	chr22:42524353-42524785	Exon_4.5	rs133313	42401749	G	T	0.258458	0.4416	-0.596265	4.95942e-07	0.000583765	1.02e-09	0.94327	intronic	WBP2NL
Cerebellum	chr22:42524353-42524785	Exon_4.5	rs133314	42401841	G	A	0.258458	0.4416	-0.596265	4.95942e-07	0.000583765	1.02e-09	0.94327	intronic	WBP2NL
Cerebellum	chr22:42524353-42524785	Exon_4.5	rs133318	42402480	G	A	0.240071	0.4318	-0.605918	3.34594e-07	0.000415338	6.15e-10	0.94224	intronic	WBP2NL
Cerebellum	chr22:42524353-42524785	Exon_4.5	rs133321	42405322	A	G	0.269847	0.4448	-0.592995	7.57849e-07	0.000843699	8.95e-10	0.94309	intronic	WBP2NL
Cerebellum	chr22:42524353-42524785	Exon_4.5	rs133322	42405659	A	G	0.250646	0.4351	-0.602344	5.19458e-07	0.000607733	8.96e-10	0.94309	intronic	WBP2NL
Cerebellum	chr22:42524353-42524785	Exon_4.5	rs133323	42405922	T	C	0.269847	0.4448	-0.592995	7.57849e-07	0.000843699	7.97e-10	0.94292	intronic	WBP2NL
Cerebellum	chr22:42524353-42524785	Exon_4.5	rs133324	42406371	C	A	0.258458	0.4416	-0.596265	4.95942e-07	0.000583765	7.6e-10	0.94285	intronic	WBP2NL
Cerebellum	chr22:42524353-42524785	Exon_4.5	rs133326	42406885	G	A	0.269847	0.4448	-0.592995	7.57849e-07	0.000843699	9.2e-10	0.94313	intronic	WBP2NL
Cerebellum	chr22:42524353-42524785	Exon_4.5	rs133327	42407689	T	C	0.269847	0.4448	-0.592995	7.57849e-07	0.000843699	8.2e-10	0.94296	intronic	WBP2NL
Cerebellum	chr22:42524353-42524785	Exon_4.5	rs133328	42408079	T	C	0.250646	0.4351	-0.602344	5.19458e-07	0.000607733	8.75e-10	0.94306	intronic	WBP2NL
Cerebellum	chr22:42524353-42524785	Exon_4.5	rs133330	42409456	G	A	0.269847	0.4448	-0.592995	7.57849e-07	0.000843699	8.56e-10	0.94302	intronic	WBP2NL
Cerebellum	chr22:42524353-42524785	Exon_4.5	rs133336	42416303	C	T	0.236885	0.4351	-0.595381	5.76562e-07	0.000665609	9.12e-10	0.94312	intronic	WBP2NL
Cerebellum	chr22:42524353-42524785	Exon_4.5	rs133339	42416987	A	G	0.146852	0.4481	-0.568636	5.86921e-07	0.000676167	4.65e-10	0.94216	intronic	WBP2NL
Cerebellum	chr22:42524353-42524785	Exon_4.5	rs133340	42417687	T	A	0.236885	0.4351	-0.595381	5.76562e-07	0.000665609	8.51e-10	0.94302	intronic	WBP2NL
Cerebellum	chr22:42524353-42524785	Exon_4.5	rs133346	42420855	G	T	0.226669	0.4318	-0.589899	8.61635e-07	0.000935449	3.53e-10	0.94081	intronic	WBP2NL
Cerebellum	chr22:42524353-42524785	Exon_4.5	rs2301521	42423110	G	C	0.82005	0.2825	1.00239	1.03321e-15	6.61827e-12	1.7e-10	0.93653	exonic	WBP2NL		nonsynonymous SNV	WBP2NL:NM_152613:exon6:c.G855C:p.Q285H
Cerebellum	chr22:42524353-42524785	Exon_4.5	rs133347	42423645	A	T	0.235694	0.4286	-0.608937	3.87191e-07	0.00047064	5.31e-10	0.94203	UTR3	WBP2NL	NM_152613:c.*460A>T
Cerebellum	chr22:42524353-42524785	Exon_4.5	rs133348	42427949	C	T	0.235694	0.4286	-0.608937	3.87191e-07	0.00047064	1.41e-08	0.94633	intergenic	WBP2NL,NAGA	dist=3472;dist=26389
Cerebellum	chr22:42524353-42524785	Exon_4.5	rs133349	42428727	A	T	0.235694	0.4286	-0.608937	3.87191e-07	0.00047064	5.06e-10	0.94196	intergenic	WBP2NL,NAGA	dist=4250;dist=25611
Cerebellum	chr22:42524353-42524785	Exon_4.5	rs133350	42429049	A	G	0.82005	0.2825	1.00239	1.03321e-15	6.61827e-12	1.48e-10	0.93633	intergenic	WBP2NL,NAGA	dist=4572;dist=25289
Cerebellum	chr22:42524353-42524785	Exon_4.5	rs5758553	42431429	G	A	0.235694	0.4286	-0.608937	3.87191e-07	0.00047064	4.97e-10	0.94193	intergenic	WBP2NL,NAGA	dist=6952;dist=22909
Cerebellum	chr22:42524353-42524785	Exon_4.5	rs5751204	42433801	C	T	0.832073	0.2922	0.999362	1.30502e-15	8.28349e-12	1.9e-10	0.9367	intergenic	WBP2NL,NAGA	dist=9324;dist=20537
Cerebellum	chr22:42524353-42524785	Exon_4.5	rs133352	42434022	C	A	0.908633	0.3084	1.00639	7.51092e-17	5.55693e-13	3.75e-10	0.93771	intergenic	WBP2NL,NAGA	dist=9545;dist=20316
Cerebellum	chr22:42524353-42524785	Exon_4.5	rs4822084	42435868	C	T	0.235694	0.4286	-0.608937	3.87191e-07	0.00047064	3.62e-10	0.94148	intergenic	WBP2NL,NAGA	dist=11391;dist=18470
Cerebellum	chr22:42524353-42524785	Exon_4.5	rs133353	42437366	G	A	0.908633	0.3084	1.00639	7.51092e-17	5.55693e-13	6.67e-10	0.93826	intergenic	WBP2NL,NAGA	dist=12889;dist=16972
Cerebellum	chr22:42524353-42524785	Exon_4.5	rs133355	42440285	G	A	0.908633	0.3084	1.00639	7.51092e-17	5.55693e-13	2.88e-10	0.93743	intergenic	WBP2NL,NAGA	dist=15808;dist=14053
Cerebellum	chr22:42524353-42524785	Exon_4.5	rs133356	42441302	G	A	0.908633	0.3084	1.00639	7.51092e-17	5.55693e-13	2.07e-10	0.93661	intergenic	WBP2NL,NAGA	dist=16825;dist=13036
Cerebellum	chr22:42524353-42524785	Exon_4.5	rs6002586	42441412	C	T	0.832073	0.2922	0.999362	1.30502e-15	8.28349e-12	1.74e-10	1.0677	intergenic	WBP2NL,NAGA	dist=16935;dist=12926
Cerebellum	chr22:42524353-42524785	Exon_4.5	rs133357	42442235	C	T	0.235694	0.4286	-0.608937	3.87191e-07	0.00047064	8.37e-10	0.94268	intergenic	WBP2NL,NAGA	dist=17758;dist=12103
Cerebellum	chr22:42524353-42524785	Exon_4.5	rs133358	42442539	A	T	0.235694	0.4286	-0.608937	3.87191e-07	0.00047064	5.98e-10	0.94219	intergenic	WBP2NL,NAGA	dist=18062;dist=11799
Cerebellum	chr22:42524353-42524785	Exon_4.5	rs5758559	42444489	G	A	0.895294	0.3117	0.982258	1.14235e-16	8.24311e-13	5.26e-11	0.93483	intergenic	WBP2NL,NAGA	dist=20012;dist=9849
Cerebellum	chr22:42524353-42524785	Exon_4.5	rs5758562	42448238	C	G	0.82005	0.2825	1.00239	1.03321e-15	6.61827e-12	1.96e-10	0.93675	intergenic	WBP2NL,NAGA	dist=23761;dist=6100
Cerebellum	chr22:42524353-42524785	Exon_4.5	rs5751209	42451603	A	G	0.804184	0.2857	1.00979	6.85281e-16	4.44764e-12	2.5e-10	0.93711	intergenic	WBP2NL,NAGA	dist=27126;dist=2735
Cerebellum	chr22:42524353-42524785	Exon_4.5	rs5758566	42454354	G	A	0.908633	0.3084	1.00639	7.51092e-17	5.55693e-13	2.28e-10	0.9373	UTR3	NAGA	NM_000262:c.*1929C>T
Cerebellum	chr22:42524353-42524785	Exon_4.5	rs1063392	42454950	A	G	0.235694	0.4286	-0.608937	3.87191e-07	0.00047064	8.19e-10	0.94296	UTR3	NAGA	NM_000262:c.*1333T>C
Cerebellum	chr22:42524353-42524785	Exon_4.5	rs2013960	42457912	T	A	0.235694	0.4286	-0.608937	3.87191e-07	0.00047064	6.39e-10	0.94198	intronic	NAGA
Cerebellum	chr22:42524353-42524785	Exon_4.5	rs2854837	42458481	G	A	0.832073	0.2922	0.999362	1.30502e-15	8.28349e-12	1.31e-10	0.93615	intronic	NAGA
Cerebellum	chr22:42524353-42524785	Exon_4.5	rs2413666	42459622	C	T	0.87975	0.3149	1.03014	1.31614e-17	1.05065e-13	1.84e-09	0.94056	intronic	NAGA
Cerebellum	chr22:42524353-42524785	Exon_4.5	rs133367	42463366	C	T	0.504149	0.4156	0.776275	2.38185e-10	6.46798e-07	1.01e-08	0.94588	intronic	NAGA
Cerebellum	chr22:42524353-42524785	Exon_4.5	rs133368	42463689	T	C	0.908633	0.3084	1.00639	7.51092e-17	5.55693e-13	3.31e-10	0.93796	intronic	NAGA
Cerebellum	chr22:42524353-42524785	Exon_4.5	rs133369	42463814	C	T	0.893789	0.2987	0.987594	1.60742e-16	1.14074e-12	3.05e-10	0.93784	exonic	NAGA		synonymous SNV	NAGA:NM_000262:exon3:c.G279A:p.P93P
Cerebellum	chr22:42524353-42524785	Exon_4.5	rs133370	42465260	T	C	0.953868	0.3052	1.04247	6.08436e-18	5.14799e-14	1.88e-09	0.9406	intronic	NAGA
Cerebellum	chr22:42524353-42524785	Exon_4.5	rs133371	42465574	G	A	0.939455	0.3084	1.03026	6.8942e-18	5.7869e-14	1.3e-09	0.94003	intronic	NAGA
Cerebellum	chr22:42524353-42524785	Exon_4.5	rs133373	42465788	G	A	0.267195	0.4318	-0.709191	1.25625e-09	2.90868e-06	3.61e-08	0.94897	intronic	NAGA
Cerebellum	chr22:42524353-42524785	Exon_4.5	rs133374	42465941	G	A	0.953868	0.3052	1.04247	6.08436e-18	5.14799e-14	1.69e-09	0.94043	intronic	NAGA
Cerebellum	chr22:42524353-42524785	Exon_4.5	rs133375	42466509	C	G	0.969695	0.3084	1.05116	3.22036e-18	2.84196e-14	1.5e-09	0.94025	UTR5	NAGA	NM_000262:c.-208G>C
Cerebellum	chr22:42524353-42524785	Exon_4.5	rs133376	42466905	C	T	0.226557	0.4026	-0.711686	2.30228e-09	5.04815e-06	2.18e-08	0.94817	upstream	NAGA
Cerebellum	chr22:42524353-42524785	Exon_4.5	rs133377	42466950	C	T	1	0.3019	1.03027	6.55647e-18	5.50902e-14	2.62e-09	0.94112	upstream	NAGA
Cerebellum	chr22:42524353-42524785	Exon_4.5	rs2859438	42466980	A	T	1	0.3019	1.03027	6.55647e-18	5.50902e-14	2.31e-09	0.94092	upstream	NAGA
Cerebellum	chr22:42524353-42524785	Exon_4.5	rs133378	42467695	G	C	0.969695	0.3084	1.05116	3.22036e-18	2.84196e-14	2.31e-09	0.94061	upstream	NAGA
Cerebellum	chr22:42524353-42524785	Exon_4.5	rs133379	42468535	A	G	0.866319	0.2792	1.03959	9.63405e-17	7.01322e-13	8.32e-10	0.93903	intergenic	NAGA,FAM109B	dist=1689;dist=1720
Cerebellum	chr22:42524353-42524785	Exon_4.5	rs133380	42468910	C	T	0.827859	0.3377	0.994919	1.91355e-17	1.50282e-13	1.31e-08	0.9448	intergenic	NAGA,FAM109B	dist=2064;dist=1345
Cerebellum	chr22:42524353-42524785	Exon_4.5	rs13057094	42470317	T	C	0.866319	0.2792	1.03959	9.63405e-17	7.01322e-13	7.38e-10	0.93884	UTR5	FAM109B	NM_001002034:c.-2981T>C
Cerebellum	chr22:42524353-42524785	Exon_4.5	rs4822088	42470589	G	C	1	0.3019	1.03027	6.55647e-18	5.50902e-14	9.62e-09	0.9429	intronic	FAM109B
Cerebellum	chr22:42524353-42524785	Exon_4.5	rs133381	42470608	C	G	0.984762	0.2987	1.01295	3.03666e-17	2.33288e-13	2.34e-09	0.94063	intronic	FAM109B
Cerebellum	chr22:42524353-42524785	Exon_4.5	rs133382	42471774	C	T	0.969695	0.3084	1.05116	3.22036e-18	2.84196e-14	1.62e-09	0.94037	intronic	FAM109B
Cerebellum	chr22:42524353-42524785	Exon_4.5	rs133383	42473603	C	T	0.236572	0.4058	-0.706647	3.66768e-09	7.65599e-06	1.79e-08	0.94787	exonic	FAM109B		synonymous SNV	FAM109B:NM_001002034:exon3:c.C306T:p.A102A
Cerebellum	chr22:42524353-42524785	Exon_4.5	rs1807494	42474138	C	G	0.969695	0.3084	1.05116	3.22036e-18	2.84196e-14	1.83e-09	1.0632	UTR3	FAM109B	NM_001002034:c.*61C>G
Cerebellum	chr22:42524353-42524785	Exon_4.5	rs8135801	42475568	A	G	0.954939	0.3117	1.00512	3.24782e-16	2.2142e-12	2.33e-09	1.0628	upstream;downstream	SMDT1;FAM109B
Cerebellum	chr22:42524353-42524785	Exon_4.5	rs2269524	42475703	T	G	1	0.3019	1.03027	6.55647e-18	5.50902e-14	1.95e-09	1.0631	UTR5	SMDT1	NM_033318:c.-70T>G
Cerebellum	chr22:42524353-42524785	Exon_4.5	rs6002592	42476754	A	C	1	0.3019	1.03027	6.55647e-18	5.50902e-14	2.13e-09	1.0629	intronic	SMDT1
Cerebellum	chr22:42524353-42524785	Exon_4.5	rs6002593	42476770	A	T	0.985124	0.3052	0.998817	4.80806e-17	3.63283e-13	2.84e-09	1.0628	intronic	SMDT1
Cerebellum	chr22:42524353-42524785	Exon_4.5	rs2071711	42477650	G	C	0.866319	0.2792	1.03959	9.63405e-17	7.01322e-13	1.95e-09	1.0634	intronic	SMDT1
Cerebellum	chr22:42524353-42524785	Exon_4.5	rs5758574	42481400	G	C	0.298631	0.4383	-0.71229	2.08848e-09	4.6208e-06	1.94e-08	1.0549	downstream	NDUFA6
Cerebellum	chr22:42524353-42524785	Exon_4.5	rs7245	42481849	G	A	0.255261	0.4156	-0.69156	6.6075e-09	1.2911e-05	1.55e-08	1.0553	UTR3	NDUFA6	NM_002490:c.*338C>T
Cerebellum	chr22:42524353-42524785	Exon_4.5	rs4147641	42482502	C	G	0.969695	0.3084	1.05116	3.22036e-18	2.84196e-14	1.75e-09	1.0633	intronic	NDUFA6
Cerebellum	chr22:42524353-42524785	Exon_4.5	rs6002596	42484466	G	A	0.984762	0.2987	1.01295	3.03666e-17	2.33288e-13	1.74e-09	1.0636	intronic	NDUFA6
Cerebellum	chr22:42524353-42524785	Exon_4.5	rs4147640	42485292	T	C	0.969695	0.3084	1.05116	3.22036e-18	2.84196e-14	1.57e-09	1.0635	intronic	NDUFA6
Cerebellum	chr22:42524353-42524785	Exon_4.5	rs2284087	42485671	T	C	0.286551	0.4351	-0.712177	1.42713e-09	3.26782e-06	2.56e-08	1.0544	intronic	NDUFA6
Cerebellum	chr22:42524353-42524785	Exon_4.5	rs68128739	42486028	C	CA	0.910256	0.2955	1.01032	1.10238e-16	7.96864e-13	1.776e-09	0.939695	intronic	NDUFA6
Cerebellum	chr22:42524353-42524785	Exon_4.5	rs1801311	42486723	G	A	0.969695	0.3084	1.05116	3.22036e-18	2.84196e-14	1.47e-09	1.0636	exonic	NDUFA6		nonsynonymous SNV	NDUFA6:NM_002490:exon1:c.C104T:p.A35V
Cerebellum	chr22:42524353-42524785	Exon_4.5	rs4147642	42487613	C	CA	0.282112	0.4318	-0.717674	1.43246e-09	3.27803e-06	2.045e-08	0.948096	ncRNA_intronic	NDUFA6-AS1
Cerebellum	chr22:42524353-42524785	Exon_4.5	rs4147638	42487900	G	A	1	0.3019	1.03027	6.55647e-18	5.50902e-14	2.37e-09	1.0627	ncRNA_intronic	NDUFA6-AS1
Cerebellum	chr22:42524353-42524785	Exon_4.5	rs6002597	42488160	C	A	0.984762	0.2987	1.01295	3.03666e-17	2.33288e-13	2.36e-09	1.0628	ncRNA_exonic	NDUFA6-AS1
Cerebellum	chr22:42524353-42524785	Exon_4.5	rs6002598	42488345	A	G	0.954292	0.3052	1.04578	6.61212e-18	5.55238e-14	4.42e-08	1.0586	ncRNA_intronic	NDUFA6-AS1
Cerebellum	chr22:42524353-42524785	Exon_4.5	rs6002600	42488906	G	A	0.969695	0.3084	1.05116	3.22036e-18	2.84196e-14	1.6e-09	1.0634	ncRNA_intronic	NDUFA6-AS1
Cerebellum	chr22:42524353-42524785	Exon_4.5	rs6002601	42489058	A	T	0.969695	0.3084	1.05116	3.22036e-18	2.84196e-14	1.54e-09	1.0635	ncRNA_intronic	NDUFA6-AS1
Cerebellum	chr22:42524353-42524785	Exon_4.5	rs5758577	42489434	G	C	0.255261	0.4156	-0.69156	6.6075e-09	1.2911e-05	1.41e-08	1.0554	ncRNA_intronic	NDUFA6-AS1
Cerebellum	chr22:42524353-42524785	Exon_4.5	rs5758578	42490292	A	C	0.297434	0.4318	-0.715015	1.55938e-09	3.54057e-06	2.81e-08	1.0542	ncRNA_intronic	NDUFA6-AS1
Cerebellum	chr22:42524353-42524785	Exon_4.5	rs61527837	42490600	C	T	1	0.3019	1.03027	6.55647e-18	5.50902e-14	1.71e-09	1.0637	ncRNA_intronic	NDUFA6-AS1
Cerebellum	chr22:42524353-42524785	Exon_4.5	rs5996108	42490967	C	T	0.866319	0.2792	1.03959	9.63405e-17	7.01322e-13	4.03e-10	1.0662	ncRNA_intronic	NDUFA6-AS1
Cerebellum	chr22:42524353-42524785	Exon_4.5	rs8138500	42491734	G	T	0.969695	0.3084	1.05116	3.22036e-18	2.84196e-14	1.27e-09	1.0638	ncRNA_intronic	NDUFA6-AS1
Cerebellum	chr22:42524353-42524785	Exon_4.5	rs7292241	42492063	G	A	0.984762	0.2987	1.01295	3.03666e-17	2.33288e-13	5.18e-10	1.0654	ncRNA_intronic	NDUFA6-AS1
Cerebellum	chr22:42524353-42524785	Exon_4.5	rs7291996	42492104	C	T	0.984713	0.3052	1.04323	5.34755e-18	4.59338e-14	1.83e-09	1.0632	ncRNA_intronic	NDUFA6-AS1
Cerebellum	chr22:42524353-42524785	Exon_4.5	rs6002602	42492225	G	A	0.969695	0.3084	1.05116	3.22036e-18	2.84196e-14	1.18e-09	1.064	ncRNA_intronic	NDUFA6-AS1
Cerebellum	chr22:42524353-42524785	Exon_4.5	rs6002603	42492362	C	G	0.984762	0.2987	1.01295	3.03666e-17	2.33288e-13	1.21e-09	1.0639	ncRNA_intronic	NDUFA6-AS1
Cerebellum	chr22:42524353-42524785	Exon_4.5	rs73421049	42492863	G	A	1	0.3019	1.03027	6.55647e-18	5.50902e-14	3.45e-09	1.0624	ncRNA_intronic	NDUFA6-AS1
Cerebellum	chr22:42524353-42524785	Exon_4.5	rs6002604	42493081	A	T	0.969695	0.3084	1.05116	3.22036e-18	2.84196e-14	1.69e-09	1.0635	ncRNA_intronic	NDUFA6-AS1
Cerebellum	chr22:42524353-42524785	Exon_4.5	rs5996109	42493098	A	G	0.969695	0.3084	1.05116	3.22036e-18	2.84196e-14	1.95e-09	1.0632	ncRNA_intronic	NDUFA6-AS1
Cerebellum	chr22:42524353-42524785	Exon_4.5	rs5996110	42493767	A	G	0.969695	0.3084	1.05116	3.22036e-18	2.84196e-14	3.75e-09	1.0623	ncRNA_intronic	NDUFA6-AS1
Cerebellum	chr22:42524353-42524785	Exon_4.5	rs5996111	42493902	C	T	0.984762	0.2987	1.01295	3.03666e-17	2.33288e-13	5.29e-10	1.0653	ncRNA_intronic	NDUFA6-AS1
Cerebellum	chr22:42524353-42524785	Exon_4.5	rs6002605	42494335	A	G	1	0.3019	1.03027	6.55647e-18	5.50902e-14	1.88e-09	1.0632	ncRNA_intronic	NDUFA6-AS1
Cerebellum	chr22:42524353-42524785	Exon_4.5	rs6002606	42494773	T	C	0.969695	0.3084	1.05116	3.22036e-18	2.84196e-14	3.49e-09	1.0624	ncRNA_intronic	NDUFA6-AS1
Cerebellum	chr22:42524353-42524785	Exon_4.5	rs6002607	42496506	C	T	0.240677	0.4091	-0.697547	4.52655e-09	9.24157e-06	1.5e-08	1.0553	ncRNA_intronic	NDUFA6-AS1
Cerebellum	chr22:42524353-42524785	Exon_4.5	rs6002608	42496629	T	C	0.240677	0.4091	-0.697547	4.52655e-09	9.24157e-06	1.39e-08	1.0554	ncRNA_intronic	NDUFA6-AS1
Cerebellum	chr22:42524353-42524785	Exon_4.5	rs6002609	42496829	C	A	0.866319	0.2792	1.03959	9.63405e-17	7.01322e-13	5.62e-10	1.0656	ncRNA_intronic	NDUFA6-AS1
Cerebellum	chr22:42524353-42524785	Exon_4.5	rs6002610	42496979	C	T	0.969695	0.3084	1.05116	3.22036e-18	2.84196e-14	1.48e-09	1.0636	ncRNA_intronic	NDUFA6-AS1
Cerebellum	chr22:42524353-42524785	Exon_4.5	rs12157818	42498204	C	T	0.984725	0.2974	1.01349	2.45879e-17	1.9067e-13	1.62e-09	1.0634	ncRNA_intronic	NDUFA6-AS1
[truncated: 3,494 more rows]
