# Supplementary material for: Variations and expression features of CYP2D6 contribute to schizophrenia risk
Source: Mol Psychiatry. 2020 Feb 11;26(6):2605–15. doi: 10.1038/s41380-020-0675-y (PMC8440189; doi:10.1038/s41380-020-0675-y)
Supplement: Supplementary file 7 — Supplementary Table S7 [file 41380_2020_675_MOESM7_ESM.xlsx]

## Sheet: Sheet1
Supplementary Table S7. Samples and chromatin state of CYP2D6 SNPs shown in Figure 3D
N	ENCODE cell and tissue type	rs133375	rs133377	rs4822088
1	E053 Cortex derived primary cultured neurospheres PrimaryHMM	Flanking TSS	Active TSS	Enhancers
2	E067 Brain angular gyrus AuciliaryHMM	Active TSS	Active TSS	Flanking TSS
3	E067 Brain angular gyrus PrimaryHMM	Active TSS	Active TSS	Active TSS
4	E068 Brain Anterior caudate AuciliaryHMM	Active TSS	Active TSS	Active TSS
5	E068 Brain Anterior caudate PrimaryHMM	Active TSS	Active TSS	Active TSS
6	E069 Brain cingulate gyrus AuciliaryHMM	Flanking TSS upstream	Active TSS	Active TSS
7	E069 Brain cingulate gyrus PrimaryHMM	Flanking active TSS	Active TSS	Flanking TSS
8	E070 Brain germinal matrix	Active TSS	Active TSS	Flanking active TSS
9	E071 Brain hippocampus middle AuciliaryHMM	Active TSS	Active TSS	Flanking TSS upstream
10	E071 Brain hippocampus middle PrimaryHMM	Active TSS	Active TSS	Flanking active TSS
11	E072 Brain inferior temporal lobe AuciliaryHMM	Flanking TSS upstream	Active TSS	Flanking TSS
12	E072 Brain inferior temporal lobe PrimaryHMM	Flanking active TSS	Active TSS	Active TSS
13	E073 Brain dorsolateral prefrontal cortex AuciliaryHMM	Active TSS	Active TSS	Active TSS
14	E073 Brain dorsolateral prefrontal cortex PrimaryHMM	Active TSS	Active TSS	Active TSS
15	E074 Brain substantia nigra AuciliaryHMM	Active TSS	Active TSS	Active TSS
16	E074 Brain substantia nigra PrimaryHMM	Active TSS	Active TSS	Active TSS
17	E081 Fetal Brain Male PrimaryHMM	Flanking TSS	Active TSS	Enhancers
18	E081 Fetal Brain Male ImputedHMM	Promoter Upstream TSS	Active TSS	Promoter Downstream TSS with Dnase
19	E082 Fetal Brain Female PrimaryHMM	Active TSS	Active TSS	Active TSS
20	E082 Fetal Brain Female ImputedHMM	Promoter Upstream TSS	Active TSS	Promoter Downstream TSS with Dnase
21	E125 NH-A astrocytes primary cells AuciliaryHMM	Flanking TSS upstream	Active TSS	Active TSS
22	E125 NH-A astrocytes primary cells PrimaryHMM	Flanking active TSS	Active TSS	Active TSS
	N correspond to row numbers of Figure 4D
	HMM, Hidden Markov Model
