# Supplementary material for: Variations and expression features of CYP2D6 contribute to schizophrenia risk
Source: Mol Psychiatry. 2020 Feb 11;26(6):2605–15. doi: 10.1038/s41380-020-0675-y (PMC8440189; doi:10.1038/s41380-020-0675-y)
Supplement: Supplementary file 8 — Supplementary Table S8 [file 41380_2020_675_MOESM8_ESM.xlsx]

## Sheet: Sheet1
Supplementary Table S8. Association of CYP2D6 schizophrenia risk eJunction SNPs with histone acetylation peaks and CpG sites
SNP	snpPos	Ref_b37	ALT	R2	peakName	peakPosStart	peakSpearmanRho	peakPvalue	cpgName	cpgPos	cpgSpearmanRho	cpgPvalue
rs9620001	42330229	T	C	0.48194	peak16928	42341944	-0.279617	3.21707e-09	cg24119722	42347272	-0.511247	0
rs9620001	42330229	T	C	0.48194	peak16928	42341944	-0.279617	3.21707e-09	cg01766737	42341948	0.333225	1.34068e-13
rs9620001	42330229	T	C	0.48194	peak16928	42341944	-0.279617	3.21707e-09	cg22959474	42395235	-0.266245	4.90737e-09
rs9620001	42330229	T	C	0.48194	peak16928	42341944	-0.279617	3.21707e-09	cg24712290	42305618	-0.249525	4.49073e-08
rs9620001	42330229	T	C	0.48194	peak16928	42341944	-0.279617	3.21707e-09	cg24414363	42336273	0.347651	9.66613e-15
rs9620001	42330229	T	C	0.48194	peak16928	42341944	-0.279617	3.21707e-09	cg04189591	42309398	-0.257205	1.65615e-08
rs10154646	42331409	G	C	0.48194	peak16928	42341944	-0.279617	3.21707e-09	cg24119722	42347272	-0.511247	0
rs10154646	42331409	G	C	0.48194	peak16928	42341944	-0.279617	3.21707e-09	cg24712290	42305618	-0.249525	4.49073e-08
rs10154646	42331409	G	C	0.48194	peak16928	42341944	-0.279617	3.21707e-09	cg22959474	42395235	-0.266245	4.90737e-09
rs10154646	42331409	G	C	0.48194	peak16928	42341944	-0.279617	3.21707e-09	cg04189591	42309398	-0.257205	1.65615e-08
rs10154646	42331409	G	C	0.48194	peak16928	42341944	-0.279617	3.21707e-09	cg24414363	42336273	0.347651	9.66613e-15
rs10154646	42331409	G	C	0.48194	peak16928	42341944	-0.279617	3.21707e-09	cg01766737	42341948	0.333225	1.34068e-13
rs1047997	42334953	C	G	0.48194	peak16928	42341944	-0.27362	7.12195e-09	cg27450867	42335021	0.250548	3.93931e-08
rs1047997	42334953	C	G	0.48194	peak16928	42341944	-0.27362	7.12195e-09	cg24414363	42336273	0.348325	8.52024e-15
rs1047997	42334953	C	G	0.48194	peak16928	42341944	-0.27362	7.12195e-09	cg24119722	42347272	-0.513473	0
rs1047997	42334953	C	G	0.48194	peak16928	42341944	-0.27362	7.12195e-09	cg01766737	42341948	0.332876	1.42622e-13
rs1047997	42334953	C	G	0.48194	peak16928	42341944	-0.27362	7.12195e-09	cg04189591	42309398	-0.267485	4.13872e-09
rs1047997	42334953	C	G	0.48194	peak16928	42341944	-0.27362	7.12195e-09	cg22959474	42395235	-0.26256	8.10147e-09
rs1894713	42335621	G	A	0.48194	peak16928	42341944	-0.27362	7.12195e-09	cg24414363	42336273	0.348325	8.52024e-15
rs1894713	42335621	G	A	0.48194	peak16928	42341944	-0.27362	7.12195e-09	cg04189591	42309398	-0.267485	4.13872e-09
rs1894713	42335621	G	A	0.48194	peak16928	42341944	-0.27362	7.12195e-09	cg01766737	42341948	0.332876	1.42622e-13
rs1894713	42335621	G	A	0.48194	peak16928	42341944	-0.27362	7.12195e-09	cg27450867	42335021	0.250548	3.93931e-08
rs1894713	42335621	G	A	0.48194	peak16928	42341944	-0.27362	7.12195e-09	cg22959474	42395235	-0.26256	8.10147e-09
rs1894713	42335621	G	A	0.48194	peak16928	42341944	-0.27362	7.12195e-09	cg24119722	42347272	-0.513473	0
rs6002548	42337040	T	G	0.495002	peak16928	42341944	-0.27362	7.12195e-09	cg04189591	42309398	-0.267485	4.13872e-09
rs6002548	42337040	T	G	0.495002	peak16928	42341944	-0.27362	7.12195e-09	cg01766737	42341948	0.332876	1.42622e-13
rs6002548	42337040	T	G	0.495002	peak16928	42341944	-0.27362	7.12195e-09	cg24414363	42336273	0.348325	8.52024e-15
rs6002548	42337040	T	G	0.495002	peak16928	42341944	-0.27362	7.12195e-09	cg22959474	42395235	-0.26256	8.10147e-09
rs6002548	42337040	T	G	0.495002	peak16928	42341944	-0.27362	7.12195e-09	cg24119722	42347272	-0.513473	0
rs6002548	42337040	T	G	0.495002	peak16928	42341944	-0.27362	7.12195e-09	cg27450867	42335021	0.250548	3.93931e-08
rs6002552	42338351	G	A	0.48194	peak16928	42341944	-0.27362	7.12195e-09	cg04189591	42309398	-0.267485	4.13872e-09
rs6002552	42338351	G	A	0.48194	peak16928	42341944	-0.27362	7.12195e-09	cg01766737	42341948	0.332876	1.42622e-13
rs6002552	42338351	G	A	0.48194	peak16928	42341944	-0.27362	7.12195e-09	cg24414363	42336273	0.348325	8.52024e-15
rs6002552	42338351	G	A	0.48194	peak16928	42341944	-0.27362	7.12195e-09	cg22959474	42395235	-0.26256	8.10147e-09
rs6002552	42338351	G	A	0.48194	peak16928	42341944	-0.27362	7.12195e-09	cg27450867	42335021	0.250548	3.93931e-08
rs6002552	42338351	G	A	0.48194	peak16928	42341944	-0.27362	7.12195e-09	cg24119722	42347272	-0.513473	0
rs6002554	42339095	T	C	0.495002	peak16928	42341944	-0.27362	7.12195e-09	cg04189591	42309398	-0.267485	4.13872e-09
rs6002554	42339095	T	C	0.495002	peak16928	42341944	-0.27362	7.12195e-09	cg22959474	42395235	-0.26256	8.10147e-09
rs6002554	42339095	T	C	0.495002	peak16928	42341944	-0.27362	7.12195e-09	cg01766737	42341948	0.332876	1.42622e-13
rs6002554	42339095	T	C	0.495002	peak16928	42341944	-0.27362	7.12195e-09	cg24414363	42336273	0.348325	8.52024e-15
rs6002554	42339095	T	C	0.495002	peak16928	42341944	-0.27362	7.12195e-09	cg27450867	42335021	0.250548	3.93931e-08
rs6002554	42339095	T	C	0.495002	peak16928	42341944	-0.27362	7.12195e-09	cg24119722	42347272	-0.513473	0
rs3752591	42339516	A	G	0.492118	peak16928	42341944	-0.27362	7.12195e-09	cg22959474	42395235	-0.26256	8.10147e-09
rs3752591	42339516	A	G	0.492118	peak16928	42341944	-0.27362	7.12195e-09	cg04189591	42309398	-0.267485	4.13872e-09
rs3752591	42339516	A	G	0.492118	peak16928	42341944	-0.27362	7.12195e-09	cg24414363	42336273	0.348325	8.52024e-15
rs3752591	42339516	A	G	0.492118	peak16928	42341944	-0.27362	7.12195e-09	cg27450867	42335021	0.250548	3.93931e-08
rs3752591	42339516	A	G	0.492118	peak16928	42341944	-0.27362	7.12195e-09	cg24119722	42347272	-0.513473	0
rs3752591	42339516	A	G	0.492118	peak16928	42341944	-0.27362	7.12195e-09	cg01766737	42341948	0.332876	1.42622e-13
rs1023498	42340569	C	T	0.48194	peak16928	42341944	-0.272396	8.35587e-09	cg24712290	42305618	-0.255955	1.95246e-08
rs1023498	42340569	C	T	0.48194	peak16928	42341944	-0.272396	8.35587e-09	cg01766737	42341948	0.331478	1.82647e-13
rs1023498	42340569	C	T	0.48194	peak16928	42341944	-0.272396	8.35587e-09	cg24119722	42347272	-0.52087	0
rs1023498	42340569	C	T	0.48194	peak16928	42341944	-0.272396	8.35587e-09	cg24414363	42336273	0.347248	1.04213e-14
rs1023498	42340569	C	T	0.48194	peak16928	42341944	-0.272396	8.35587e-09	cg22959474	42395235	-0.253384	2.73135e-08
rs1023498	42340569	C	T	0.48194	peak16928	42341944	-0.272396	8.35587e-09	cg27450867	42335021	0.263111	7.52006e-09
rs1023498	42340569	C	T	0.48194	peak16928	42341944	-0.272396	8.35587e-09	cg04189591	42309398	-0.276094	1.23719e-09
rs1023499	42340582	T	C	0.495002	peak16928	42341944	-0.272396	8.35587e-09	cg24712290	42305618	-0.255955	1.95246e-08
rs1023499	42340582	T	C	0.495002	peak16928	42341944	-0.272396	8.35587e-09	cg27450867	42335021	0.263111	7.52006e-09
rs1023499	42340582	T	C	0.495002	peak16928	42341944	-0.272396	8.35587e-09	cg22959474	42395235	-0.253384	2.73135e-08
rs1023499	42340582	T	C	0.495002	peak16928	42341944	-0.272396	8.35587e-09	cg01766737	42341948	0.331478	1.82647e-13
rs1023499	42340582	T	C	0.495002	peak16928	42341944	-0.272396	8.35587e-09	cg24119722	42347272	-0.52087	0
rs1023499	42340582	T	C	0.495002	peak16928	42341944	-0.272396	8.35587e-09	cg24414363	42336273	0.347248	1.04213e-14
rs1023499	42340582	T	C	0.495002	peak16928	42341944	-0.272396	8.35587e-09	cg04189591	42309398	-0.276094	1.23719e-09
rs1023500	42340844	T	C	0.495002	peak16928	42341944	-0.272396	8.35587e-09	cg01766737	42341948	0.331478	1.82647e-13
rs1023500	42340844	T	C	0.495002	peak16928	42341944	-0.272396	8.35587e-09	cg24119722	42347272	-0.52087	0
rs1023500	42340844	T	C	0.495002	peak16928	42341944	-0.272396	8.35587e-09	cg22959474	42395235	-0.253384	2.73135e-08
rs1023500	42340844	T	C	0.495002	peak16928	42341944	-0.272396	8.35587e-09	cg24712290	42305618	-0.255955	1.95246e-08
rs1023500	42340844	T	C	0.495002	peak16928	42341944	-0.272396	8.35587e-09	cg27450867	42335021	0.263111	7.52006e-09
rs1023500	42340844	T	C	0.495002	peak16928	42341944	-0.272396	8.35587e-09	cg24414363	42336273	0.347248	1.04213e-14
rs1023500	42340844	T	C	0.495002	peak16928	42341944	-0.272396	8.35587e-09	cg04189591	42309398	-0.276094	1.23719e-09
rs7293091	42341308	A	G	0.495002	peak16928	42341944	-0.272396	8.35587e-09	cg27450867	42335021	0.263111	7.52006e-09
rs7293091	42341308	A	G	0.495002	peak16928	42341944	-0.272396	8.35587e-09	cg22959474	42395235	-0.253384	2.73135e-08
rs7293091	42341308	A	G	0.495002	peak16928	42341944	-0.272396	8.35587e-09	cg24119722	42347272	-0.52087	0
rs7293091	42341308	A	G	0.495002	peak16928	42341944	-0.272396	8.35587e-09	cg24712290	42305618	-0.255955	1.95246e-08
rs7293091	42341308	A	G	0.495002	peak16928	42341944	-0.272396	8.35587e-09	cg01766737	42341948	0.331478	1.82647e-13
rs7293091	42341308	A	G	0.495002	peak16928	42341944	-0.272396	8.35587e-09	cg24414363	42336273	0.347248	1.04213e-14
rs7293091	42341308	A	G	0.495002	peak16928	42341944	-0.272396	8.35587e-09	cg04189591	42309398	-0.276094	1.23719e-09
rs2301521	42423110	G	C	0.759783	peak16933	42465478	0.264917	2.18179e-08	cg01766737	42341948	0.308152	9.42242e-12
rs2301521	42423110	G	C	0.759783	peak16933	42465478	0.264917	2.18179e-08	cg22959474	42395235	-0.347718	9.54478e-15
rs2301521	42423110	G	C	0.759783	peak16933	42465478	0.264917	2.18179e-08	cg09876992	42470868	-0.493305	4.48665e-30
rs2301521	42423110	G	C	0.759783	peak16933	42465478	0.264917	2.18179e-08	cg16740427	42469976	-0.302569	2.30301e-11
rs2301521	42423110	G	C	0.759783	peak16933	42465478	0.264917	2.18179e-08	cg08057985	42470123	-0.51616	0
rs2301521	42423110	G	C	0.759783	peak16933	42465478	0.264917	2.18179e-08	cg24119722	42347272	-0.393444	8.90164e-19
rs2301521	42423110	G	C	0.759783	peak16933	42465478	0.264917	2.18179e-08	cg08650629	42470106	-0.477109	5.60634e-28
rs2301521	42423110	G	C	0.759783	peak16933	42465478	0.264917	2.18179e-08	cg07721547	42475119	0.690047	0
rs2301521	42423110	G	C	0.759783	peak16933	42465478	0.264917	2.18179e-08	cg27187881	42466345	-0.743652	0
rs2301521	42423110	G	C	0.759783	peak16933	42465478	0.264917	2.18179e-08	cg10276465	42470494	-0.668215	0
rs2301521	42423110	G	C	0.759783	peak16933	42465478	0.264917	2.18179e-08	cg12174465	42474656	0.256789	1.74947e-08
rs2301521	42423110	G	C	0.759783	peak16933	42465478	0.264917	2.18179e-08	cg18034295	42475135	0.550624	0
rs2301521	42423110	G	C	0.759783	peak16933	42465478	0.264917	2.18179e-08	cg24977886	42470101	-0.395433	5.74526e-19
rs2301521	42423110	G	C	0.759783	peak16933	42465478	0.264917	2.18179e-08	cg24414363	42336273	0.266073	5.02444e-09
rs2301521	42423110	G	C	0.759783	peak16933	42465478	0.264917	2.18179e-08	cg11915388	42470451	-0.772194	0
rs5758559	42444489	G	A	0.923879	peak16933	42465478	0.260531	3.77852e-08	cg12174465	42474656	0.263257	7.37345e-09
rs5758559	42444489	G	A	0.923879	peak16933	42465478	0.260531	3.77852e-08	cg18034295	42475135	0.565939	0
rs5758559	42444489	G	A	0.923879	peak16933	42465478	0.260531	3.77852e-08	cg27187881	42466345	-0.737189	0
rs5758559	42444489	G	A	0.923879	peak16933	42465478	0.260531	3.77852e-08	cg08057985	42470123	-0.505654	9.86076e-32
rs5758559	42444489	G	A	0.923879	peak16933	42465478	0.260531	3.77852e-08	cg16740427	42469976	-0.307465	1.0528e-11
rs5758559	42444489	G	A	0.923879	peak16933	42465478	0.260531	3.77852e-08	cg04692870	42525206	0.43757	2.60672e-23
rs5758559	42444489	G	A	0.923879	peak16933	42465478	0.260531	3.77852e-08	cg24119722	42347272	-0.398159	3.13749e-19
rs5758559	42444489	G	A	0.923879	peak16933	42465478	0.260531	3.77852e-08	cg11915388	42470451	-0.772052	0
rs5758559	42444489	G	A	0.923879	peak16933	42465478	0.260531	3.77852e-08	cg09322432	42527611	0.710076	0
rs5758559	42444489	G	A	0.923879	peak16933	42465478	0.260531	3.77852e-08	cg08650629	42470106	-0.471753	2.61359e-27
rs5758559	42444489	G	A	0.923879	peak16933	42465478	0.260531	3.77852e-08	cg24977886	42470101	-0.388648	2.52762e-18
rs5758559	42444489	G	A	0.923879	peak16933	42465478	0.260531	3.77852e-08	cg07721547	42475119	0.708155	0
rs5758559	42444489	G	A	0.923879	peak16933	42465478	0.260531	3.77852e-08	cg26793846	42538988	-0.257166	1.66472e-08
rs5758559	42444489	G	A	0.923879	peak16933	42465478	0.260531	3.77852e-08	cg10276465	42470494	-0.668389	0
rs5758559	42444489	G	A	0.923879	peak16933	42465478	0.260531	3.77852e-08	cg07016288	42525748	0.360113	8.91446e-16
rs5758559	42444489	G	A	0.923879	peak16933	42465478	0.260531	3.77852e-08	cg22959474	42395235	-0.346523	1.19311e-14
rs5758559	42444489	G	A	0.923879	peak16933	42465478	0.260531	3.77852e-08	cg09876992	42470868	-0.499411	6.90253e-31
rs5758562	42448238	C	G	0.780216	peak16933	42465478	0.260531	3.77852e-08	cg12174465	42474656	0.263257	7.37345e-09
rs5758562	42448238	C	G	0.780216	peak16933	42465478	0.260531	3.77852e-08	cg18034295	42475135	0.565939	0
rs5758562	42448238	C	G	0.780216	peak16933	42465478	0.260531	3.77852e-08	cg09322432	42527611	0.710076	0
rs5758562	42448238	C	G	0.780216	peak16933	42465478	0.260531	3.77852e-08	cg04692870	42525206	0.43757	2.60672e-23
rs5758562	42448238	C	G	0.780216	peak16933	42465478	0.260531	3.77852e-08	cg27187881	42466345	-0.737189	0
rs5758562	42448238	C	G	0.780216	peak16933	42465478	0.260531	3.77852e-08	cg24977886	42470101	-0.388648	2.52762e-18
rs5758562	42448238	C	G	0.780216	peak16933	42465478	0.260531	3.77852e-08	cg16740427	42469976	-0.307465	1.0528e-11
rs5758562	42448238	C	G	0.780216	peak16933	42465478	0.260531	3.77852e-08	cg11915388	42470451	-0.772052	0
rs5758562	42448238	C	G	0.780216	peak16933	42465478	0.260531	3.77852e-08	cg07721547	42475119	0.708155	0
rs5758562	42448238	C	G	0.780216	peak16933	42465478	0.260531	3.77852e-08	cg10276465	42470494	-0.668389	0
rs5758562	42448238	C	G	0.780216	peak16933	42465478	0.260531	3.77852e-08	cg26793846	42538988	-0.257166	1.66472e-08
rs5758562	42448238	C	G	0.780216	peak16933	42465478	0.260531	3.77852e-08	cg07016288	42525748	0.360113	8.91446e-16
rs5758562	42448238	C	G	0.780216	peak16933	42465478	0.260531	3.77852e-08	cg08650629	42470106	-0.471753	2.61359e-27
rs5758562	42448238	C	G	0.780216	peak16933	42465478	0.260531	3.77852e-08	cg22959474	42395235	-0.346523	1.19311e-14
rs5758562	42448238	C	G	0.780216	peak16933	42465478	0.260531	3.77852e-08	cg08057985	42470123	-0.505654	9.86076e-32
rs5758562	42448238	C	G	0.780216	peak16933	42465478	0.260531	3.77852e-08	cg09876992	42470868	-0.499411	6.90253e-31
rs5751209	42451603	A	G	0.780216	peak16933	42465478	0.260531	3.77852e-08	cg18034295	42475135	0.565939	0
rs5751209	42451603	A	G	0.780216	peak16933	42465478	0.260531	3.77852e-08	cg07721547	42475119	0.708155	0
rs5751209	42451603	A	G	0.780216	peak16933	42465478	0.260531	3.77852e-08	cg27187881	42466345	-0.737189	0
rs5751209	42451603	A	G	0.780216	peak16933	42465478	0.260531	3.77852e-08	cg04692870	42525206	0.43757	2.60672e-23
rs5751209	42451603	A	G	0.780216	peak16933	42465478	0.260531	3.77852e-08	cg12174465	42474656	0.263257	7.37345e-09
rs5751209	42451603	A	G	0.780216	peak16933	42465478	0.260531	3.77852e-08	cg09876992	42470868	-0.499411	6.90253e-31
rs5751209	42451603	A	G	0.780216	peak16933	42465478	0.260531	3.77852e-08	cg08650629	42470106	-0.471753	2.61359e-27
rs5751209	42451603	A	G	0.780216	peak16933	42465478	0.260531	3.77852e-08	cg08057985	42470123	-0.505654	9.86076e-32
rs5751209	42451603	A	G	0.780216	peak16933	42465478	0.260531	3.77852e-08	cg05082376	42548792	-0.57001	0
rs5751209	42451603	A	G	0.780216	peak16933	42465478	0.260531	3.77852e-08	cg16740427	42469976	-0.307465	1.0528e-11
rs5751209	42451603	A	G	0.780216	peak16933	42465478	0.260531	3.77852e-08	cg11915388	42470451	-0.772052	0
rs5751209	42451603	A	G	0.780216	peak16933	42465478	0.260531	3.77852e-08	cg09322432	42527611	0.710076	0
rs5751209	42451603	A	G	0.780216	peak16933	42465478	0.260531	3.77852e-08	cg26793846	42538988	-0.257166	1.66472e-08
rs5751209	42451603	A	G	0.780216	peak16933	42465478	0.260531	3.77852e-08	cg13677785	42548868	-0.432214	1.00629e-22
rs5751209	42451603	A	G	0.780216	peak16933	42465478	0.260531	3.77852e-08	cg07016288	42525748	0.360113	8.91446e-16
rs5751209	42451603	A	G	0.780216	peak16933	42465478	0.260531	3.77852e-08	cg22959474	42395235	-0.346523	1.19311e-14
rs5751209	42451603	A	G	0.780216	peak16933	42465478	0.260531	3.77852e-08	cg24977886	42470101	-0.388648	2.52762e-18
rs5751209	42451603	A	G	0.780216	peak16933	42465478	0.260531	3.77852e-08	cg10276465	42470494	-0.668389	0
rs5751209	42451603	A	G	0.780216	peak16933	42465478	0.260531	3.77852e-08	cg15557168	42548783	-0.53742	0
rs5758566	42454354	G	A	0.94822	peak16933	42465478	0.281666	2.44102e-09	cg11915388	42470451	-0.770117	0
rs5758566	42454354	G	A	0.94822	peak16933	42465478	0.281666	2.44102e-09	cg18034295	42475135	0.562083	0
rs5758566	42454354	G	A	0.94822	peak16933	42465478	0.281666	2.44102e-09	cg07721547	42475119	0.703794	0
rs5758566	42454354	G	A	0.94822	peak16933	42465478	0.281666	2.44102e-09	cg08650629	42470106	-0.463865	2.40085e-26
rs5758566	42454354	G	A	0.94822	peak16933	42465478	0.281666	2.44102e-09	cg07016288	42525748	0.355858	2.03544e-15
rs5758566	42454354	G	A	0.94822	peak16933	42465478	0.281666	2.44102e-09	cg04692870	42525206	0.432085	1.03934e-22
rs5758566	42454354	G	A	0.94822	peak16933	42465478	0.281666	2.44102e-09	cg27187881	42466345	-0.73491	0
rs5758566	42454354	G	A	0.94822	peak16933	42465478	0.281666	2.44102e-09	cg16740427	42469976	-0.292563	1.08987e-10
rs5758566	42454354	G	A	0.94822	peak16933	42465478	0.281666	2.44102e-09	cg09876992	42470868	-0.493986	3.64848e-30
rs5758566	42454354	G	A	0.94822	peak16933	42465478	0.281666	2.44102e-09	cg05082376	42548792	-0.585178	0
rs5758566	42454354	G	A	0.94822	peak16933	42465478	0.281666	2.44102e-09	cg15557168	42548783	-0.552888	0
rs5758566	42454354	G	A	0.94822	peak16933	42465478	0.281666	2.44102e-09	cg26793846	42538988	-0.260339	1.09195e-08
rs5758566	42454354	G	A	0.94822	peak16933	42465478	0.281666	2.44102e-09	cg12174465	42474656	0.263648	6.9931e-09
rs5758566	42454354	G	A	0.94822	peak16933	42465478	0.281666	2.44102e-09	cg13677785	42548868	-0.446336	2.71194e-24
rs5758566	42454354	G	A	0.94822	peak16933	42465478	0.281666	2.44102e-09	cg22959474	42395235	-0.338397	5.30476e-14
rs5758566	42454354	G	A	0.94822	peak16933	42465478	0.281666	2.44102e-09	cg08057985	42470123	-0.502701	2.46519e-31
rs5758566	42454354	G	A	0.94822	peak16933	42465478	0.281666	2.44102e-09	cg09322432	42527611	0.718643	0
rs5758566	42454354	G	A	0.94822	peak16933	42465478	0.281666	2.44102e-09	cg10276465	42470494	-0.667196	0
rs5758566	42454354	G	A	0.94822	peak16933	42465478	0.281666	2.44102e-09	cg24977886	42470101	-0.38171	1.11017e-17
rs2854837	42458481	G	A	0.850637	peak16933	42465478	0.260531	3.77852e-08	cg11915388	42470451	-0.772052	0
rs2854837	42458481	G	A	0.850637	peak16933	42465478	0.260531	3.77852e-08	cg04692870	42525206	0.43757	2.60672e-23
rs2854837	42458481	G	A	0.850637	peak16933	42465478	0.260531	3.77852e-08	cg08650629	42470106	-0.471753	2.61359e-27
rs2854837	42458481	G	A	0.850637	peak16933	42465478	0.260531	3.77852e-08	cg07016288	42525748	0.360113	8.91446e-16
rs2854837	42458481	G	A	0.850637	peak16933	42465478	0.260531	3.77852e-08	cg22959474	42395235	-0.346523	1.19311e-14
rs2854837	42458481	G	A	0.850637	peak16933	42465478	0.260531	3.77852e-08	cg07721547	42475119	0.708155	0
rs2854837	42458481	G	A	0.850637	peak16933	42465478	0.260531	3.77852e-08	cg15557168	42548783	-0.53742	0
rs2854837	42458481	G	A	0.850637	peak16933	42465478	0.260531	3.77852e-08	cg18034295	42475135	0.565939	0
rs2854837	42458481	G	A	0.850637	peak16933	42465478	0.260531	3.77852e-08	cg13677785	42548868	-0.432214	1.00629e-22
rs2854837	42458481	G	A	0.850637	peak16933	42465478	0.260531	3.77852e-08	cg10276465	42470494	-0.668389	0
rs2854837	42458481	G	A	0.850637	peak16933	42465478	0.260531	3.77852e-08	cg26793846	42538988	-0.257166	1.66472e-08
rs2854837	42458481	G	A	0.850637	peak16933	42465478	0.260531	3.77852e-08	cg09322432	42527611	0.710076	0
rs2854837	42458481	G	A	0.850637	peak16933	42465478	0.260531	3.77852e-08	cg08057985	42470123	-0.505654	9.86076e-32
rs2854837	42458481	G	A	0.850637	peak16933	42465478	0.260531	3.77852e-08	cg27187881	42466345	-0.737189	0
rs2854837	42458481	G	A	0.850637	peak16933	42465478	0.260531	3.77852e-08	cg16740427	42469976	-0.307465	1.0528e-11
rs2854837	42458481	G	A	0.850637	peak16933	42465478	0.260531	3.77852e-08	cg24977886	42470101	-0.388648	2.52762e-18
rs2854837	42458481	G	A	0.850637	peak16933	42465478	0.260531	3.77852e-08	cg12174465	42474656	0.263257	7.37345e-09
rs2854837	42458481	G	A	0.850637	peak16933	42465478	0.260531	3.77852e-08	cg09876992	42470868	-0.499411	6.90253e-31
rs2854837	42458481	G	A	0.850637	peak16933	42465478	0.260531	3.77852e-08	cg05082376	42548792	-0.57001	0
rs2413666	42459622	C	T	0.897973	peak16933	42465478	0.260531	3.77852e-08	cg18034295	42475135	0.565939	0
rs2413666	42459622	C	T	0.897973	peak16933	42465478	0.260531	3.77852e-08	cg07016288	42525748	0.360113	8.91446e-16
rs2413666	42459622	C	T	0.897973	peak16933	42465478	0.260531	3.77852e-08	cg11915388	42470451	-0.772052	0
rs2413666	42459622	C	T	0.897973	peak16933	42465478	0.260531	3.77852e-08	cg08650629	42470106	-0.471753	2.61359e-27
rs2413666	42459622	C	T	0.897973	peak16933	42465478	0.260531	3.77852e-08	cg09322432	42527611	0.710076	0
rs2413666	42459622	C	T	0.897973	peak16933	42465478	0.260531	3.77852e-08	cg08057985	42470123	-0.505654	9.86076e-32
rs2413666	42459622	C	T	0.897973	peak16933	42465478	0.260531	3.77852e-08	cg07721547	42475119	0.708155	0
rs2413666	42459622	C	T	0.897973	peak16933	42465478	0.260531	3.77852e-08	cg05082376	42548792	-0.57001	0
rs2413666	42459622	C	T	0.897973	peak16933	42465478	0.260531	3.77852e-08	cg10276465	42470494	-0.668389	0
rs2413666	42459622	C	T	0.897973	peak16933	42465478	0.260531	3.77852e-08	cg24977886	42470101	-0.388648	2.52762e-18
rs2413666	42459622	C	T	0.897973	peak16933	42465478	0.260531	3.77852e-08	cg12174465	42474656	0.263257	7.37345e-09
rs2413666	42459622	C	T	0.897973	peak16933	42465478	0.260531	3.77852e-08	cg13677785	42548868	-0.432214	1.00629e-22
rs2413666	42459622	C	T	0.897973	peak16933	42465478	0.260531	3.77852e-08	cg15557168	42548783	-0.53742	0
rs2413666	42459622	C	T	0.897973	peak16933	42465478	0.260531	3.77852e-08	cg16740427	42469976	-0.307465	1.0528e-11
rs2413666	42459622	C	T	0.897973	peak16933	42465478	0.260531	3.77852e-08	cg22959474	42395235	-0.346523	1.19311e-14
rs2413666	42459622	C	T	0.897973	peak16933	42465478	0.260531	3.77852e-08	cg09876992	42470868	-0.499411	6.90253e-31
rs2413666	42459622	C	T	0.897973	peak16933	42465478	0.260531	3.77852e-08	cg27187881	42466345	-0.737189	0
rs2413666	42459622	C	T	0.897973	peak16933	42465478	0.260531	3.77852e-08	cg26793846	42538988	-0.257166	1.66472e-08
rs2413666	42459622	C	T	0.897973	peak16933	42465478	0.260531	3.77852e-08	cg04692870	42525206	0.43757	2.60672e-23
rs133367	42463366	C	T	0.555659	peak16933	42465478	0.333684	1.01267e-12	cg07721547	42475119	0.596348	0
rs133367	42463366	C	T	0.555659	peak16933	42465478	0.333684	1.01267e-12	cg08650629	42470106	-0.376325	3.4181e-17
rs133367	42463366	C	T	0.555659	peak16933	42465478	0.333684	1.01267e-12	cg11851098	42395340	-0.344546	1.7224e-14
rs133367	42463366	C	T	0.555659	peak16933	42465478	0.333684	1.01267e-12	cg15557168	42548783	-0.508932	4.93038e-32
rs133367	42463366	C	T	0.555659	peak16933	42465478	0.333684	1.01267e-12	cg07016288	42525748	0.292727	1.06302e-10
rs133367	42463366	C	T	0.555659	peak16933	42465478	0.333684	1.01267e-12	cg10276465	42470494	-0.552177	0
rs133367	42463366	C	T	0.555659	peak16933	42465478	0.333684	1.01267e-12	cg11915388	42470451	-0.683002	0
rs133367	42463366	C	T	0.555659	peak16933	42465478	0.333684	1.01267e-12	cg27187881	42466345	-0.565883	0
rs133367	42463366	C	T	0.555659	peak16933	42465478	0.333684	1.01267e-12	cg24977886	42470101	-0.308704	8.61712e-12
rs133367	42463366	C	T	0.555659	peak16933	42465478	0.333684	1.01267e-12	cg22959474	42395235	-0.493837	3.8457e-30
rs133367	42463366	C	T	0.555659	peak16933	42465478	0.333684	1.01267e-12	cg18034295	42475135	0.491265	8.38165e-30
rs133367	42463366	C	T	0.555659	peak16933	42465478	0.333684	1.01267e-12	cg09322432	42527611	0.553036	0
rs133367	42463366	C	T	0.555659	peak16933	42465478	0.333684	1.01267e-12	cg05082376	42548792	-0.531981	0
rs133367	42463366	C	T	0.555659	peak16933	42465478	0.333684	1.01267e-12	cg13677785	42548868	-0.430662	1.48161e-22
rs133367	42463366	C	T	0.555659	peak16933	42465478	0.333684	1.01267e-12	cg08057985	42470123	-0.430169	1.67499e-22
rs133367	42463366	C	T	0.555659	peak16933	42465478	0.333684	1.01267e-12	cg04692870	42525206	0.394226	7.49749e-19
rs133367	42463366	C	T	0.555659	peak16933	42465478	0.333684	1.01267e-12	cg09876992	42470868	-0.471569	2.75391e-27
rs133368	42463689	T	C	0.94822	peak16933	42465478	0.260531	3.77852e-08	cg08650629	42470106	-0.46919	5.40601e-27
rs133368	42463689	T	C	0.94822	peak16933	42465478	0.260531	3.77852e-08	cg10276465	42470494	-0.666304	0
rs133368	42463689	T	C	0.94822	peak16933	42465478	0.260531	3.77852e-08	cg07721547	42475119	0.705953	0
rs133368	42463689	T	C	0.94822	peak16933	42465478	0.260531	3.77852e-08	cg07016288	42525748	0.360747	7.87397e-16
rs133368	42463689	T	C	0.94822	peak16933	42465478	0.260531	3.77852e-08	cg18034295	42475135	0.563915	0
rs133368	42463689	T	C	0.94822	peak16933	42465478	0.260531	3.77852e-08	cg24977886	42470101	-0.387521	3.2227e-18
rs133368	42463689	T	C	0.94822	peak16933	42465478	0.260531	3.77852e-08	cg11915388	42470451	-0.770038	0
rs133368	42463689	T	C	0.94822	peak16933	42465478	0.260531	3.77852e-08	cg13677785	42548868	-0.430536	1.52894e-22
rs133368	42463689	T	C	0.94822	peak16933	42465478	0.260531	3.77852e-08	cg05082376	42548792	-0.567481	0
rs133368	42463689	T	C	0.94822	peak16933	42465478	0.260531	3.77852e-08	cg26793846	42538988	-0.254777	2.27805e-08
rs133368	42463689	T	C	0.94822	peak16933	42465478	0.260531	3.77852e-08	cg09322432	42527611	0.707892	0
rs133368	42463689	T	C	0.94822	peak16933	42465478	0.260531	3.77852e-08	cg22959474	42395235	-0.344815	1.63852e-14
rs133368	42463689	T	C	0.94822	peak16933	42465478	0.260531	3.77852e-08	cg12174465	42474656	0.260704	1.03997e-08
rs133368	42463689	T	C	0.94822	peak16933	42465478	0.260531	3.77852e-08	cg15557168	42548783	-0.534807	0
rs133368	42463689	T	C	0.94822	peak16933	42465478	0.260531	3.77852e-08	cg27187881	42466345	-0.735074	0
rs133368	42463689	T	C	0.94822	peak16933	42465478	0.260531	3.77852e-08	cg04692870	42525206	0.436197	3.69373e-23
rs133368	42463689	T	C	0.94822	peak16933	42465478	0.260531	3.77852e-08	cg09876992	42470868	-0.496739	1.57772e-30
rs133368	42463689	T	C	0.94822	peak16933	42465478	0.260531	3.77852e-08	cg08057985	42470123	-0.502992	2.46519e-31
rs133368	42463689	T	C	0.94822	peak16933	42465478	0.260531	3.77852e-08	cg16740427	42469976	-0.304266	1.75879e-11
rs133369	42463814	C	T	0.872673	peak16933	42465478	0.264664	2.25246e-08	cg07016288	42525748	0.364134	4.03861e-16
rs133369	42463814	C	T	0.872673	peak16933	42465478	0.264664	2.25246e-08	cg08650629	42470106	-0.470219	4.04079e-27
rs133369	42463814	C	T	0.872673	peak16933	42465478	0.264664	2.25246e-08	cg08057985	42470123	-0.505393	9.86076e-32
rs133369	42463814	C	T	0.872673	peak16933	42465478	0.264664	2.25246e-08	cg07721547	42475119	0.69964	0
rs133369	42463814	C	T	0.872673	peak16933	42465478	0.264664	2.25246e-08	cg09322432	42527611	0.702595	0
rs133369	42463814	C	T	0.872673	peak16933	42465478	0.264664	2.25246e-08	cg11915388	42470451	-0.769185	0
rs133369	42463814	C	T	0.872673	peak16933	42465478	0.264664	2.25246e-08	cg18034295	42475135	0.557011	0
rs133369	42463814	C	T	0.872673	peak16933	42465478	0.264664	2.25246e-08	cg15557168	42548783	-0.536691	0
rs133369	42463814	C	T	0.872673	peak16933	42465478	0.264664	2.25246e-08	cg05082376	42548792	-0.570429	0
rs133369	42463814	C	T	0.872673	peak16933	42465478	0.264664	2.25246e-08	cg10276465	42470494	-0.660294	0
rs133369	42463814	C	T	0.872673	peak16933	42465478	0.264664	2.25246e-08	cg26793846	42538988	-0.260214	1.11032e-08
rs133369	42463814	C	T	0.872673	peak16933	42465478	0.264664	2.25246e-08	cg27187881	42466345	-0.739177	0
rs133369	42463814	C	T	0.872673	peak16933	42465478	0.264664	2.25246e-08	cg12174465	42474656	0.261114	9.84285e-09
rs133369	42463814	C	T	0.872673	peak16933	42465478	0.264664	2.25246e-08	cg16740427	42469976	-0.307208	1.09746e-11
rs133369	42463814	C	T	0.872673	peak16933	42465478	0.264664	2.25246e-08	cg24977886	42470101	-0.39176	1.28657e-18
rs133369	42463814	C	T	0.872673	peak16933	42465478	0.264664	2.25246e-08	cg13677785	42548868	-0.427081	3.59053e-22
rs133369	42463814	C	T	0.872673	peak16933	42465478	0.264664	2.25246e-08	cg04692870	42525206	0.441914	8.56288e-24
rs133369	42463814	C	T	0.872673	peak16933	42465478	0.264664	2.25246e-08	cg22959474	42395235	-0.343424	2.11852e-14
rs133369	42463814	C	T	0.872673	peak16933	42465478	0.264664	2.25246e-08	cg09876992	42470868	-0.494709	2.90892e-30
rs133370	42465260	T	C	0.974509	peak16933	42465478	0.260531	3.77852e-08	cg08650629	42470106	-0.471753	2.61359e-27
rs133370	42465260	T	C	0.974509	peak16933	42465478	0.260531	3.77852e-08	cg15557168	42548783	-0.53742	0
rs133370	42465260	T	C	0.974509	peak16933	42465478	0.260531	3.77852e-08	cg16740427	42469976	-0.307465	1.0528e-11
rs133370	42465260	T	C	0.974509	peak16933	42465478	0.260531	3.77852e-08	cg07721547	42475119	0.708155	0
rs133370	42465260	T	C	0.974509	peak16933	42465478	0.260531	3.77852e-08	cg07016288	42525748	0.360113	8.91446e-16
rs133370	42465260	T	C	0.974509	peak16933	42465478	0.260531	3.77852e-08	cg26793846	42538988	-0.257166	1.66472e-08
rs133370	42465260	T	C	0.974509	peak16933	42465478	0.260531	3.77852e-08	cg09876992	42470868	-0.499411	6.90253e-31
rs133370	42465260	T	C	0.974509	peak16933	42465478	0.260531	3.77852e-08	cg10276465	42470494	-0.668389	0
rs133370	42465260	T	C	0.974509	peak16933	42465478	0.260531	3.77852e-08	cg11915388	42470451	-0.772052	0
rs133370	42465260	T	C	0.974509	peak16933	42465478	0.260531	3.77852e-08	cg27187881	42466345	-0.737189	0
rs133370	42465260	T	C	0.974509	peak16933	42465478	0.260531	3.77852e-08	cg09322432	42527611	0.710076	0
rs133370	42465260	T	C	0.974509	peak16933	42465478	0.260531	3.77852e-08	cg04692870	42525206	0.43757	2.60672e-23
rs133370	42465260	T	C	0.974509	peak16933	42465478	0.260531	3.77852e-08	cg08057985	42470123	-0.505654	9.86076e-32
rs133370	42465260	T	C	0.974509	peak16933	42465478	0.260531	3.77852e-08	cg12174465	42474656	0.263257	7.37345e-09
rs133370	42465260	T	C	0.974509	peak16933	42465478	0.260531	3.77852e-08	cg24977886	42470101	-0.388648	2.52762e-18
rs133370	42465260	T	C	0.974509	peak16933	42465478	0.260531	3.77852e-08	cg18034295	42475135	0.565939	0
rs133370	42465260	T	C	0.974509	peak16933	42465478	0.260531	3.77852e-08	cg22959474	42395235	-0.346523	1.19311e-14
rs133370	42465260	T	C	0.974509	peak16933	42465478	0.260531	3.77852e-08	cg05082376	42548792	-0.57001	0
rs133370	42465260	T	C	0.974509	peak16933	42465478	0.260531	3.77852e-08	cg13677785	42548868	-0.432214	1.00629e-22
rs133371	42465574	G	A	0.974509	peak16933	42465478	0.260531	3.77852e-08	cg15557168	42548783	-0.53742	0
rs133371	42465574	G	A	0.974509	peak16933	42465478	0.260531	3.77852e-08	cg07016288	42525748	0.360113	8.91446e-16
rs133371	42465574	G	A	0.974509	peak16933	42465478	0.260531	3.77852e-08	cg08650629	42470106	-0.471753	2.61359e-27
rs133371	42465574	G	A	0.974509	peak16933	42465478	0.260531	3.77852e-08	cg27187881	42466345	-0.737189	0
rs133371	42465574	G	A	0.974509	peak16933	42465478	0.260531	3.77852e-08	cg11915388	42470451	-0.772052	0
rs133371	42465574	G	A	0.974509	peak16933	42465478	0.260531	3.77852e-08	cg04692870	42525206	0.43757	2.60672e-23
rs133371	42465574	G	A	0.974509	peak16933	42465478	0.260531	3.77852e-08	cg26793846	42538988	-0.257166	1.66472e-08
rs133371	42465574	G	A	0.974509	peak16933	42465478	0.260531	3.77852e-08	cg24977886	42470101	-0.388648	2.52762e-18
rs133371	42465574	G	A	0.974509	peak16933	42465478	0.260531	3.77852e-08	cg12174465	42474656	0.263257	7.37345e-09
rs133371	42465574	G	A	0.974509	peak16933	42465478	0.260531	3.77852e-08	cg09876992	42470868	-0.499411	6.90253e-31
rs133371	42465574	G	A	0.974509	peak16933	42465478	0.260531	3.77852e-08	cg16740427	42469976	-0.307465	1.0528e-11
rs133371	42465574	G	A	0.974509	peak16933	42465478	0.260531	3.77852e-08	cg10276465	42470494	-0.668389	0
rs133371	42465574	G	A	0.974509	peak16933	42465478	0.260531	3.77852e-08	cg07721547	42475119	0.708155	0
rs133371	42465574	G	A	0.974509	peak16933	42465478	0.260531	3.77852e-08	cg08057985	42470123	-0.505654	9.86076e-32
rs133371	42465574	G	A	0.974509	peak16933	42465478	0.260531	3.77852e-08	cg13677785	42548868	-0.432214	1.00629e-22
rs133371	42465574	G	A	0.974509	peak16933	42465478	0.260531	3.77852e-08	cg05082376	42548792	-0.57001	0
rs133371	42465574	G	A	0.974509	peak16933	42465478	0.260531	3.77852e-08	cg18034295	42475135	0.565939	0
rs133371	42465574	G	A	0.974509	peak16933	42465478	0.260531	3.77852e-08	cg22959474	42395235	-0.346523	1.19311e-14
rs133371	42465574	G	A	0.974509	peak16933	42465478	0.260531	3.77852e-08	cg09322432	42527611	0.710076	0
rs133374	42465941	G	A	0.974509	peak16933	42465478	0.260531	3.77852e-08	cg26793846	42538988	-0.257166	1.66472e-08
rs133374	42465941	G	A	0.974509	peak16933	42465478	0.260531	3.77852e-08	cg07016288	42525748	0.360113	8.91446e-16
rs133374	42465941	G	A	0.974509	peak16933	42465478	0.260531	3.77852e-08	cg08650629	42470106	-0.471753	2.61359e-27
rs133374	42465941	G	A	0.974509	peak16933	42465478	0.260531	3.77852e-08	cg15557168	42548783	-0.53742	0
rs133374	42465941	G	A	0.974509	peak16933	42465478	0.260531	3.77852e-08	cg05082376	42548792	-0.57001	0
rs133374	42465941	G	A	0.974509	peak16933	42465478	0.260531	3.77852e-08	cg13677785	42548868	-0.432214	1.00629e-22
rs133374	42465941	G	A	0.974509	peak16933	42465478	0.260531	3.77852e-08	cg27187881	42466345	-0.737189	0
rs133374	42465941	G	A	0.974509	peak16933	42465478	0.260531	3.77852e-08	cg10276465	42470494	-0.668389	0
rs133374	42465941	G	A	0.974509	peak16933	42465478	0.260531	3.77852e-08	cg24977886	42470101	-0.388648	2.52762e-18
rs133374	42465941	G	A	0.974509	peak16933	42465478	0.260531	3.77852e-08	cg12174465	42474656	0.263257	7.37345e-09
rs133374	42465941	G	A	0.974509	peak16933	42465478	0.260531	3.77852e-08	cg04692870	42525206	0.43757	2.60672e-23
rs133374	42465941	G	A	0.974509	peak16933	42465478	0.260531	3.77852e-08	cg16740427	42469976	-0.307465	1.0528e-11
rs133374	42465941	G	A	0.974509	peak16933	42465478	0.260531	3.77852e-08	cg08057985	42470123	-0.505654	9.86076e-32
rs133374	42465941	G	A	0.974509	peak16933	42465478	0.260531	3.77852e-08	cg22959474	42395235	-0.346523	1.19311e-14
rs133374	42465941	G	A	0.974509	peak16933	42465478	0.260531	3.77852e-08	cg09876992	42470868	-0.499411	6.90253e-31
rs133374	42465941	G	A	0.974509	peak16933	42465478	0.260531	3.77852e-08	cg18034295	42475135	0.565939	0
rs133374	42465941	G	A	0.974509	peak16933	42465478	0.260531	3.77852e-08	cg09322432	42527611	0.710076	0
rs133374	42465941	G	A	0.974509	peak16933	42465478	0.260531	3.77852e-08	cg07721547	42475119	0.708155	0
rs133374	42465941	G	A	0.974509	peak16933	42465478	0.260531	3.77852e-08	cg11915388	42470451	-0.772052	0
rs133375	42466509	C	G	1	peak16933	42465478	0.260531	3.77852e-08	cg26793846	42538988	-0.257166	1.66472e-08
rs133375	42466509	C	G	1	peak16933	42465478	0.260531	3.77852e-08	cg07016288	42525748	0.360113	8.91446e-16
rs133375	42466509	C	G	1	peak16933	42465478	0.260531	3.77852e-08	cg15557168	42548783	-0.53742	0
rs133375	42466509	C	G	1	peak16933	42465478	0.260531	3.77852e-08	cg08650629	42470106	-0.471753	2.61359e-27
rs133375	42466509	C	G	1	peak16933	42465478	0.260531	3.77852e-08	cg10276465	42470494	-0.668389	0
rs133375	42466509	C	G	1	peak16933	42465478	0.260531	3.77852e-08	cg16740427	42469976	-0.307465	1.0528e-11
rs133375	42466509	C	G	1	peak16933	42465478	0.260531	3.77852e-08	cg08057985	42470123	-0.505654	9.86076e-32
rs133375	42466509	C	G	1	peak16933	42465478	0.260531	3.77852e-08	cg24977886	42470101	-0.388648	2.52762e-18
rs133375	42466509	C	G	1	peak16933	42465478	0.260531	3.77852e-08	cg18034295	42475135	0.565939	0
rs133375	42466509	C	G	1	peak16933	42465478	0.260531	3.77852e-08	cg22959474	42395235	-0.346523	1.19311e-14
rs133375	42466509	C	G	1	peak16933	42465478	0.260531	3.77852e-08	cg09322432	42527611	0.710076	0
rs133375	42466509	C	G	1	peak16933	42465478	0.260531	3.77852e-08	cg05082376	42548792	-0.57001	0
rs133375	42466509	C	G	1	peak16933	42465478	0.260531	3.77852e-08	cg12174465	42474656	0.263257	7.37345e-09
rs133375	42466509	C	G	1	peak16933	42465478	0.260531	3.77852e-08	cg07721547	42475119	0.708155	0
rs133375	42466509	C	G	1	peak16933	42465478	0.260531	3.77852e-08	cg04692870	42525206	0.43757	2.60672e-23
rs133375	42466509	C	G	1	peak16933	42465478	0.260531	3.77852e-08	cg13677785	42548868	-0.432214	1.00629e-22
rs133375	42466509	C	G	1	peak16933	42465478	0.260531	3.77852e-08	cg09876992	42470868	-0.499411	6.90253e-31
rs133375	42466509	C	G	1	peak16933	42465478	0.260531	3.77852e-08	cg27187881	42466345	-0.737189	0
rs133375	42466509	C	G	1	peak16933	42465478	0.260531	3.77852e-08	cg11915388	42470451	-0.772052	0
rs133377	42466950	C	T	1	peak16933	42465478	0.260531	3.77852e-08	cg15557168	42548783	-0.53742	0	-1472
rs133377	42466950	C	T	1	peak16933	42465478	0.260531	3.77852e-08	cg07016288	42525748	0.360113	8.91446e-16
rs133377	42466950	C	T	1	peak16933	42465478	0.260531	3.77852e-08	cg08650629	42470106	-0.471753	2.61359e-27
rs133377	42466950	C	T	1	peak16933	42465478	0.260531	3.77852e-08	cg26793846	42538988	-0.257166	1.66472e-08
rs133377	42466950	C	T	1	peak16933	42465478	0.260531	3.77852e-08	cg08057985	42470123	-0.505654	9.86076e-32
rs133377	42466950	C	T	1	peak16933	42465478	0.260531	3.77852e-08	cg09322432	42527611	0.710076	0
rs133377	42466950	C	T	1	peak16933	42465478	0.260531	3.77852e-08	cg13677785	42548868	-0.432214	1.00629e-22
rs133377	42466950	C	T	1	peak16933	42465478	0.260531	3.77852e-08	cg22959474	42395235	-0.346523	1.19311e-14
rs133377	42466950	C	T	1	peak16933	42465478	0.260531	3.77852e-08	cg16740427	42469976	-0.307465	1.0528e-11
rs133377	42466950	C	T	1	peak16933	42465478	0.260531	3.77852e-08	cg27187881	42466345	-0.737189	0
rs133377	42466950	C	T	1	peak16933	42465478	0.260531	3.77852e-08	cg05082376	42548792	-0.57001	0
rs133377	42466950	C	T	1	peak16933	42465478	0.260531	3.77852e-08	cg12174465	42474656	0.263257	7.37345e-09
rs133377	42466950	C	T	1	peak16933	42465478	0.260531	3.77852e-08	cg24977886	42470101	-0.388648	2.52762e-18
rs133377	42466950	C	T	1	peak16933	42465478	0.260531	3.77852e-08	cg10276465	42470494	-0.668389	0
rs133377	42466950	C	T	1	peak16933	42465478	0.260531	3.77852e-08	cg18034295	42475135	0.565939	0
rs133377	42466950	C	T	1	peak16933	42465478	0.260531	3.77852e-08	cg04692870	42525206	0.43757	2.60672e-23
rs133377	42466950	C	T	1	peak16933	42465478	0.260531	3.77852e-08	cg09876992	42470868	-0.499411	6.90253e-31
rs133377	42466950	C	T	1	peak16933	42465478	0.260531	3.77852e-08	cg11915388	42470451	-0.772052	0
rs133377	42466950	C	T	1	peak16933	42465478	0.260531	3.77852e-08	cg07721547	42475119	0.708155	0
rs2859438	42466980	A	T	1	peak16933	42465478	0.260531	3.77852e-08	cg15557168	42548783	-0.53742	0
rs2859438	42466980	A	T	1	peak16933	42465478	0.260531	3.77852e-08	cg07016288	42525748	0.360113	8.91446e-16
rs2859438	42466980	A	T	1	peak16933	42465478	0.260531	3.77852e-08	cg08650629	42470106	-0.471753	2.61359e-27
rs2859438	42466980	A	T	1	peak16933	42465478	0.260531	3.77852e-08	cg26793846	42538988	-0.257166	1.66472e-08
rs2859438	42466980	A	T	1	peak16933	42465478	0.260531	3.77852e-08	cg16740427	42469976	-0.307465	1.0528e-11
rs2859438	42466980	A	T	1	peak16933	42465478	0.260531	3.77852e-08	cg24977886	42470101	-0.388648	2.52762e-18
rs2859438	42466980	A	T	1	peak16933	42465478	0.260531	3.77852e-08	cg09876992	42470868	-0.499411	6.90253e-31
rs2859438	42466980	A	T	1	peak16933	42465478	0.260531	3.77852e-08	cg05082376	42548792	-0.57001	0
rs2859438	42466980	A	T	1	peak16933	42465478	0.260531	3.77852e-08	cg09322432	42527611	0.710076	0
rs2859438	42466980	A	T	1	peak16933	42465478	0.260531	3.77852e-08	cg08057985	42470123	-0.505654	9.86076e-32
rs2859438	42466980	A	T	1	peak16933	42465478	0.260531	3.77852e-08	cg22959474	42395235	-0.346523	1.19311e-14
rs2859438	42466980	A	T	1	peak16933	42465478	0.260531	3.77852e-08	cg13677785	42548868	-0.432214	1.00629e-22
rs2859438	42466980	A	T	1	peak16933	42465478	0.260531	3.77852e-08	cg12174465	42474656	0.263257	7.37345e-09
rs2859438	42466980	A	T	1	peak16933	42465478	0.260531	3.77852e-08	cg10276465	42470494	-0.668389	0
rs2859438	42466980	A	T	1	peak16933	42465478	0.260531	3.77852e-08	cg18034295	42475135	0.565939	0
rs2859438	42466980	A	T	1	peak16933	42465478	0.260531	3.77852e-08	cg07721547	42475119	0.708155	0
rs2859438	42466980	A	T	1	peak16933	42465478	0.260531	3.77852e-08	cg27187881	42466345	-0.737189	0
rs2859438	42466980	A	T	1	peak16933	42465478	0.260531	3.77852e-08	cg04692870	42525206	0.43757	2.60672e-23
rs2859438	42466980	A	T	1	peak16933	42465478	0.260531	3.77852e-08	cg11915388	42470451	-0.772052	0
rs133378	42467695	G	C	1	peak16933	42465478	0.260531	3.77852e-08	cg07016288	42525748	0.360113	8.91446e-16
rs133378	42467695	G	C	1	peak16933	42465478	0.260531	3.77852e-08	cg15557168	42548783	-0.53742	0
rs133378	42467695	G	C	1	peak16933	42465478	0.260531	3.77852e-08	cg08650629	42470106	-0.471753	2.61359e-27
rs133378	42467695	G	C	1	peak16933	42465478	0.260531	3.77852e-08	cg09322432	42527611	0.710076	0
rs133378	42467695	G	C	1	peak16933	42465478	0.260531	3.77852e-08	cg05082376	42548792	-0.57001	0
rs133378	42467695	G	C	1	peak16933	42465478	0.260531	3.77852e-08	cg08057985	42470123	-0.505654	9.86076e-32
rs133378	42467695	G	C	1	peak16933	42465478	0.260531	3.77852e-08	cg10276465	42470494	-0.668389	0
rs133378	42467695	G	C	1	peak16933	42465478	0.260531	3.77852e-08	cg18034295	42475135	0.565939	0
rs133378	42467695	G	C	1	peak16933	42465478	0.260531	3.77852e-08	cg22959474	42395235	-0.346523	1.19311e-14
rs133378	42467695	G	C	1	peak16933	42465478	0.260531	3.77852e-08	cg16740427	42469976	-0.307465	1.0528e-11
rs133378	42467695	G	C	1	peak16933	42465478	0.260531	3.77852e-08	cg12174465	42474656	0.263257	7.37345e-09
rs133378	42467695	G	C	1	peak16933	42465478	0.260531	3.77852e-08	cg27187881	42466345	-0.737189	0
rs133378	42467695	G	C	1	peak16933	42465478	0.260531	3.77852e-08	cg26793846	42538988	-0.257166	1.66472e-08
rs133378	42467695	G	C	1	peak16933	42465478	0.260531	3.77852e-08	cg24977886	42470101	-0.388648	2.52762e-18
rs133378	42467695	G	C	1	peak16933	42465478	0.260531	3.77852e-08	cg04692870	42525206	0.43757	2.60672e-23
rs133378	42467695	G	C	1	peak16933	42465478	0.260531	3.77852e-08	cg13677785	42548868	-0.432214	1.00629e-22
rs133378	42467695	G	C	1	peak16933	42465478	0.260531	3.77852e-08	cg09876992	42470868	-0.499411	6.90253e-31
rs133378	42467695	G	C	1	peak16933	42465478	0.260531	3.77852e-08	cg07721547	42475119	0.708155	0
rs133378	42467695	G	C	1	peak16933	42465478	0.260531	3.77852e-08	cg11915388	42470451	-0.772052	0
rs133379	42468535	A	G	0.807444	peak16933	42465478	0.260531	3.77852e-08	cg24977886	42470101	-0.388648	2.52762e-18
rs133379	42468535	A	G	0.807444	peak16933	42465478	0.260531	3.77852e-08	cg26793846	42538988	-0.257166	1.66472e-08
rs133379	42468535	A	G	0.807444	peak16933	42465478	0.260531	3.77852e-08	cg07016288	42525748	0.360113	8.91446e-16
rs133379	42468535	A	G	0.807444	peak16933	42465478	0.260531	3.77852e-08	cg05082376	42548792	-0.57001	0
rs133379	42468535	A	G	0.807444	peak16933	42465478	0.260531	3.77852e-08	cg22959474	42395235	-0.346523	1.19311e-14
rs133379	42468535	A	G	0.807444	peak16933	42465478	0.260531	3.77852e-08	cg15557168	42548783	-0.53742	0
rs133379	42468535	A	G	0.807444	peak16933	42465478	0.260531	3.77852e-08	cg27187881	42466345	-0.737189	0
rs133379	42468535	A	G	0.807444	peak16933	42465478	0.260531	3.77852e-08	cg09322432	42527611	0.710076	0
rs133379	42468535	A	G	0.807444	peak16933	42465478	0.260531	3.77852e-08	cg08057985	42470123	-0.505654	9.86076e-32
rs133379	42468535	A	G	0.807444	peak16933	42465478	0.260531	3.77852e-08	cg08650629	42470106	-0.471753	2.61359e-27
rs133379	42468535	A	G	0.807444	peak16933	42465478	0.260531	3.77852e-08	cg13677785	42548868	-0.432214	1.00629e-22
rs133379	42468535	A	G	0.807444	peak16933	42465478	0.260531	3.77852e-08	cg12174465	42474656	0.263257	7.37345e-09
rs133379	42468535	A	G	0.807444	peak16933	42465478	0.260531	3.77852e-08	cg16740427	42469976	-0.307465	1.0528e-11
rs133379	42468535	A	G	0.807444	peak16933	42465478	0.260531	3.77852e-08	cg18034295	42475135	0.565939	0
rs133379	42468535	A	G	0.807444	peak16933	42465478	0.260531	3.77852e-08	cg10276465	42470494	-0.668389	0
rs133379	42468535	A	G	0.807444	peak16933	42465478	0.260531	3.77852e-08	cg07721547	42475119	0.708155	0
rs133379	42468535	A	G	0.807444	peak16933	42465478	0.260531	3.77852e-08	cg09876992	42470868	-0.499411	6.90253e-31
rs133379	42468535	A	G	0.807444	peak16933	42465478	0.260531	3.77852e-08	cg04692870	42525206	0.43757	2.60672e-23
rs133379	42468535	A	G	0.807444	peak16933	42465478	0.260531	3.77852e-08	cg11915388	42470451	-0.772052	0
rs133380	42468910	C	T	0.951274	peak16933	42465478	0.261946	3.16829e-08	cg26793846	42538988	-0.260464	1.07385e-08
rs133380	42468910	C	T	0.951274	peak16933	42465478	0.261946	3.16829e-08	cg08650629	42470106	-0.476236	7.21956e-28
rs133380	42468910	C	T	0.951274	peak16933	42465478	0.261946	3.16829e-08	cg22959474	42395235	-0.339805	4.10928e-14
rs133380	42468910	C	T	0.951274	peak16933	42465478	0.261946	3.16829e-08	cg04692870	42525206	0.437193	2.86905e-23
rs133380	42468910	C	T	0.951274	peak16933	42465478	0.261946	3.16829e-08	cg24977886	42470101	-0.395587	5.55336e-19
rs133380	42468910	C	T	0.951274	peak16933	42465478	0.261946	3.16829e-08	cg10276465	42470494	-0.659858	0
rs133380	42468910	C	T	0.951274	peak16933	42465478	0.261946	3.16829e-08	cg12174465	42474656	0.251719	3.38835e-08
rs133380	42468910	C	T	0.951274	peak16933	42465478	0.261946	3.16829e-08	cg05082376	42548792	-0.569073	0
rs133380	42468910	C	T	0.951274	peak16933	42465478	0.261946	3.16829e-08	cg08057985	42470123	-0.510191	0
rs133380	42468910	C	T	0.951274	peak16933	42465478	0.261946	3.16829e-08	cg07016288	42525748	0.361739	6.48144e-16
rs133380	42468910	C	T	0.951274	peak16933	42465478	0.261946	3.16829e-08	cg16740427	42469976	-0.309398	7.69808e-12
rs133380	42468910	C	T	0.951274	peak16933	42465478	0.261946	3.16829e-08	cg13677785	42548868	-0.430807	1.42921e-22
rs133380	42468910	C	T	0.951274	peak16933	42465478	0.261946	3.16829e-08	cg09322432	42527611	0.692482	0
rs133380	42468910	C	T	0.951274	peak16933	42465478	0.261946	3.16829e-08	cg15557168	42548783	-0.539349	0
rs133380	42468910	C	T	0.951274	peak16933	42465478	0.261946	3.16829e-08	cg09876992	42470868	-0.489985	1.23753e-29
rs133380	42468910	C	T	0.951274	peak16933	42465478	0.261946	3.16829e-08	cg18034295	42475135	0.56178	0
rs133380	42468910	C	T	0.951274	peak16933	42465478	0.261946	3.16829e-08	cg11915388	42470451	-0.770071	0
rs133380	42468910	C	T	0.951274	peak16933	42465478	0.261946	3.16829e-08	cg27187881	42466345	-0.722148	0
rs133380	42468910	C	T	0.951274	peak16933	42465478	0.261946	3.16829e-08	cg07721547	42475119	0.694298	0
rs13057094	42470317	T	C	0.807444	peak16933	42465478	0.264664	2.25246e-08	cg26793846	42538988	-0.262575	8.08545e-09
rs13057094	42470317	T	C	0.807444	peak16933	42465478	0.264664	2.25246e-08	cg22959474	42395235	-0.345129	1.54609e-14
rs13057094	42470317	T	C	0.807444	peak16933	42465478	0.264664	2.25246e-08	cg04692870	42525206	0.443262	6.04256e-24
rs13057094	42470317	T	C	0.807444	peak16933	42465478	0.264664	2.25246e-08	cg13677785	42548868	-0.428762	2.37286e-22
rs13057094	42470317	T	C	0.807444	peak16933	42465478	0.264664	2.25246e-08	cg09322432	42527611	0.704784	0
rs13057094	42470317	T	C	0.807444	peak16933	42465478	0.264664	2.25246e-08	cg24977886	42470101	-0.392869	1.00984e-18
rs13057094	42470317	T	C	0.807444	peak16933	42465478	0.264664	2.25246e-08	cg08057985	42470123	-0.508035	4.93038e-32
rs13057094	42470317	T	C	0.807444	peak16933	42465478	0.264664	2.25246e-08	cg08650629	42470106	-0.472766	1.95721e-27
rs13057094	42470317	T	C	0.807444	peak16933	42465478	0.264664	2.25246e-08	cg12174465	42474656	0.263655	6.98615e-09
rs13057094	42470317	T	C	0.807444	peak16933	42465478	0.264664	2.25246e-08	cg27187881	42466345	-0.741267	0
rs13057094	42470317	T	C	0.807444	peak16933	42465478	0.264664	2.25246e-08	cg05082376	42548792	-0.572937	0
rs13057094	42470317	T	C	0.807444	peak16933	42465478	0.264664	2.25246e-08	cg15557168	42548783	-0.539285	0
rs13057094	42470317	T	C	0.807444	peak16933	42465478	0.264664	2.25246e-08	cg10276465	42470494	-0.662386	0
rs13057094	42470317	T	C	0.807444	peak16933	42465478	0.264664	2.25246e-08	cg18034295	42475135	0.559047	0
rs13057094	42470317	T	C	0.807444	peak16933	42465478	0.264664	2.25246e-08	cg09876992	42470868	-0.497375	1.2819e-30
rs13057094	42470317	T	C	0.807444	peak16933	42465478	0.264664	2.25246e-08	cg11915388	42470451	-0.771191	0
rs13057094	42470317	T	C	0.807444	peak16933	42465478	0.264664	2.25246e-08	cg16740427	42469976	-0.310384	6.55615e-12
rs13057094	42470317	T	C	0.807444	peak16933	42465478	0.264664	2.25246e-08	cg07721547	42475119	0.701851	0
rs13057094	42470317	T	C	0.807444	peak16933	42465478	0.264664	2.25246e-08	cg07016288	42525748	0.36349	4.58811e-16
rs4822088	42470589	G	C	1	peak16933	42465478	0.260531	3.77852e-08	cg22959474	42395235	-0.346523	1.19311e-14
rs4822088	42470589	G	C	1	peak16933	42465478	0.260531	3.77852e-08	cg26793846	42538988	-0.257166	1.66472e-08
rs4822088	42470589	G	C	1	peak16933	42465478	0.260531	3.77852e-08	cg18034295	42475135	0.565939	0
rs4822088	42470589	G	C	1	peak16933	42465478	0.260531	3.77852e-08	cg13677785	42548868	-0.432214	1.00629e-22
rs4822088	42470589	G	C	1	peak16933	42465478	0.260531	3.77852e-08	cg08650629	42470106	-0.471753	2.61359e-27
rs4822088	42470589	G	C	1	peak16933	42465478	0.260531	3.77852e-08	cg08057985	42470123	-0.505654	9.86076e-32
rs4822088	42470589	G	C	1	peak16933	42465478	0.260531	3.77852e-08	cg09322432	42527611	0.710076	0
rs4822088	42470589	G	C	1	peak16933	42465478	0.260531	3.77852e-08	cg04692870	42525206	0.43757	2.60672e-23
rs4822088	42470589	G	C	1	peak16933	42465478	0.260531	3.77852e-08	cg24977886	42470101	-0.388648	2.52762e-18
rs4822088	42470589	G	C	1	peak16933	42465478	0.260531	3.77852e-08	cg05082376	42548792	-0.57001	0
rs4822088	42470589	G	C	1	peak16933	42465478	0.260531	3.77852e-08	cg16740427	42469976	-0.307465	1.0528e-11
rs4822088	42470589	G	C	1	peak16933	42465478	0.260531	3.77852e-08	cg10276465	42470494	-0.668389	0
rs4822088	42470589	G	C	1	peak16933	42465478	0.260531	3.77852e-08	cg27187881	42466345	-0.737189	0
rs4822088	42470589	G	C	1	peak16933	42465478	0.260531	3.77852e-08	cg12174465	42474656	0.263257	7.37345e-09
rs4822088	42470589	G	C	1	peak16933	42465478	0.260531	3.77852e-08	cg11915388	42470451	-0.772052	0
rs4822088	42470589	G	C	1	peak16933	42465478	0.260531	3.77852e-08	cg15557168	42548783	-0.53742	0
rs4822088	42470589	G	C	1	peak16933	42465478	0.260531	3.77852e-08	cg07016288	42525748	0.360113	8.91446e-16
rs4822088	42470589	G	C	1	peak16933	42465478	0.260531	3.77852e-08	cg07721547	42475119	0.708155	0
rs4822088	42470589	G	C	1	peak16933	42465478	0.260531	3.77852e-08	cg09876992	42470868	-0.499411	6.90253e-31
rs133381	42470608	C	G	0.974655	peak16933	42465478	0.260531	3.77852e-08	cg08650629	42470106	-0.471753	2.61359e-27
rs133381	42470608	C	G	0.974655	peak16933	42465478	0.260531	3.77852e-08	cg10276465	42470494	-0.668389	0
rs133381	42470608	C	G	0.974655	peak16933	42465478	0.260531	3.77852e-08	cg11915388	42470451	-0.772052	0
rs133381	42470608	C	G	0.974655	peak16933	42465478	0.260531	3.77852e-08	cg26793846	42538988	-0.257166	1.66472e-08
rs133381	42470608	C	G	0.974655	peak16933	42465478	0.260531	3.77852e-08	cg08057985	42470123	-0.505654	9.86076e-32
rs133381	42470608	C	G	0.974655	peak16933	42465478	0.260531	3.77852e-08	cg13677785	42548868	-0.432214	1.00629e-22
rs133381	42470608	C	G	0.974655	peak16933	42465478	0.260531	3.77852e-08	cg07721547	42475119	0.708155	0
rs133381	42470608	C	G	0.974655	peak16933	42465478	0.260531	3.77852e-08	cg09322432	42527611	0.710076	0
rs133381	42470608	C	G	0.974655	peak16933	42465478	0.260531	3.77852e-08	cg05082376	42548792	-0.57001	0
rs133381	42470608	C	G	0.974655	peak16933	42465478	0.260531	3.77852e-08	cg24977886	42470101	-0.388648	2.52762e-18
rs133381	42470608	C	G	0.974655	peak16933	42465478	0.260531	3.77852e-08	cg04692870	42525206	0.43757	2.60672e-23
rs133381	42470608	C	G	0.974655	peak16933	42465478	0.260531	3.77852e-08	cg22959474	42395235	-0.346523	1.19311e-14
rs133381	42470608	C	G	0.974655	peak16933	42465478	0.260531	3.77852e-08	cg16740427	42469976	-0.307465	1.0528e-11
rs133381	42470608	C	G	0.974655	peak16933	42465478	0.260531	3.77852e-08	cg27187881	42466345	-0.737189	0
rs133381	42470608	C	G	0.974655	peak16933	42465478	0.260531	3.77852e-08	cg12174465	42474656	0.263257	7.37345e-09
rs133381	42470608	C	G	0.974655	peak16933	42465478	0.260531	3.77852e-08	cg07016288	42525748	0.360113	8.91446e-16
rs133381	42470608	C	G	0.974655	peak16933	42465478	0.260531	3.77852e-08	cg18034295	42475135	0.565939	0
rs133381	42470608	C	G	0.974655	peak16933	42465478	0.260531	3.77852e-08	cg15557168	42548783	-0.53742	0
rs133381	42470608	C	G	0.974655	peak16933	42465478	0.260531	3.77852e-08	cg09876992	42470868	-0.499411	6.90253e-31
rs133382	42471774	C	T	1	peak16933	42465478	0.260531	3.77852e-08	cg08057985	42470123	-0.505654	9.86076e-32
rs133382	42471774	C	T	1	peak16933	42465478	0.260531	3.77852e-08	cg09322432	42527611	0.710076	0
rs133382	42471774	C	T	1	peak16933	42465478	0.260531	3.77852e-08	cg22959474	42395235	-0.346523	1.19311e-14
rs133382	42471774	C	T	1	peak16933	42465478	0.260531	3.77852e-08	cg13677785	42548868	-0.432214	1.00629e-22
rs133382	42471774	C	T	1	peak16933	42465478	0.260531	3.77852e-08	cg26793846	42538988	-0.257166	1.66472e-08
rs133382	42471774	C	T	1	peak16933	42465478	0.260531	3.77852e-08	cg16740427	42469976	-0.307465	1.0528e-11
rs133382	42471774	C	T	1	peak16933	42465478	0.260531	3.77852e-08	cg04692870	42525206	0.43757	2.60672e-23
rs133382	42471774	C	T	1	peak16933	42465478	0.260531	3.77852e-08	cg05082376	42548792	-0.57001	0
rs133382	42471774	C	T	1	peak16933	42465478	0.260531	3.77852e-08	cg12174465	42474656	0.263257	7.37345e-09
rs133382	42471774	C	T	1	peak16933	42465478	0.260531	3.77852e-08	cg10276465	42470494	-0.668389	0
rs133382	42471774	C	T	1	peak16933	42465478	0.260531	3.77852e-08	cg11915388	42470451	-0.772052	0
rs133382	42471774	C	T	1	peak16933	42465478	0.260531	3.77852e-08	cg08650629	42470106	-0.471753	2.61359e-27
rs133382	42471774	C	T	1	peak16933	42465478	0.260531	3.77852e-08	cg27187881	42466345	-0.737189	0
rs133382	42471774	C	T	1	peak16933	42465478	0.260531	3.77852e-08	cg07016288	42525748	0.360113	8.91446e-16
rs133382	42471774	C	T	1	peak16933	42465478	0.260531	3.77852e-08	cg24977886	42470101	-0.388648	2.52762e-18
rs133382	42471774	C	T	1	peak16933	42465478	0.260531	3.77852e-08	cg07721547	42475119	0.708155	0
rs133382	42471774	C	T	1	peak16933	42465478	0.260531	3.77852e-08	cg15557168	42548783	-0.53742	0
rs133382	42471774	C	T	1	peak16933	42465478	0.260531	3.77852e-08	cg18034295	42475135	0.565939	0
rs133382	42471774	C	T	1	peak16933	42465478	0.260531	3.77852e-08	cg09876992	42470868	-0.499411	6.90253e-31
rs28515621	42534126	G	T	0.975597	peak16933	42465478	0.264405	2.32748e-08	cg10276465	42470494	-0.653879	0
rs28515621	42534126	G	T	0.975597	peak16933	42465478	0.264405	2.32748e-08	cg13677785	42548868	-0.457849	1.25429e-25
rs28515621	42534126	G	T	0.975597	peak16933	42465478	0.264405	2.32748e-08	cg26793846	42538988	-0.260898	1.01319e-08
rs28515621	42534126	G	T	0.975597	peak16933	42465478	0.264405	2.32748e-08	cg09322432	42527611	0.704163	0
rs28515621	42534126	G	T	0.975597	peak16933	42465478	0.264405	2.32748e-08	cg05082376	42548792	-0.588823	0
rs28515621	42534126	G	T	0.975597	peak16933	42465478	0.264405	2.32748e-08	cg24977886	42470101	-0.387478	3.25243e-18
rs28515621	42534126	G	T	0.975597	peak16933	42465478	0.264405	2.32748e-08	cg08057985	42470123	-0.507099	4.93038e-32
rs28515621	42534126	G	T	0.975597	peak16933	42465478	0.264405	2.32748e-08	cg11915388	42470451	-0.759406	0
rs28515621	42534126	G	T	0.975597	peak16933	42465478	0.264405	2.32748e-08	cg07016288	42525748	0.341372	3.08777e-14
rs28515621	42534126	G	T	0.975597	peak16933	42465478	0.264405	2.32748e-08	cg08650629	42470106	-0.475704	8.41912e-28
rs28515621	42534126	G	T	0.975597	peak16933	42465478	0.264405	2.32748e-08	cg09876992	42470868	-0.499307	6.90253e-31
rs28515621	42534126	G	T	0.975597	peak16933	42465478	0.264405	2.32748e-08	cg27187881	42466345	-0.714163	0
rs28515621	42534126	G	T	0.975597	peak16933	42465478	0.264405	2.32748e-08	cg18034295	42475135	0.556745	0
rs28515621	42534126	G	T	0.975597	peak16933	42465478	0.264405	2.32748e-08	cg07721547	42475119	0.683543	0
rs28515621	42534126	G	T	0.975597	peak16933	42465478	0.264405	2.32748e-08	cg16740427	42469976	-0.320353	1.25005e-12
rs28515621	42534126	G	T	0.975597	peak16933	42465478	0.264405	2.32748e-08	cg04692870	42525206	0.417368	3.75834e-21
rs28515621	42534126	G	T	0.975597	peak16933	42465478	0.264405	2.32748e-08	cg12174465	42474656	0.251053	3.69174e-08
rs28515621	42534126	G	T	0.975597	peak16933	42465478	0.264405	2.32748e-08	cg15557168	42548783	-0.552893	0
rs1058167	42538029	A	G	0.917261	peak16933	42465478	0.261859	3.20301e-08	cg16740427	42469976	-0.311036	5.89455e-12
rs1058167	42538029	A	G	0.917261	peak16933	42465478	0.261859	3.20301e-08	cg09322432	42527611	0.69486	0
rs1058167	42538029	A	G	0.917261	peak16933	42465478	0.261859	3.20301e-08	cg24977886	42470101	-0.381568	1.14387e-17
rs1058167	42538029	A	G	0.917261	peak16933	42465478	0.261859	3.20301e-08	cg13677785	42548868	-0.458408	1.07722e-25
rs1058167	42538029	A	G	0.917261	peak16933	42465478	0.261859	3.20301e-08	cg11915388	42470451	-0.748917	0
rs1058167	42538029	A	G	0.917261	peak16933	42465478	0.261859	3.20301e-08	cg10276465	42470494	-0.644603	0
rs1058167	42538029	A	G	0.917261	peak16933	42465478	0.261859	3.20301e-08	cg08650629	42470106	-0.469211	5.37436e-27
rs1058167	42538029	A	G	0.917261	peak16933	42465478	0.261859	3.20301e-08	cg15557168	42548783	-0.552959	0
rs1058167	42538029	A	G	0.917261	peak16933	42465478	0.261859	3.20301e-08	cg05082376	42548792	-0.591152	0
rs1058167	42538029	A	G	0.917261	peak16933	42465478	0.261859	3.20301e-08	cg26793846	42538988	-0.259827	1.16934e-08
rs1058167	42538029	A	G	0.917261	peak16933	42465478	0.261859	3.20301e-08	cg09876992	42470868	-0.489521	1.42488e-29
rs1058167	42538029	A	G	0.917261	peak16933	42465478	0.261859	3.20301e-08	cg27187881	42466345	-0.704653	0
rs1058167	42538029	A	G	0.917261	peak16933	42465478	0.261859	3.20301e-08	cg08057985	42470123	-0.502367	2.46519e-31
rs1058167	42538029	A	G	0.917261	peak16933	42465478	0.261859	3.20301e-08	cg07016288	42525748	0.331853	1.70949e-13
rs1058167	42538029	A	G	0.917261	peak16933	42465478	0.261859	3.20301e-08	cg18034295	42475135	0.554454	0
rs1058167	42538029	A	G	0.917261	peak16933	42465478	0.261859	3.20301e-08	cg12174465	42474656	0.252266	3.15728e-08
rs1058167	42538029	A	G	0.917261	peak16933	42465478	0.261859	3.20301e-08	cg07721547	42475119	0.677457	0
rs1058167	42538029	A	G	0.917261	peak16933	42465478	0.261859	3.20301e-08	cg04692870	42525206	0.418133	3.13271e-21
rs28514673	42538229	G	A	0.950358	peak16933	42465478	0.259486	4.30001e-08	cg11915388	42470451	-0.750607	0
rs28514673	42538229	G	A	0.950358	peak16933	42465478	0.259486	4.30001e-08	cg05082376	42548792	-0.589515	0
rs28514673	42538229	G	A	0.950358	peak16933	42465478	0.259486	4.30001e-08	cg09322432	42527611	0.693215	0
rs28514673	42538229	G	A	0.950358	peak16933	42465478	0.259486	4.30001e-08	cg08057985	42470123	-0.502233	2.95823e-31
rs28514673	42538229	G	A	0.950358	peak16933	42465478	0.259486	4.30001e-08	cg09876992	42470868	-0.485183	5.23113e-29
rs28514673	42538229	G	A	0.950358	peak16933	42465478	0.259486	4.30001e-08	cg27187881	42466345	-0.703535	0
rs28514673	42538229	G	A	0.950358	peak16933	42465478	0.259486	4.30001e-08	cg18034295	42475135	0.554892	0
rs28514673	42538229	G	A	0.950358	peak16933	42465478	0.259486	4.30001e-08	cg13677785	42548868	-0.454766	2.88992e-25
rs28514673	42538229	G	A	0.950358	peak16933	42465478	0.259486	4.30001e-08	cg10276465	42470494	-0.646001	0
rs28514673	42538229	G	A	0.950358	peak16933	42465478	0.259486	4.30001e-08	cg07016288	42525748	0.332833	1.43716e-13
rs28514673	42538229	G	A	0.950358	peak16933	42465478	0.259486	4.30001e-08	cg15557168	42548783	-0.54916	0
rs28514673	42538229	G	A	0.950358	peak16933	42465478	0.259486	4.30001e-08	cg24977886	42470101	-0.382074	1.02832e-17
rs28514673	42538229	G	A	0.950358	peak16933	42465478	0.259486	4.30001e-08	cg07721547	42475119	0.675978	0
rs28514673	42538229	G	A	0.950358	peak16933	42465478	0.259486	4.30001e-08	cg04692870	42525206	0.419149	2.45771e-21
rs28514673	42538229	G	A	0.950358	peak16933	42465478	0.259486	4.30001e-08	cg16740427	42469976	-0.309756	7.26309e-12
rs28514673	42538229	G	A	0.950358	peak16933	42465478	0.259486	4.30001e-08	cg26793846	42538988	-0.26071	1.03908e-08
rs28514673	42538229	G	A	0.950358	peak16933	42465478	0.259486	4.30001e-08	cg08650629	42470106	-0.471315	2.96e-27
rs134874	42661144	A	G	0.696686	peak16933	42465478	0.260355	3.8618e-08	cg27122132	42680319	0.251427	3.51822e-08
rs134878	42663874	A	G	0.623179	peak16933	42465478	0.260355	3.8618e-08	cg27122132	42680319	0.251427	3.51822e-08
