# Supplementary material for: Variations and expression features of CYP2D6 contribute to schizophrenia risk
Source: Mol Psychiatry. 2020 Feb 11;26(6):2605–15. doi: 10.1038/s41380-020-0675-y (PMC8440189; doi:10.1038/s41380-020-0675-y)
Supplement: Supplementary file 9 — Supplementary Table S9 [file 41380_2020_675_MOESM9_ESM.xlsx]

## Sheet: Sheet1
Supplementary Table S9. Functional characterization of schizophrenia risk SNPs around CYP2D6
Chr	0-indexed pos(hg19)	1-indexed pos (hg19)	SNP	Position relative to nearest gene	ChromHMM 15-state	In DNAse peak	In H3K27ac peak	Overlapping motifs
chr22	42330228	42330229	rs9620001	downstream of CENPM	Active enhancer/ Weak transcription	No	No	SP2, PAX5
chr22	42331408	42331409	rs10154646	downstream of CENPM	Active enhancer/ Weak transcription	No	No	KLF6, RREB1, PLAG1, E2F3, E2F5
chr22	42334952	42334953	rs1047997	CENPM 3' UTR	Active enhancer/ Weak transcription	No	No	E2F1, PAX5, SP3
chr22	42335620	42335621	rs1894713	Intronic to CENPM	Active enhancer/ Weak transcription	No	No	CTCF, MAZ, ZNF263, ZNF, KLF
chr22	42337039	42337040	rs6002548	Intronic to CENPM	Active enhancer/ Weak transcription	No	Weak Peak	No
chr22	42338350	42338351	rs6002552	Intronic to CENPM	Weak transcription	No	No	NA
chr22	42339094	42339095	rs6002554	Intronic to CENPM	Weak transcription	No	No	NA
chr22	42339515	42339516	rs3752591	Intronic to CENPM	Weak transcription	No	No	NA
chr22	42340568	42340569	rs1023498	Intronic to CENPM	Weak transcription	No	No	NA
chr22	42340581	42340582	rs1023499	Intronic to CENPM	Weak transcription	No	No	NA
chr22	42340843	42340844	rs1023500	Intronic to CENPM	Weak transcription	No	No	NA
chr22	42341307	42341308	rs7293091	Intronic to CENPM	Weak transcription	No	No	NA
chr22	42423109	42423110	rs2301521	WBP2NL exon	Weak transcription	No	No	NA
chr22	42444488	42444489	rs5758559	Intergenic	quiescent	No	No	NA
chr22	42448237	42448238	rs5758562	Intergenic	quiescent	No	No	NA
chr22	42451602	42451603	rs5751209	Intergenic	quiescent	No	No	NA
chr22	42454353	42454354	rs5758566	NAGA 3' UTR	Weak transcription/heterochromatin	No	No	NA
chr22	42458480	42458481	rs2854837	intronic to NAGA	Weak transcription	No	No	NA
chr22	42459621	42459622	rs2413666	intronic to NAGA	Weak transcription	No	No	NA
chr22	42463365	42463366	rs133367	intronic to NAGA	Weak transcription	No	No	NA
chr22	42463688	42463689	rs133368	intronic to NAGA	Weak transcription	No	No	NA
chr22	42463813	42463814	rs133369	NAGA exon	Weak transcription	No	No	NA
chr22	42465259	42465260	rs133370	intronic to NAGA	Weak transcription	No	No	NA
chr22	42465573	42465574	rs133371	intronic to NAGA	Weak transcription	No	No	NA
chr22	42465940	42465941	rs133374	Intronic to NAGA	Active TSS/ Active Enhanccer	No	Yes	HIC2
chr22	42466508	42466509	rs133375	NAGA 5' UTR	Active TSS	Weak	Yes	IRF8, SPI1
chr22	42466949	42466950	rs133377	Upstream of NAGA	Active TSS	Yes	Yes	ZNF263, MZF1, ZBTB7B, SP4
chr22	42466979	42466980	rs2859438	Upstream of NAGA	Active TSS	Yes	Yes	None
chr22	42467694	42467695	rs133378	Upstream of NAGA	Active TSS/Active Enhancer/ Weak transcription	No	No	AR, NR3C1
chr22	42468534	42468535	rs133379	Upstream of NAGA	Weak transcription	No	No	ZNF263
chr22	42468909	42468910	rs133380	Upstream of NAGA	Weak transcription	No	No	NA
chr22	42470316	42470317	rs13057094	FAM109B 5' UTR	Weak transcription/ Active Enhancer	No	Yes	CTCFL
chr22	42470588	42470589	rs4822088	Intronic to FAM109B	Weak transcription/ Active Enhancer	No	Yes	SP4, ZNF263, ZNF148, ZBTB7B
chr22	42470607	42470608	rs133381	Intronic to FAM109B	Weak transcription/ Active Enhancer	No	Yes	SP4, RUNX3
chr22	42471773	42471774	rs133382	Intronic to FAM109B	Weak transcription/ Active Enhancer	No	Weak Peak	NEUROD1, MYOG, TCF12, TFAP, PTF1A
chr22	42534125	42534126	rs28515621	Intergenic	Weak transcription	No	No	NA
chr22	42538028	42538029	rs1058167	CYP2D7P exon	Weak transcription	No	No	ZNF281
chr22	42538228	42538229	rs28514673	CYP2D7P intron	Weak transcription	No	No	None
chr22	42661143	42661144	rs134874	Intergenic	Weak transcription	No	No	None
chr22	42663873	42663874	rs134878	Intergenic	Weak transcription	No	No	NRF1
