# Supplementary material for: Variations and expression features of CYP2D6 contribute to schizophrenia risk
Source: Mol Psychiatry. 2020 Feb 11;26(6):2605–15. doi: 10.1038/s41380-020-0675-y (PMC8440189; doi:10.1038/s41380-020-0675-y)
Supplement: Supplementary file 10 — Supplementary Table S10 [file 41380_2020_675_MOESM10_ESM.xlsx]

## Sheet: Sheet1
Supplementary Table S10. KEGG pathway of overlapped genes regulated by eGene and eJunction SNPs across the 13 brain regions by WebGestalt
Tissue	Gene Set	Description	Fold Enrichment	PValue	FDR
Amygdala	hsa05204	Chemical carcinogenesis	4.36086	8.83182e-13	2.87917e-10
Amygdala	hsa00980	Metabolism of xenobiotics by cytochrome P450	4.39146	4.23528e-12	6.77538e-10
Amygdala	hsa00830	Retinol metabolism	4.62554	6.23501e-12	6.77538e-10
Amygdala	hsa00982	Drug metabolism	4.30433	4.249e-11	3.46294e-09
Amygdala	hsa00140	Steroid hormone biosynthesis	4.56921	1.41268e-10	9.21067e-09
Amygdala	hsa00983	Drug metabolism	3.92293	4.53906e-10	2.46622e-08
Amygdala	hsa00040	Pentose and glucuronate interconversions	4.9081	2.11454e-07	9.84774e-06
Amygdala	hsa00053	Ascorbate and aldarate metabolism	5.29763	5.85941e-07	2.38771e-05
Amygdala	hsa05332	Graft-versus-host disease	4.07013	3.07494e-06	0.000111381
Amygdala	hsa00860	Porphyrin and chlorophyll metabolism	3.97322	4.26167e-06	0.00013893
Amygdala	hsa04060	Cytokine-cytokine receptor interaction	1.82444	4.64962e-05	0.00137798
Amygdala	hsa05330	Allograft rejection	3.45043	0.000194752	0.00529076
Amygdala	hsa04610	Complement and coagulation cascades	2.56499	0.000232023	0.00581843
Amygdala	hsa01100	Metabolic pathways	1.29701	0.000300688	0.00700173
Amygdala	hsa04940	Type I diabetes mellitus	3.04922	0.000632363	0.0137434
Amygdala	hsa05310	Asthma	3.46055	0.000726285	0.0147981
Amygdala	hsa00790	Folate biosynthesis	3.66759	0.000937609	0.01798
Amygdala	hsa04974	Protein digestion and absorption	2.25149	0.0011364	0.0202632
Amygdala	hsa05320	Autoimmune thyroid disease	2.69879	0.00118098	0.0202632
Amygdala	hsa00480	Glutathione metabolism	2.55422	0.00195967	0.0319426
Amygdala	hsa00350	Tyrosine metabolism	2.97992	0.00232143	0.0360375
Anterior cingulate cortex (BA24)	hsa00980	Metabolism of xenobiotics by cytochrome P450	3.85342	3.91838e-11	8.19204e-09
Anterior cingulate cortex (BA24)	hsa00982	Drug metabolism	3.92724	5.02579e-11	8.19204e-09
Anterior cingulate cortex (BA24)	hsa05204	Chemical carcinogenesis	3.57146	3.34431e-10	3.63415e-08
Anterior cingulate cortex (BA24)	hsa00983	Drug metabolism	3.45142	3.27101e-09	2.47921e-07
Anterior cingulate cortex (BA24)	hsa00140	Steroid hormone biosynthesis	3.87113	3.80247e-09	2.47921e-07
Anterior cingulate cortex (BA24)	hsa00860	Porphyrin and chlorophyll metabolism	4.08753	1.65767e-07	9.00665e-06
Anterior cingulate cortex (BA24)	hsa00053	Ascorbate and aldarate metabolism	4.48827	3.47184e-06	0.000161688
Anterior cingulate cortex (BA24)	hsa00830	Retinol metabolism	2.86379	1.61562e-05	0.000658364
Anterior cingulate cortex (BA24)	hsa05332	Graft-versus-host disease	3.44831	2.1229e-05	0.000768963
Anterior cingulate cortex (BA24)	hsa00040	Pentose and glucuronate interconversions	3.56422	5.69558e-05	0.00185676
Anterior cingulate cortex (BA24)	hsa04940	Type I diabetes mellitus	2.81822	0.000690594	0.0204667
Anterior cingulate cortex (BA24)	hsa05330	Allograft rejection	2.92328	0.000819265	0.0222567
Anterior cingulate cortex (BA24)	hsa04610	Complement and coagulation cascades	2.17312	0.00155764	0.0390608
Anterior cingulate cortex (BA24)	hsa04060	Cytokine-cytokine receptor interaction	1.54571	0.00186406	0.0434061
Caudate (basal ganglia)	hsa00980	Metabolism of xenobiotics by cytochrome P450	3.14043	1.09852e-08	3.58119e-06
Caudate (basal ganglia)	hsa05204	Chemical carcinogenesis	2.80669	2.95991e-07	4.82466e-05
Caudate (basal ganglia)	hsa00480	Glutathione metabolism	3.19651	5.39438e-07	5.8619e-05
Caudate (basal ganglia)	hsa00983	Drug metabolism	2.69748	1.87113e-06	0.000152497
Caudate (basal ganglia)	hsa00982	Drug metabolism	2.72295	4.02331e-06	0.00026232
Caudate (basal ganglia)	hsa00140	Steroid hormone biosynthesis	2.84134	8.28859e-06	0.000450347
Caudate (basal ganglia)	hsa01100	Metabolic pathways	1.29983	1.37963e-05	0.000642515
Caudate (basal ganglia)	hsa00590	Arachidonic acid metabolism	2.70604	1.89029e-05	0.000770292
Caudate (basal ganglia)	hsa05332	Graft-versus-host disease	2.91065	0.000140227	0.00507933
Caudate (basal ganglia)	hsa00830	Retinol metabolism	2.41726	0.000168202	0.00548337
Caudate (basal ganglia)	hsa05330	Allograft rejection	2.91612	0.000236827	0.00636657
Caudate (basal ganglia)	hsa04940	Type I diabetes mellitus	2.77527	0.000249079	0.00636657
Caudate (basal ganglia)	hsa00591	Linoleic acid metabolism	3.23325	0.000253882	0.00636657
Caudate (basal ganglia)	hsa04672	Intestinal immune network for IgA production	2.6094	0.000324123	0.00754743
Caudate (basal ganglia)	hsa04913	Ovarian steroidogenesis	2.43544	0.00109523	0.0238029
Caudate (basal ganglia)	hsa00592	alpha-Linolenic acid metabolism	3.06865	0.00143734	0.0292857
Caudate (basal ganglia)	hsa04975	Fat digestion and absorption	2.49484	0.00195062	0.037406
Caudate (basal ganglia)	hsa05416	Viral myocarditis	2.16713	0.00267022	0.0483607
Caudate (basal ganglia)	hsa04976	Bile secretion	2.04097	0.0028612	0.0490922
Cerebellar Hemisphere	hsa05332	Graft-versus-host disease	3.64835	1.98948e-09	6.48571e-07
Cerebellar Hemisphere	hsa04940	Type I diabetes mellitus	3.02492	1.27773e-06	0.00020827
Cerebellar Hemisphere	hsa05330	Allograft rejection	3.08064	3.13877e-06	0.000302014
Cerebellar Hemisphere	hsa04640	Hematopoietic cell lineage	2.21256	3.7057e-06	0.000302014
Cerebellar Hemisphere	hsa05204	Chemical carcinogenesis	2.30005	5.99722e-06	0.000391019
Cerebellar Hemisphere	hsa00982	Drug metabolism	2.34851	1.17387e-05	0.000637804
Cerebellar Hemisphere	hsa05320	Autoimmune thyroid disease	2.45418	5.76141e-05	0.00268317
Cerebellar Hemisphere	hsa00983	Drug metabolism	2.14042	7.44635e-05	0.00303439
Cerebellar Hemisphere	hsa00980	Metabolism of xenobiotics by cytochrome P450	2.13933	0.000102841	0.00372514
Cerebellar Hemisphere	hsa00860	Porphyrin and chlorophyll metabolism	2.47755	0.000276743	0.00902182
Cerebellar Hemisphere	hsa04612	Antigen processing and presentation	2.02709	0.000354124	0.0104949
Cerebellar Hemisphere	hsa05310	Asthma	2.51751	0.00135237	0.0367394
Cerebellar Hemisphere	hsa04672	Intestinal immune network for IgA production	2.12362	0.00193004	0.0483994
Cerebellum	hsa05150	Staphylococcus aureus infection	2.64578	2.67686e-07	8.72658e-05
Cerebellum	hsa00140	Steroid hormone biosynthesis	2.4694	1.50139e-06	0.000244726
Cerebellum	hsa00983	Drug metabolism	2.2228	2.8334e-06	0.000307896
Cerebellum	hsa05140	Leishmaniasis	2.15053	1.75919e-05	0.00143374
Cerebellum	hsa05332	Graft-versus-host disease	2.40917	0.000125222	0.00732731
Cerebellum	hsa05416	Viral myocarditis	2.13921	0.000140876	0.00732731
Cerebellum	hsa05204	Chemical carcinogenesis	1.94072	0.000157335	0.00732731
Cerebellum	hsa04145	Phagosome	1.66071	0.000185406	0.0075553
Cerebellum	hsa00982	Drug metabolism	1.98161	0.00023144	0.00785518
Cerebellum	hsa00980	Metabolism of xenobiotics by cytochrome P450	1.94952	0.000240956	0.00785518
Cerebellum	hsa05321	Inflammatory bowel disease (IBD)	2.02617	0.00027078	0.00802493
Cerebellum	hsa04640	Hematopoietic cell lineage	1.81032	0.000321395	0.00873123
Cerebellum	hsa01100	Metabolic pathways	1.18161	0.000437009	0.0100834
Cerebellum	hsa04610	Complement and coagulation cascades	1.87549	0.000492097	0.0100834
Cerebellum	hsa05310	Asthma	2.47825	0.000495571	0.0100834
Cerebellum	hsa00480	Glutathione metabolism	2.05783	0.000505504	0.0100834
Cerebellum	hsa05330	Allograft rejection	2.31055	0.000525821	0.0100834
Cerebellum	hsa04940	Type I diabetes mellitus	2.1695	0.000848095	0.0153599
Cerebellum	hsa04664	Fc epsilon RI signaling pathway	1.85608	0.00147221	0.02526
Cortex	hsa00982	Drug metabolism	3.73603	1.46649e-12	4.78077e-10
Cortex	hsa05204	Chemical carcinogenesis	3.47923	3.98903e-12	6.50212e-10
Cortex	hsa00980	Metabolism of xenobiotics by cytochrome P450	3.43215	5.22159e-11	5.67413e-09
Cortex	hsa00983	Drug metabolism	2.88908	7.80297e-08	6.35942e-06
Cortex	hsa00140	Steroid hormone biosynthesis	2.98883	9.94925e-07	6.48691e-05
Cortex	hsa01100	Metabolic pathways	1.24925	0.000167262	0.0090879
Cortex	hsa05332	Graft-versus-host disease	2.78339	0.000226854	0.00976227
Cortex	hsa00480	Glutathione metabolism	2.47452	0.000255472	0.00976227
Cortex	hsa04612	Antigen processing and presentation	2.22309	0.000269511	0.00976227
Cortex	hsa01524	Platinum drug resistance	2.23325	0.000350727	0.0114337
Frontal Cortex (BA9)	hsa00140	Steroid hormone biosynthesis	3.49275	2.75574e-08	8.75357e-06
Frontal Cortex (BA9)	hsa00980	Metabolism of xenobiotics by cytochrome P450	3.1171	5.37029e-08	8.75357e-06
Frontal Cortex (BA9)	hsa05204	Chemical carcinogenesis	2.88902	3.03186e-07	3.29462e-05
Frontal Cortex (BA9)	hsa00983	Drug metabolism	2.76806	2.05182e-06	0.000167223
Frontal Cortex (BA9)	hsa00982	Drug metabolism	2.78408	4.90652e-06	0.000319905
Frontal Cortex (BA9)	hsa05332	Graft-versus-host disease	3.33349	1.44081e-05	0.000782841
Frontal Cortex (BA9)	hsa04672	Intestinal immune network for IgA production	2.97519	3.87169e-05	0.0018031
Frontal Cortex (BA9)	hsa05320	Autoimmune thyroid disease	2.75065	0.000112523	0.00434658
Frontal Cortex (BA9)	hsa05330	Allograft rejection	3.1171	0.000119997	0.00434658
Frontal Cortex (BA9)	hsa00040	Pentose and glucuronate interconversions	3.21583	0.000155734	0.00507694
Frontal Cortex (BA9)	hsa05310	Asthma	3.23312	0.000277301	0.0082182
Frontal Cortex (BA9)	hsa04940	Type I diabetes mellitus	2.75465	0.000481533	0.0130816
Frontal Cortex (BA9)	hsa04612	Antigen processing and presentation	2.12997	0.00136517	0.0319731
Frontal Cortex (BA9)	hsa00860	Porphyrin and chlorophyll metabolism	2.60329	0.00137308	0.0319731
Frontal Cortex (BA9)	hsa00830	Retinol metabolism	2.17589	0.00195658	0.0425231
Hippocampus	hsa00980	Metabolism of xenobiotics by cytochrome P450	4.8303	1.28786e-14	4.19842e-12
Hippocampus	hsa00982	Drug metabolism	4.7697	1.39e-13	1.67334e-11
Hippocampus	hsa05204	Chemical carcinogenesis	4.47686	1.53988e-13	1.67334e-11
Hippocampus	hsa00983	Drug metabolism	3.74747	2.86254e-09	2.33297e-07
Hippocampus	hsa00830	Retinol metabolism	3.71168	6.48472e-08	4.22804e-06
Hippocampus	hsa00140	Steroid hormone biosynthesis	3.74997	2.30045e-07	1.24991e-05
Hippocampus	hsa04640	Hematopoietic cell lineage	2.56374	4.41812e-05	0.00205758
Hippocampus	hsa05332	Graft-versus-host disease	3.46596	9.4729e-05	0.0038602
Hippocampus	hsa04060	Cytokine-cytokine receptor interaction	1.77228	0.000113023	0.00399678
Hippocampus	hsa00860	Porphyrin and chlorophyll metabolism	3.38343	0.000122601	0.00399678
Hippocampus	hsa00053	Ascorbate and aldarate metabolism	3.94734	0.000240654	0.00713212
Hippocampus	hsa00040	Pentose and glucuronate interconversions	3.48295	0.000347221	0.00943284
Hippocampus	hsa05020	Prion diseases	3.38343	0.000449931	0.0112829
Hippocampus	hsa04610	Complement and coagulation cascades	2.39838	0.000771338	0.0179612
Hippocampus	hsa01524	Platinum drug resistance	2.43329	0.000954502	0.0207445
Hippocampus	hsa00480	Glutathione metabolism	2.53758	0.0020716	0.040767
Hippocampus	hsa04672	Intestinal immune network for IgA production	2.65841	0.00212589	0.040767
Hippocampus	hsa01100	Metabolic pathways	1.24319	0.00235481	0.0416688
Hippocampus	hsa00350	Tyrosine metabolism	2.9605	0.00242855	0.0416688
Hippocampus	hsa05321	Inflammatory bowel disease (IBD)	2.3684	0.00263998	0.0430316
Hypothalamus	hsa00980	Metabolism of xenobiotics by cytochrome P450	3.51732	9.51531e-09	1.52523e-06
Hypothalamus	hsa05204	Chemical carcinogenesis	3.39035	1.15329e-08	1.52523e-06
Hypothalamus	hsa00982	Drug metabolism	3.56422	1.40359e-08	1.52523e-06
Hypothalamus	hsa00140	Steroid hormone biosynthesis	3.386	1.12194e-06	9.14382e-05
Hypothalamus	hsa00983	Drug metabolism	2.9777	1.88243e-06	0.000122734
Hypothalamus	hsa04610	Complement and coagulation cascades	2.57165	8.81029e-05	0.00478693
Hypothalamus	hsa05332	Graft-versus-host disease	3.12956	0.000251238	0.0117005
Hypothalamus	hsa00480	Glutathione metabolism	2.67316	0.000481638	0.0196267
Hypothalamus	hsa04726	Serotonergic synapse	2.04555	0.000845062	0.03061
Hypothalamus	hsa00830	Retinol metabolism	2.39388	0.00107024	0.0348897
Hypothalamus	hsa05150	Staphylococcus aureus infection	2.48222	0.00159634	0.0466359
Hypothalamus	hsa04612	Antigen processing and presentation	2.22185	0.00171666	0.0466359
Nucleus accumbens (basal ganglia)	hsa00983	Drug metabolism	3.40881	3.26978e-11	1.06595e-08
Nucleus accumbens (basal ganglia)	hsa00980	Metabolism of xenobiotics by cytochrome P450	3.22125	1.34995e-09	2.20042e-07
Nucleus accumbens (basal ganglia)	hsa05204	Chemical carcinogenesis	3.08506	2.51124e-09	2.72888e-07
Nucleus accumbens (basal ganglia)	hsa00982	Drug metabolism	3.17353	7.13774e-09	5.81725e-07
Nucleus accumbens (basal ganglia)	hsa00140	Steroid hormone biosynthesis	3.2642	4.49505e-08	2.93077e-06
Nucleus accumbens (basal ganglia)	hsa00830	Retinol metabolism	2.55777	2.86365e-05	0.00155592
Nucleus accumbens (basal ganglia)	hsa04972	Pancreatic secretion	2.12513	0.000160427	0.00747129
Nucleus accumbens (basal ganglia)	hsa00480	Glutathione metabolism	2.47729	0.000252016	0.00961064
Nucleus accumbens (basal ganglia)	hsa04612	Antigen processing and presentation	2.22559	0.000265324	0.00961064
Nucleus accumbens (basal ganglia)	hsa00860	Porphyrin and chlorophyll metabolism	2.72016	0.000298883	0.00974359
Nucleus accumbens (basal ganglia)	hsa04974	Protein digestion and absorption	2.08546	0.000390061	0.010475
Nucleus accumbens (basal ganglia)	hsa04940	Type I diabetes mellitus	2.6569	0.000393983	0.010475
Nucleus accumbens (basal ganglia)	hsa04060	Cytokine-cytokine receptor interaction	1.55438	0.000417714	0.010475
Nucleus accumbens (basal ganglia)	hsa04950	Maturity onset diabetes of the young	3.13865	0.000606843	0.0141308
Nucleus accumbens (basal ganglia)	hsa00040	Pentose and glucuronate interconversions	2.64016	0.0017351	0.0377095
Putamen (basal ganglia)	hsa00140	Steroid hormone biosynthesis	3.86577	3.90677e-09	1.05151e-06
Putamen (basal ganglia)	hsa00980	Metabolism of xenobiotics by cytochrome P450	3.45	6.45101e-09	1.05151e-06
Putamen (basal ganglia)	hsa00983	Drug metabolism	3.31898	1.62916e-08	1.77035e-06
Putamen (basal ganglia)	hsa05204	Chemical carcinogenesis	3.19756	3.89414e-08	3.17373e-06
Putamen (basal ganglia)	hsa00982	Drug metabolism	3.22147	2.04378e-07	1.33255e-05
Putamen (basal ganglia)	hsa04060	Cytokine-cytokine receptor interaction	1.85227	4.47056e-06	0.000242901
Putamen (basal ganglia)	hsa00830	Retinol metabolism	2.85981	1.64804e-05	0.000767518
Putamen (basal ganglia)	hsa04640	Hematopoietic cell lineage	2.39119	5.32788e-05	0.00217111
Putamen (basal ganglia)	hsa00053	Ascorbate and aldarate metabolism	3.73504	0.00015171	0.00549528
Putamen (basal ganglia)	hsa00040	Pentose and glucuronate interconversions	2.96606	0.00124148	0.0404724
Spinal cord (cervical c-1)	hsa00980	Metabolism of xenobiotics by cytochrome P450	3.18904	1.62542e-08	3.91325e-06
Spinal cord (cervical c-1)	hsa05204	Chemical carcinogenesis	3.06516	2.40076e-08	3.91325e-06
Spinal cord (cervical c-1)	hsa00982	Drug metabolism	3.11686	9.32374e-08	1.01318e-05
Spinal cord (cervical c-1)	hsa04975	Fat digestion and absorption	3.2841	1.72762e-05	0.00140801
Spinal cord (cervical c-1)	hsa00830	Retinol metabolism	2.67957	2.41692e-05	0.00157583
Spinal cord (cervical c-1)	hsa00590	Arachidonic acid metabolism	2.70721	3.2801e-05	0.00178219
Spinal cord (cervical c-1)	hsa04915	Estrogen signaling pathway	2.03119	7.80524e-05	0.00324538
Spinal cord (cervical c-1)	hsa05332	Graft-versus-host disease	3.06516	7.96411e-05	0.00324538
Spinal cord (cervical c-1)	hsa04080	Neuroactive ligand-receptor interaction	1.68513	9.01637e-05	0.00326593
Spinal cord (cervical c-1)	hsa00591	Linoleic acid metabolism	3.4049	0.000159444	0.00497993
Spinal cord (cervical c-1)	hsa02010	ABC transporters	2.85617	0.00018877	0.00497993
Spinal cord (cervical c-1)	hsa00592	alpha-Linolenic acid metabolism	3.59062	0.000189952	0.00497993
Spinal cord (cervical c-1)	hsa00140	Steroid hormone biosynthesis	2.54335	0.000198586	0.00497993
Spinal cord (cervical c-1)	hsa04940	Type I diabetes mellitus	2.71384	0.000556844	0.0126647
Spinal cord (cervical c-1)	hsa05330	Allograft rejection	2.8347	0.000582731	0.0126647
Spinal cord (cervical c-1)	hsa00983	Drug metabolism	2.15892	0.00084201	0.017156
Spinal cord (cervical c-1)	hsa00350	Tyrosine metabolism	2.74283	0.00133257	0.025444
Spinal cord (cervical c-1)	hsa00565	Ether lipid metabolism	2.48287	0.00140488	0.025444
Spinal cord (cervical c-1)	hsa05323	Rheumatoid arthritis	1.99479	0.00177414	0.0304405
Spinal cord (cervical c-1)	hsa04730	Long-term depression	2.24414	0.00191051	0.0311414
Spinal cord (cervical c-1)	hsa04913	Ovarian steroidogenesis	2.38153	0.00212514	0.0329902
Spinal cord (cervical c-1)	hsa04060	Cytokine-cytokine receptor interaction	1.49609	0.00229796	0.0340516
Substantia nigra	hsa04080	Neuroactive ligand-receptor interaction	2.29478	1.12563e-09	3.66955e-07
Substantia nigra	hsa00980	Metabolism of xenobiotics by cytochrome P450	3.52163	2.04351e-08	2.23061e-06
Substantia nigra	hsa00140	Steroid hormone biosynthesis	3.90314	2.05271e-08	2.23061e-06
Substantia nigra	hsa00982	Drug metabolism	3.56239	3.16532e-08	2.57973e-06
Substantia nigra	hsa05204	Chemical carcinogenesis	3.26395	1.05128e-07	6.85435e-06
Substantia nigra	hsa00983	Drug metabolism	3.10558	9.23638e-07	5.01844e-05
Substantia nigra	hsa04725	Cholinergic synapse	2.48925	1.36671e-05	0.000636497
Substantia nigra	hsa04974	Protein digestion and absorption	2.35428	0.000314954	0.0114985
Substantia nigra	hsa05410	Hypertrophic cardiomyopathy (HCM)	2.41847	0.000317444	0.0114985
Substantia nigra	hsa04020	Calcium signaling pathway	1.88911	0.000367121	0.0119682
Substantia nigra	hsa04934	Cushing syndrome	1.95519	0.000497145	0.0147336
Substantia nigra	hsa05332	Graft-versus-host disease	2.99196	0.000716244	0.0190751
Substantia nigra	hsa04024	cAMP signaling pathway	1.79326	0.000760664	0.0190751
Substantia nigra	hsa05414	Dilated cardiomyopathy (DCM)	2.23037	0.000887338	0.0206623
Substantia nigra	hsa00053	Ascorbate and aldarate metabolism	3.30425	0.0019042	0.0413846
Substantia nigra	hsa04261	Adrenergic signaling in cardiomyocytes	1.85864	0.00205585	0.0416267
Substantia nigra	hsa04640	Hematopoietic cell lineage	2.06941	0.00217072	0.0416267
Substantia nigra	hsa00040	Pentose and glucuronate interconversions	2.95196	0.00239681	0.0434089
Substantia nigra	hsa04726	Serotonergic synapse	1.93945	0.00283219	0.0485944
