# Supplementary material for: Variations and expression features of CYP2D6 contribute to schizophrenia risk
Source: Mol Psychiatry. 2020 Feb 11;26(6):2605–15. doi: 10.1038/s41380-020-0675-y (PMC8440189; doi:10.1038/s41380-020-0675-y)
Supplement: Supplementary file 11 — Supplementary Table S11 [file 41380_2020_675_MOESM11_ESM.xlsx]

## Sheet: Sheet1
Supplementary Table S11. KEGG pathway of overlapped genes regulated by eGene and eJunction SNPs across the 13 brain regions by DAVID
Tissue	Gene Set	Description	Fold Enrichment	PValue	FDR
Amygdala	hsa00980	Metabolism of xenobiotics by cytochrome P450	4.91939	5.10087e-13	6.73639e-10
Amygdala	hsa00830	Retinol metabolism	5.09962	4.01257e-12	5.29969e-09
Amygdala	hsa05204	Chemical carcinogenesis	4.55043	4.76925e-12	6.29916e-09
Amygdala	hsa00982	Drug metabolism - cytochrome P450	4.79965	1.95318e-11	2.57971e-08
Amygdala	hsa00140	Steroid hormone biosynthesis	4.76145	1.1412e-09	1.50727e-06
Amygdala	hsa00040	Pentose and glucuronate interconversions	5.32548	5.72226e-07	0.000755778
Amygdala	hsa01100	Metabolic pathways	1.43138	2.73422e-06	0.00361123
Amygdala	hsa00053	Ascorbate and aldarate metabolism	5.57908	2.92259e-06	0.00386001
Amygdala	hsa00860	Porphyrin and chlorophyll metabolism	4.18431	1.30449e-05	0.0172279
Anterior cingulate cortex (BA24)	hsa00980	Metabolism of xenobiotics by cytochrome P450	4.20631	8.66298e-12	1.14418e-08
Anterior cingulate cortex (BA24)	hsa00982	Drug metabolism - cytochrome P450	4.27229	3.19782e-11	4.22359e-08
Anterior cingulate cortex (BA24)	hsa05204	Chemical carcinogenesis	3.63145	2.34936e-09	3.10297e-06
Anterior cingulate cortex (BA24)	hsa00140	Steroid hormone biosynthesis	3.93556	3.53906e-08	4.67429e-05
Anterior cingulate cortex (BA24)	hsa00860	Porphyrin and chlorophyll metabolism	4.19963	6.89775e-07	0.000911033
Anterior cingulate cortex (BA24)	hsa00053	Ascorbate and aldarate metabolism	4.61136	1.86336e-05	0.0246079
Caudate (basal ganglia)	hsa00980	Metabolism of xenobiotics by cytochrome P450	3.40812	3.33405e-09	4.42282e-06
Caudate (basal ganglia)	hsa00480	Glutathione metabolism	3.58095	3.019e-07	0.000400488
Caudate (basal ganglia)	hsa05204	Chemical carcinogenesis	2.82639	1.61817e-06	0.00214658
Caudate (basal ganglia)	hsa01100	Metabolic pathways	1.3555	1.66422e-06	0.00220767
Caudate (basal ganglia)	hsa00982	Drug metabolism - cytochrome P450	2.94149	3.58761e-06	0.00475907
Cerebellar Hemisphere	hsa05332	Graft-versus-host disease	3.87159	1.2165e-07	0.000161462
Cerebellar Hemisphere	hsa04940	Type I diabetes mellitus	3.20207	2.32348e-06	0.00308385
Cerebellar Hemisphere	hsa05330	Allograft rejection	3.2713	6.12509e-06	0.00812935
Cerebellar Hemisphere	hsa00982	Drug metabolism - cytochrome P450	2.57107	6.41143e-06	0.00850938
Cerebellar Hemisphere	hsa05204	Chemical carcinogenesis	2.35352	1.73598e-05	0.0230387
Cerebellar Hemisphere	hsa00980	Metabolism of xenobiotics by cytochrome P450	2.36261	3.46741e-05	0.0460122
Cerebellum	hsa05150	Staphylococcus aureus infection	2.82158	2.54188e-07	0.000337376
Cerebellum	hsa00140	Steroid hormone biosynthesis	2.52969	5.50634e-06	0.00730816
Cerebellum	hsa01100	Metabolic pathways	1.23603	2.78061e-05	0.0368999
Cerebellum	hsa00980	Metabolism of xenobiotics by cytochrome P450	2.2115	3.00095e-05	0.0398235
Cerebellum	hsa05140	Leishmaniasis	2.22547	3.73714e-05	0.0495906
Cortex	hsa00982	Drug metabolism - cytochrome P450	4.07114	5.55723e-13	7.36478e-10
Cortex	hsa00980	Metabolism of xenobiotics by cytochrome P450	3.85442	1.59001e-12	2.10689e-09
Cortex	hsa05204	Chemical carcinogenesis	3.56534	2.1892e-11	2.90096e-08
Cortex	hsa00140	Steroid hormone biosynthesis	3.03741	5.73642e-06	0.00760123
Frontal Cortex (BA9)	hsa00980	Metabolism of xenobiotics by cytochrome P450	3.41484	1.56945e-08	2.07632e-05
Frontal Cortex (BA9)	hsa00140	Steroid hormone biosynthesis	3.55004	2.12709e-07	0.000281405
Frontal Cortex (BA9)	hsa05204	Chemical carcinogenesis	2.92474	1.57275e-06	0.00208068
Frontal Cortex (BA9)	hsa00982	Drug metabolism - cytochrome P450	3.02797	4.22702e-06	0.00559205
Hippocampus	hsa00980	Metabolism of xenobiotics by cytochrome P450	5.45847	1.93389e-16	2.88658e-13
Hippocampus	hsa00982	Drug metabolism - cytochrome P450	5.22009	7.7247e-14	1.0183e-10
Hippocampus	hsa05204	Chemical carcinogenesis	4.59008	1.33255e-12	1.75612e-09
Hippocampus	hsa00830	Retinol metabolism	4.01632	7.84602e-08	0.000103396
Hippocampus	hsa00140	Steroid hormone biosynthesis	4.00973	3.96466e-07	0.000522468
Hypothalamus	hsa00982	Drug metabolism - cytochrome P450	3.90963	1.00271e-08	1.32655e-05
Hypothalamus	hsa00980	Metabolism of xenobiotics by cytochrome P450	3.74233	1.23256e-08	1.63064e-05
Hypothalamus	hsa05204	Chemical carcinogenesis	3.60012	1.43504e-08	1.8985e-05
Hypothalamus	hsa00140	Steroid hormone biosynthesis	3.43778	8.01605e-06	0.0106044
Hypothalamus	hsa04610	Complement and coagulation cascades	3.05027	2.57659e-05	0.034082
Nucleus accumbens (basal ganglia)	hsa00980	Metabolism of xenobiotics by cytochrome P450	3.50151	3.30435e-10	4.36671e-07
Nucleus accumbens (basal ganglia)	hsa00982	Drug metabolism - cytochrome P450	3.44171	4.41858e-09	5.83918e-06
Nucleus accumbens (basal ganglia)	hsa05204	Chemical carcinogenesis	3.13442	1.38699e-08	1.83292e-05
Nucleus accumbens (basal ganglia)	hsa00140	Steroid hormone biosynthesis	3.31456	3.14343e-07	0.000415405
Putamen (basal ganglia)	hsa00980	Metabolism of xenobiotics by cytochrome P450	3.75173	2.11257e-09	2.79638e-06
Putamen (basal ganglia)	hsa00140	Steroid hormone biosynthesis	3.90026	4.1476e-08	5.49012e-05
Putamen (basal ganglia)	hsa05204	Chemical carcinogenesis	3.34182	6.41062e-08	8.48565e-05
Putamen (basal ganglia)	hsa00982	Drug metabolism - cytochrome P450	3.47791	2.00499e-07	0.000265397
Putamen (basal ganglia)	hsa04060	Cytokine-cytokine receptor interaction	1.90417	2.93126e-05	0.0387938
Spinal cord (cervical c-1)	hsa00980	Metabolism of xenobiotics by cytochrome P450	3.56557	2.74493e-09	3.61935e-06
Spinal cord (cervical c-1)	hsa00982	Drug metabolism - cytochrome P450	3.46444	4.46163e-08	5.88292e-05
Spinal cord (cervical c-1)	hsa05204	Chemical carcinogenesis	3.18036	8.4875e-08	0.000111913
Spinal cord (cervical c-1)	hsa00830	Retinol metabolism	2.94478	2.05668e-05	0.0271152
Spinal cord (cervical c-1)	hsa04975	Fat digestion and absorption	3.62434	2.38667e-05	0.0314651
Spinal cord (cervical c-1)	hsa00590	Arachidonic acid metabolism	2.93512	3.70555e-05	0.0488488
Substantia nigra	hsa04080	Neuroactive ligand-receptor interaction	2.35139	1.12848e-09	1.48544e-06
Substantia nigra	hsa00982	Drug metabolism - cytochrome P450	3.86498	3.00515e-08	3.95575e-05
Substantia nigra	hsa00980	Metabolism of xenobiotics by cytochrome P450	3.70602	3.41963e-08	4.50133e-05
Substantia nigra	hsa00140	Steroid hormone biosynthesis	4.13733	3.80857e-08	5.0133e-05
Substantia nigra	hsa05204	Chemical carcinogenesis	3.42807	1.71047e-07	0.000225152
