# Supplementary material for: Variations and expression features of CYP2D6 contribute to schizophrenia risk
Source: Mol Psychiatry. 2020 Feb 11;26(6):2605–15. doi: 10.1038/s41380-020-0675-y (PMC8440189; doi:10.1038/s41380-020-0675-y)
Supplement: Supplementary file 12 — Supplementary Table S12 [file 41380_2020_675_MOESM12_ESM.xlsx]

## Sheet: Sheet1
Supplementary Table S12. KEGG pathway of overlapped genes regulated by eGene and eJunction SNPs across the 13 brain regions by gProfiler
Tissue	Gene Set	Description	FDR
Amygdala	hsa05204	Chemical carcinogenesis	4.05035e-10
Amygdala	hsa00830	Retinol metabolism	4.05035e-10
Amygdala	hsa00980	Metabolism of xenobiotics by cytochrome P450	5.98332e-10
Amygdala	hsa00140	Steroid hormone biosynthesis	3.90443e-09
Amygdala	hsa00982	Drug metabolism - cytochrome P450	3.90443e-09
Amygdala	hsa00983	Drug metabolism - other enzymes	6.30547e-08
Amygdala	hsa00040	Pentose and glucuronate interconversions	7.28789e-06
Amygdala	hsa05332	Graft-versus-host disease	1.48902e-05
Amygdala	hsa00053	Ascorbate and aldarate metabolism	1.62147e-05
Amygdala	hsa00860	Porphyrin and chlorophyll metabolism	0.000104165
Amygdala	hsa01100	Metabolic pathways	0.00125004
Amygdala	hsa04060	Cytokine-cytokine receptor interaction	0.00125004
Amygdala	hsa05330	Allograft rejection	0.00125004
Amygdala	hsa04610	Complement and coagulation cascades	0.0040331
Amygdala	hsa05310	Asthma	0.00405412
Amygdala	hsa04940	Type I diabetes mellitus	0.00520303
Amygdala	hsa05320	Autoimmune thyroid disease	0.00845187
Amygdala	hsa00790	Folate biosynthesis	0.0141073
Amygdala	hsa04974	Protein digestion and absorption	0.0148133
Amygdala	hsa00350	Tyrosine metabolism	0.0252441
Amygdala	hsa04672	Intestinal immune network for IgA production	0.0419645
Amygdala	hsa04915	Estrogen signaling pathway	0.0419645
Anterior cingulate cortex (BA24)	hsa00982	Drug metabolism - cytochrome P450	9.07322e-09
Anterior cingulate cortex (BA24)	hsa00980	Metabolism of xenobiotics by cytochrome P450	9.07322e-09
Anterior cingulate cortex (BA24)	hsa05204	Chemical carcinogenesis	7.95141e-08
Anterior cingulate cortex (BA24)	hsa00140	Steroid hormone biosynthesis	1.33316e-07
Anterior cingulate cortex (BA24)	hsa00983	Drug metabolism - other enzymes	4.68897e-07
Anterior cingulate cortex (BA24)	hsa00860	Porphyrin and chlorophyll metabolism	6.32792e-06
Anterior cingulate cortex (BA24)	hsa00053	Ascorbate and aldarate metabolism	0.000111022
Anterior cingulate cortex (BA24)	hsa05332	Graft-versus-host disease	0.000111022
Anterior cingulate cortex (BA24)	hsa00830	Retinol metabolism	0.000325292
Anterior cingulate cortex (BA24)	hsa00040	Pentose and glucuronate interconversions	0.00143937
Anterior cingulate cortex (BA24)	hsa05330	Allograft rejection	0.00661775
Anterior cingulate cortex (BA24)	hsa04940	Type I diabetes mellitus	0.00707955
Anterior cingulate cortex (BA24)	hsa04612	Antigen processing and presentation	0.0146686
Anterior cingulate cortex (BA24)	hsa05150	Staphylococcus aureus infection	0.0195313
Anterior cingulate cortex (BA24)	hsa04060	Cytokine-cytokine receptor interaction	0.0219468
Anterior cingulate cortex (BA24)	hsa04610	Complement and coagulation cascades	0.0240512
Anterior cingulate cortex (BA24)	hsa05416	Viral myocarditis	0.0340876
Anterior cingulate cortex (BA24)	hsa05320	Autoimmune thyroid disease	0.0345231
Anterior cingulate cortex (BA24)	hsa05410	Hypertrophic cardiomyopathy (HCM)	0.0357421
Anterior cingulate cortex (BA24)	hsa01100	Metabolic pathways	0.0439784
Anterior cingulate cortex (BA24)	hsa04640	Hematopoietic cell lineage	0.0468459
Anterior cingulate cortex (BA24)	hsa00230	Purine metabolism	0.0492955
Caudate (basal ganglia)	hsa00980	Metabolism of xenobiotics by cytochrome P450	4.04835e-06
Caudate (basal ganglia)	hsa05204	Chemical carcinogenesis	9.85205e-05
Caudate (basal ganglia)	hsa00480	Glutathione metabolism	0.000108065
Caudate (basal ganglia)	hsa01100	Metabolic pathways	0.000108065
Caudate (basal ganglia)	hsa00140	Steroid hormone biosynthesis	0.000232402
Caudate (basal ganglia)	hsa00982	Drug metabolism - cytochrome P450	0.000232402
Caudate (basal ganglia)	hsa00983	Drug metabolism - other enzymes	0.000232402
Caudate (basal ganglia)	hsa00590	Arachidonic acid metabolism	0.00058507
Caudate (basal ganglia)	hsa05332	Graft-versus-host disease	0.00342675
Caudate (basal ganglia)	hsa00830	Retinol metabolism	0.00342675
Caudate (basal ganglia)	hsa00591	Linoleic acid metabolism	0.0063083
Caudate (basal ganglia)	hsa05330	Allograft rejection	0.00664565
Caudate (basal ganglia)	hsa04672	Intestinal immune network for IgA production	0.00809007
Caudate (basal ganglia)	hsa04940	Type I diabetes mellitus	0.00809007
Caudate (basal ganglia)	hsa04913	Ovarian steroidogenesis	0.0196321
Caudate (basal ganglia)	hsa00592	alpha-Linolenic acid metabolism	0.0252704
Caudate (basal ganglia)	hsa04975	Fat digestion and absorption	0.031504
Caudate (basal ganglia)	hsa04976	Bile secretion	0.0422242
Caudate (basal ganglia)	hsa04974	Protein digestion and absorption	0.0440895
Caudate (basal ganglia)	hsa04664	Fc epsilon RI signaling pathway	0.0440895
Caudate (basal ganglia)	hsa05416	Viral myocarditis	0.0468236
Cerebellar Hemisphere	hsa05332	Graft-versus-host disease	1.23671e-08
Cerebellar Hemisphere	hsa04940	Type I diabetes mellitus	3.38474e-05
Cerebellar Hemisphere	hsa05330	Allograft rejection	3.38474e-05
Cerebellar Hemisphere	hsa04640	Hematopoietic cell lineage	7.7251e-05
Cerebellar Hemisphere	hsa05204	Chemical carcinogenesis	0.000596385
Cerebellar Hemisphere	hsa05320	Autoimmune thyroid disease	0.000596385
Cerebellar Hemisphere	hsa00982	Drug metabolism - cytochrome P450	0.000596385
Cerebellar Hemisphere	hsa04612	Antigen processing and presentation	0.00128061
Cerebellar Hemisphere	hsa00980	Metabolism of xenobiotics by cytochrome P450	0.00417816
Cerebellar Hemisphere	hsa00983	Drug metabolism - other enzymes	0.00433546
Cerebellar Hemisphere	hsa00860	Porphyrin and chlorophyll metabolism	0.00699374
Cerebellar Hemisphere	hsa05310	Asthma	0.00718248
Cerebellar Hemisphere	hsa04672	Intestinal immune network for IgA production	0.014669
Cerebellar Hemisphere	hsa05416	Viral myocarditis	0.0198137
Cerebellar Hemisphere	hsa05321	Inflammatory bowel disease (IBD)	0.0327627
Cerebellar Hemisphere	hsa00140	Steroid hormone biosynthesis	0.0380251
Cerebellar Hemisphere	hsa05140	Leishmaniasis	0.0380251
Cerebellar Hemisphere	hsa04145	Phagosome	0.0380251
Cerebellar Hemisphere	hsa05150	Staphylococcus aureus infection	0.0432607
Cerebellar Hemisphere	hsa04610	Complement and coagulation cascades	0.0432607
Cerebellar Hemisphere	hsa01100	Metabolic pathways	0.0438268
Cerebellar Hemisphere	hsa05323	Rheumatoid arthritis	0.0473042
Cerebellum	hsa05150	Staphylococcus aureus infection	5.07156e-06
Cerebellum	hsa00140	Steroid hormone biosynthesis	0.00012095
Cerebellum	hsa05140	Leishmaniasis	0.00019225
Cerebellum	hsa00983	Drug metabolism - other enzymes	0.000387517
Cerebellum	hsa05332	Graft-versus-host disease	0.000747387
Cerebellum	hsa05416	Viral myocarditis	0.00164127
Cerebellum	hsa04145	Phagosome	0.00232111
Cerebellum	hsa01100	Metabolic pathways	0.00232111
Cerebellum	hsa05310	Asthma	0.00236755
Cerebellum	hsa05321	Inflammatory bowel disease (IBD)	0.00270056
Cerebellum	hsa05330	Allograft rejection	0.00270056
Cerebellum	hsa04640	Hematopoietic cell lineage	0.00272952
Cerebellum	hsa00982	Drug metabolism - cytochrome P450	0.00524374
Cerebellum	hsa00980	Metabolism of xenobiotics by cytochrome P450	0.00524374
Cerebellum	hsa04940	Type I diabetes mellitus	0.00524374
Cerebellum	hsa05204	Chemical carcinogenesis	0.00524374
Cerebellum	hsa04610	Complement and coagulation cascades	0.00742315
Cerebellum	hsa04612	Antigen processing and presentation	0.00850507
Cerebellum	hsa04664	Fc epsilon RI signaling pathway	0.0128751
Cerebellum	hsa00480	Glutathione metabolism	0.0144222
Cortex	hsa00982	Drug metabolism - cytochrome P450	4.80537e-10
Cortex	hsa05204	Chemical carcinogenesis	1.58577e-09
Cortex	hsa00980	Metabolism of xenobiotics by cytochrome P450	6.1161e-09
Cortex	hsa00983	Drug metabolism - other enzymes	1.41555e-05
Cortex	hsa00140	Steroid hormone biosynthesis	3.60894e-05
Cortex	hsa01100	Metabolic pathways	0.0013121
Cortex	hsa04612	Antigen processing and presentation	0.00139401
Cortex	hsa05332	Graft-versus-host disease	0.00151227
Cortex	hsa00480	Glutathione metabolism	0.018188
Cortex	hsa01524	Platinum drug resistance	0.018188
Cortex	hsa00071	Fatty acid degradation	0.0450946
Cortex	hsa04940	Type I diabetes mellitus	0.0464364
Cortex	hsa00350	Tyrosine metabolism	0.0464364
Cortex	hsa04672	Intestinal immune network for IgA production	0.0464364
Frontal Cortex (BA9)	hsa00140	Steroid hormone biosynthesis	4.3752e-06
Frontal Cortex (BA9)	hsa00980	Metabolism of xenobiotics by cytochrome P450	1.08328e-05
Frontal Cortex (BA9)	hsa05204	Chemical carcinogenesis	7.00627e-05
Frontal Cortex (BA9)	hsa00983	Drug metabolism - other enzymes	0.000351072
Frontal Cortex (BA9)	hsa00982	Drug metabolism - cytochrome P450	0.000420193
Frontal Cortex (BA9)	hsa05332	Graft-versus-host disease	0.000533425
Frontal Cortex (BA9)	hsa04672	Intestinal immune network for IgA production	0.00190625
Frontal Cortex (BA9)	hsa00040	Pentose and glucuronate interconversions	0.00418164
Frontal Cortex (BA9)	hsa05330	Allograft rejection	0.00418164
Frontal Cortex (BA9)	hsa05320	Autoimmune thyroid disease	0.00418164
Frontal Cortex (BA9)	hsa05310	Asthma	0.00880093
Frontal Cortex (BA9)	hsa04940	Type I diabetes mellitus	0.0177908
Frontal Cortex (BA9)	hsa04612	Antigen processing and presentation	0.0177908
Frontal Cortex (BA9)	hsa00860	Porphyrin and chlorophyll metabolism	0.0266928
Frontal Cortex (BA9)	hsa00830	Retinol metabolism	0.0291733
Hippocampus	hsa00980	Metabolism of xenobiotics by cytochrome P450	5.68526e-12
Hippocampus	hsa00982	Drug metabolism - cytochrome P450	3.15953e-11
Hippocampus	hsa05204	Chemical carcinogenesis	5.0429e-11
Hippocampus	hsa00983	Drug metabolism - other enzymes	6.4297e-07
Hippocampus	hsa00830	Retinol metabolism	2.30449e-06
Hippocampus	hsa00140	Steroid hormone biosynthesis	6.94136e-06
Hippocampus	hsa04640	Hematopoietic cell lineage	0.000739543
Hippocampus	hsa05332	Graft-versus-host disease	0.000739543
Hippocampus	hsa04060	Cytokine-cytokine receptor interaction	0.00233257
Hippocampus	hsa00860	Porphyrin and chlorophyll metabolism	0.00328378
Hippocampus	hsa00053	Ascorbate and aldarate metabolism	0.00603753
Hippocampus	hsa00040	Pentose and glucuronate interconversions	0.00792435
Hippocampus	hsa05020	Prion diseases	0.00948966
Hippocampus	hsa04610	Complement and coagulation cascades	0.0144789
Hippocampus	hsa01100	Metabolic pathways	0.017234
Hippocampus	hsa04672	Intestinal immune network for IgA production	0.017234
Hippocampus	hsa05321	Inflammatory bowel disease (IBD)	0.0268215
Hippocampus	hsa01524	Platinum drug resistance	0.0298762
Hippocampus	hsa00350	Tyrosine metabolism	0.0298762
Hypothalamus	hsa00980	Metabolism of xenobiotics by cytochrome P450	2.83008e-06
Hypothalamus	hsa00982	Drug metabolism - cytochrome P450	2.83008e-06
Hypothalamus	hsa05204	Chemical carcinogenesis	2.83008e-06
Hypothalamus	hsa00140	Steroid hormone biosynthesis	4.81243e-05
Hypothalamus	hsa00983	Drug metabolism - other enzymes	0.000264307
Hypothalamus	hsa05332	Graft-versus-host disease	0.00263622
Hypothalamus	hsa04610	Complement and coagulation cascades	0.00299867
Hypothalamus	hsa04612	Antigen processing and presentation	0.0127422
Hypothalamus	hsa05150	Staphylococcus aureus infection	0.0160602
Hypothalamus	hsa04726	Serotonergic synapse	0.0160602
Hypothalamus	hsa00830	Retinol metabolism	0.0209269
Hypothalamus	hsa05321	Inflammatory bowel disease (IBD)	0.0282053
Hypothalamus	hsa00480	Glutathione metabolism	0.0282053
Hypothalamus	hsa04672	Intestinal immune network for IgA production	0.0428665
Hypothalamus	hsa00053	Ascorbate and aldarate metabolism	0.0428665
Hypothalamus	hsa05310	Asthma	0.0428665
Nucleus accumbens (basal ganglia)	hsa00983	Drug metabolism - other enzymes	2.48937e-08
Nucleus accumbens (basal ganglia)	hsa00980	Metabolism of xenobiotics by cytochrome P450	2.39924e-07
Nucleus accumbens (basal ganglia)	hsa05204	Chemical carcinogenesis	5.9829e-07
Nucleus accumbens (basal ganglia)	hsa00982	Drug metabolism - cytochrome P450	6.52788e-07
Nucleus accumbens (basal ganglia)	hsa00140	Steroid hormone biosynthesis	1.44458e-06
Nucleus accumbens (basal ganglia)	hsa00830	Retinol metabolism	0.000930522
Nucleus accumbens (basal ganglia)	hsa04612	Antigen processing and presentation	0.00132582
Nucleus accumbens (basal ganglia)	hsa04972	Pancreatic secretion	0.00495038
Nucleus accumbens (basal ganglia)	hsa04940	Type I diabetes mellitus	0.00495038
Nucleus accumbens (basal ganglia)	hsa00860	Porphyrin and chlorophyll metabolism	0.00804578
Nucleus accumbens (basal ganglia)	hsa04974	Protein digestion and absorption	0.00902608
Nucleus accumbens (basal ganglia)	hsa04060	Cytokine-cytokine receptor interaction	0.0114951
Nucleus accumbens (basal ganglia)	hsa00480	Glutathione metabolism	0.0123112
Nucleus accumbens (basal ganglia)	hsa04950	Maturity onset diabetes of the young	0.0123112
Nucleus accumbens (basal ganglia)	hsa05332	Graft-versus-host disease	0.0146835
Nucleus accumbens (basal ganglia)	hsa00040	Pentose and glucuronate interconversions	0.0283839
Nucleus accumbens (basal ganglia)	hsa05330	Allograft rejection	0.0283839
Nucleus accumbens (basal ganglia)	hsa01100	Metabolic pathways	0.0399346
Putamen (basal ganglia)	hsa00140	Steroid hormone biosynthesis	6.19984e-07
Putamen (basal ganglia)	hsa00980	Metabolism of xenobiotics by cytochrome P450	1.42383e-06
Putamen (basal ganglia)	hsa00983	Drug metabolism - other enzymes	4.34072e-06
Putamen (basal ganglia)	hsa05204	Chemical carcinogenesis	7.53424e-06
Putamen (basal ganglia)	hsa00982	Drug metabolism - cytochrome P450	1.88499e-05
Putamen (basal ganglia)	hsa04060	Cytokine-cytokine receptor interaction	0.000264324
Putamen (basal ganglia)	hsa00830	Retinol metabolism	0.000468968
Putamen (basal ganglia)	hsa04640	Hematopoietic cell lineage	0.00079959
Putamen (basal ganglia)	hsa00053	Ascorbate and aldarate metabolism	0.00466919
Putamen (basal ganglia)	hsa05310	Asthma	0.0224816
Putamen (basal ganglia)	hsa00040	Pentose and glucuronate interconversions	0.0315778
Putamen (basal ganglia)	hsa05332	Graft-versus-host disease	0.0468868
Spinal cord (cervical c-1)	hsa00980	Metabolism of xenobiotics by cytochrome P450	6.62827e-06
Spinal cord (cervical c-1)	hsa05204	Chemical carcinogenesis	8.89993e-06
Spinal cord (cervical c-1)	hsa00982	Drug metabolism - cytochrome P450	1.30021e-05
Spinal cord (cervical c-1)	hsa00830	Retinol metabolism	0.000958798
Spinal cord (cervical c-1)	hsa04975	Fat digestion and absorption	0.000958798
Spinal cord (cervical c-1)	hsa00590	Arachidonic acid metabolism	0.0014011
Spinal cord (cervical c-1)	hsa04915	Estrogen signaling pathway	0.00170489
Spinal cord (cervical c-1)	hsa04080	Neuroactive ligand-receptor interaction	0.00220471
Spinal cord (cervical c-1)	hsa05332	Graft-versus-host disease	0.00220471
Spinal cord (cervical c-1)	hsa00140	Steroid hormone biosynthesis	0.00397119
Spinal cord (cervical c-1)	hsa00591	Linoleic acid metabolism	0.00397119
Spinal cord (cervical c-1)	hsa00592	alpha-Linolenic acid metabolism	0.00403853
Spinal cord (cervical c-1)	hsa02010	ABC transporters	0.00403853
Spinal cord (cervical c-1)	hsa05330	Allograft rejection	0.0154054
Spinal cord (cervical c-1)	hsa04940	Type I diabetes mellitus	0.0177367
Spinal cord (cervical c-1)	hsa00350	Tyrosine metabolism	0.0177367
Spinal cord (cervical c-1)	hsa00565	Ether lipid metabolism	0.0225721
Spinal cord (cervical c-1)	hsa04730	Long-term depression	0.0238986
Spinal cord (cervical c-1)	hsa04060	Cytokine-cytokine receptor interaction	0.0244152
Spinal cord (cervical c-1)	hsa00983	Drug metabolism - other enzymes	0.0251513
Spinal cord (cervical c-1)	hsa04913	Ovarian steroidogenesis	0.0264596
Spinal cord (cervical c-1)	hsa05323	Rheumatoid arthritis	0.0264596
Spinal cord (cervical c-1)	hsa04974	Protein digestion and absorption	0.0487925
Substantia nigra	hsa04080	Neuroactive ligand-receptor interaction	1.4287e-07
Substantia nigra	hsa00140	Steroid hormone biosynthesis	1.57428e-06
Substantia nigra	hsa00980	Metabolism of xenobiotics by cytochrome P450	3.00333e-06
Substantia nigra	hsa00982	Drug metabolism - cytochrome P450	3.54164e-06
Substantia nigra	hsa05204	Chemical carcinogenesis	1.53438e-05
Substantia nigra	hsa00983	Drug metabolism - other enzymes	0.000110828
Substantia nigra	hsa04725	Cholinergic synapse	0.000359943
Substantia nigra	hsa05332	Graft-versus-host disease	0.00661071
Substantia nigra	hsa05410	Hypertrophic cardiomyopathy (HCM)	0.00761962
Substantia nigra	hsa04974	Protein digestion and absorption	0.00761962
Substantia nigra	hsa04020	Calcium signaling pathway	0.00801317
Substantia nigra	hsa04024	cAMP signaling pathway	0.0105392
Substantia nigra	hsa04934	Cushing syndrome	0.0135655
Substantia nigra	hsa05414	Dilated cardiomyopathy (DCM)	0.0135655
Substantia nigra	hsa04640	Hematopoietic cell lineage	0.0215018
Substantia nigra	hsa04261	Adrenergic signaling in cardiomyocytes	0.0273705
Substantia nigra	hsa00053	Ascorbate and aldarate metabolism	0.0301008
Substantia nigra	hsa04726	Serotonergic synapse	0.0307698
Substantia nigra	hsa00040	Pentose and glucuronate interconversions	0.0335862
