# Supplementary material for: Variations and expression features of CYP2D6 contribute to schizophrenia risk
Source: Mol Psychiatry. 2020 Feb 11;26(6):2605–15. doi: 10.1038/s41380-020-0675-y (PMC8440189; doi:10.1038/s41380-020-0675-y)
Supplement: Supplementary file 13 — Supplementary Table S13 [file 41380_2020_675_MOESM13_ESM.xlsx]

## Sheet: Sheet1
Supplementary Table S13. Steroid metabolic process of gene ontologies (GO:0008202) across multiple brain regions by DAVID
Tissue	Fold.Enrichment	PValue	FDR
Cerebellar Hemisphere	2.15582	0.00886542	15.7007
Cerebellum	2.71278	1.61362e-05	0.0312127
Cortex	3.53994	1.37123e-06	0.002598
Frontal Cortex (BA9)	2.68547	0.00366503	6.68446
Hippocampus	3.66017	0.000130787	0.242373
Hypothalamus	3.01748	0.00144816	2.673
Nucleus accumbens (basal ganglia)	2.50081	0.00395026	7.23564
Putamen (basal ganglia)	2.58151	0.00804916	14.1243
Spinal cord (cervical c-1)	2.96323	0.00049684	0.936129
Substantia nigra	2.56241	0.0135214	22.6084
