# Supplementary material for: Variations and expression features of CYP2D6 contribute to schizophrenia risk
Source: Mol Psychiatry. 2020 Feb 11;26(6):2605–15. doi: 10.1038/s41380-020-0675-y (PMC8440189; doi:10.1038/s41380-020-0675-y)
Supplement: Supplementary file 14 — Supplementary Table S14 [file 41380_2020_675_MOESM14_ESM.xlsx]

## Sheet: Sheet1
Supplementary Table S14. Drug binding of gene ontologies (GO:0008144) across multiple brain regions by DAVID
Tissue	Fold.Enrichment	PValue	FDR
Cerebellar Hemisphere	1.66479	0.0301961	40.782
Frontal Cortex (BA9)	1.90823	0.0226841	31.6673
Hippocampus	1.78997	0.0845962	76.3927
Hypothalamus	2.17479	0.00781943	12.1652
Nucleus accumbens (basal ganglia)	2.31144	0.000459482	0.767199
Putamen (basal ganglia)	1.86542	0.0341023	43.549
Spinal cord (cervical c-1)	1.91999	0.016792	24.4979
Substantia nigra	2.62689	0.000348542	0.569474
